# Supplementary material for: Genome-wide comparative analysis of NBS-encoding genes between Brassica species and Arabidopsis thaliana
Source: BMC Genomics. 2014 Jan 3;15(1):3. doi: 10.1186/1471-2164-15-3 (PMC4008172; doi:10.1186/1471-2164-15-3)
Supplement: Supplementary file 1 — Additional file 1: Table S1: Information of NBS-encoding genes in B. oleracea, B. rapa and A. thaliana. This table contain the type, distribution of NBS domains, protein full length, subfamily, lists of predicted domains, coding sequences and peptide sequences of NBS-encoding genes in B. oleracea, B. rapa and A. thaliana genomes. (XLS 2 MB) [file 12864_2013_6997_MOESM1_ESM.xls]

## Sheet: NBS_genes_domain_seq
Gene name	Type	Organism	NBS	Full length	Subfamily	Predicted domains	Coding sequences	Peptide sequences
AT1G10920.1	NBS	Ath	[44, 336]	728	N	NB-ARC	ATGAAGAGTTTAGGAATACAAGAGATTATCGATGGTGCTAGTTCGATGTCGCTGCAAGAAAGACAAAGGGAGCAAAAGGAGATCCGGCAAACGTTTGCTAACAGTTCTGAAAGCGACCTTGTGGGGGTGGAACAGAGTGTTGAAGCATTGGCTGGTCACTTGGTGGAGAATGATAACATTCAAGTGGTTTCTATATCTGGGATGGGTGGTATTGGTAAAACCACTCTCGCAAGACAAGTCTTTCATCATGACATGGTACAACGCCATTTTGATGGATTCGCATGGGTCTTTGTTTCGCAACAGTTTACGCAGAAGCATGTTTGGCAGAGGATCTGGCAAGAACTTCAACCACAAAATGGGGACATTTCACATATGGACGAGCATATACTCCAGGGTAAA…	MKSLGIQEIIDGASSMSLQERQREQKEIRQTFANSSESDLVGVEQSVEALAGHLVENDNIQVVSISGMGGIGKTTLARQVFHHDMVQRHFDGFAWVFVSQQFTQKHVWQRIWQELQPQNGDISHMDEHILQGKLFKLLETGRYLVVLDDVWKEEDWDRIKAVFPRKRGWKMLLTSRNEGVGIHADPKSFGFKTRILTPEESWKLCEKIVFHRRDETGTLSEVRVDEDMEAMGKEMVTCCGGLPLAVKVLGGLLATKHTVPEWKRVYDNIGPHLAGRSSLDDNLNSIYRVLSLSYENLPMCLKHCFLYLAHFPEYYEIHVKRLFNYLAAEGIITSSDDGTTIQDKGEDYLEELARRNMITIDKNYMFLRKKHCQMHDMMREVCLSKAKEENFLEIFKVST…
AT1G12210.1	NBS-LRR	Ath	[161, 442]	886	NL	NB-ARC LRR_8	ATGGGCGGTTGTGTCTCGGTCTCGTTGTCATGTGATCGAGAAGTGAATCAGTTTTCACAGTGGTTATGTGTCAGTGGGAGTTATATCCAAAACCTATCTGAGAATCTGGCTTCCCTGCAGAAAGCCATGGGAGTGCTCAACGCTAAGCGAGATGACGTGCAAGGAAGGATAAATAGAGAAGAGTTTACTGGGCATCGTAGAAGGCTTGCTCAAGTTCAGGTATGGCTTACACGTATCCAAACCATCGAAAACCAATTCAATGATTTGCTTAGCACTTGTAACGCTGAGATACAAAGGTTGTGTCTCTGTGGATTTTGCTCTAAAAATGTGAAAATGAGCTATCTTTATGGGAAAAGGGTTATTGTCTTATTGAGGGAGGTTGAGGGTCTTAGTTCTCAA…	MGGCVSVSLSCDREVNQFSQWLCVSGSYIQNLSENLASLQKAMGVLNAKRDDVQGRINREEFTGHRRRLAQVQVWLTRIQTIENQFNDLLSTCNAEIQRLCLCGFCSKNVKMSYLYGKRVIVLLREVEGLSSQGVFDIVTEAAPIAEVEELPIQSTIVGQDSMLDKVWNCLMEDKVWIVGLYGMGGVGKTTLLTQINNKFSKLGGGFDVVIWVVVSKNATVHKIQKSIGEKLGLVGKNWDEKNKNQRALDIHNVLRRKKFVLLLDDIWEKVELKVIGVPYPSGENGCKVAFTTHSKEVCGRMGVDNPMEISCLDTGNAWDLLKKKVGENTLGSHPDIPQLARKVSEKCCGLPLALNVIGETMSFKRTIQEWRHATEVLTSATDFSGMEDEILPILKYSY…
AT1G12220.1	NBS-LRR	Ath	[161, 442]	890	NL	NB-ARC LRR_8	ATGGGAGGTTGTTTCTCTGTTTCATTGCCATGTGATCAAGTAGTGAGTCAGTTCTCTCAGTTGTTATGTGTCAGGGGAAGTTATATTCACAATCTCTCCAAGAATCTGGCTTCTCTGCAGAAGGCCATGCGAATGCTCAAGGCTCGGCAATATGATGTGATAAGAAGGTTGGAAACAGAAGAGTTTACAGGGCGTCAACAAAGGCTTTCCCAAGTTCAGGTATGGCTTACTAGTGTCCTAATCATTCAAAACCAGTTTAATGATCTGCTTCGTAGTAATGAAGTTGAGCTTCAAAGGTTGTGTCTTTGTGGTTTCTGCTCCAAAGATTTGAAATTGAGCTATCGTTATGGGAAAAGAGTTATCATGATGTTGAAGGAAGTTGAGAGTCTCAGTTCTCAA…	MGGCFSVSLPCDQVVSQFSQLLCVRGSYIHNLSKNLASLQKAMRMLKARQYDVIRRLETEEFTGRQQRLSQVQVWLTSVLIIQNQFNDLLRSNEVELQRLCLCGFCSKDLKLSYRYGKRVIMMLKEVESLSSQGFFDVVSEATPFADVDEIPFQPTIVGQEIMLEKAWNRLMEDGSGILGLYGMGGVGKTTLLTKINNKFSKIDDRFDVVIWVVVSRSSTVRKIQRDIAEKVGLGGMEWSEKNDNQIAVDIHNVLRRRKFVLLLDDIWEKVNLKAVGVPYPSKDNGCKVAFTTRSRDVCGRMGVDDPMEVSCLQPEESWDLFQMKVGKNTLGSHPDIPGLARKVARKCRGLPLALNVIGEAMACKRTVHEWCHAIDVLTSSAIDFSGMEDEILHVLKYS…
AT1G12280.1	NBS-LRR	Ath	[160, 441]	895	NL	NB-ARC LRR_8	ATGGGAGCTTGTTTAACACTCTCGTTCTCTTGTGATGAAGTTGTGAATCAAATCTCTCAAGGTTTATGCATCAACGTGGGTTATATTTGCGAGCTCTCCAAGAATGTAGTGGCTATGAAGAAAGACATGGAAGTGCTGAAGAAAAAGCGAGATGATGTGAAAAGAAGGGTAGATATAGAAGAGTTCACAAGGCGTCGTGAAAGGCTTTCTCAAGTCCAAGGATGGCTTACGAATGTCTCGACCGTCGAGAATAAATTCAATGAACTGCTTACCACTAATGACGCTGAGCTTCAAAGGTTGTGTCTCTTTGGATTTTGCTCTAAAAATGTGAAAATGAGCTATCTTTATGGGAAAAGGGTTGTCCTGATGTTGAAGGAGATTGAGAGTCTTAGTTCTCAA…	MGACLTLSFSCDEVVNQISQGLCINVGYICELSKNVVAMKKDMEVLKKKRDDVKRRVDIEEFTRRRERLSQVQGWLTNVSTVENKFNELLTTNDAELQRLCLFGFCSKNVKMSYLYGKRVVLMLKEIESLSSQGDFDTVTLATPIARIEEMPIQPTIVGQETMLERVWTRLTEDGDEIVGLYGMGGVGKTTLLTRINNKFSEKCSGFGVVIWVVVSKSPDIHRIQGDIGKRLDLGGEEWDNVNENQRALDIYNVLGKQKFVLLLDDIWEKVNLEVLGVPYPSRQNGCKVVFTTRSRDVCGRMRVDDPMEVSCLEPNEAWELFQMKVGENTLKGHPDIPELARKVAGKCCGLPLALNVIGETMACKRMVQEWRNAIDVLSSYAAEFPGMEQILPILKYSY…
AT1G12290.1	CC-NBS-LRR	Ath	[160, 439]	885	CNL	coiled-coil NB-ARC LRR_8	ATGGGTGGTTGTGTCTCTGTCCAAGTATCATGCGATCAATTGTTGAACCATCTAGGTAGATGCTTTTGCAGAAAACTTTATTATATTCAAAATATAAAGGAGAATCTCACTTCTTTGGAGGAAGCCATGGAAGATCTCAAGGCATTGAGAGATGATCTGCTACGTAAGGTGCAGACAGCAGAAGAAGGAGGTCTACAAAGGCTTCATCAAATCAAGGTATGGCTTAAGAGAGTCAAGACTATCGAATCCCAATTCAATGATCTAGATAGTAGTAGAACTGTTGAACTTCAAAGGTTGTGTTGTTGTGGTGTTGGCTCGAGAAACTTAAGATTGAGCTATGACTATGGAAGAAGGGTCTTCTTGATGTTGAATATAGTTGAAGACTTAAAATCTAAAGGG…	MGGCVSVQVSCDQLLNHLGRCFCRKLYYIQNIKENLTSLEEAMEDLKALRDDLLRKVQTAEEGGLQRLHQIKVWLKRVKTIESQFNDLDSSRTVELQRLCCCGVGSRNLRLSYDYGRRVFLMLNIVEDLKSKGIFEEVAHPATRAVGEERPLQPTIVGQETILEKAWDHLMDDGTKIMGLYGMGGVGKTTLLTQINNRFCDTDDGVEIVIWVVVSGDLQIHKIQKEIGEKIGFIGVEWNQKSENQKAVDILNFLSKKRFVLLLDDIWKRVELTEIGIPNPTSENGCKIAFTTRCQSVCASMGVHDPMEVRCLGADDAWDLFKKKVGDITLSSHPDIPEIARKVAQACCGLPLALNVIGETMACKKTTQEWDRAVDVSTTYAANFGAVKERILPILKYSY…
AT1G15890.1	CC-NBS-LRR	Ath	[159, 437]	852	CNL	coiled-coil NB-ARC LRR_8	ATGGGAAACTGTGTAGCACTAGAAATATCTTGTGATCAAACGTTGAATCATGCTTGTGGCTGCTTATTTGGTGATCGGAATTACATTCTCAAGATGGAGGCTAATCTCGAGGCTCTGCAGAATACTATGCAAGAGCTCGAGGAGAGAAGAGATGATCTGTTAAGAAGAGTTGTCATAGAAGAAGACAAAGGTTTGCAACGGCTTGCTCAAGTTCAAGGTTGGCTTTCAAGGGTTAAAGATGTTTGTTCTCAAGTCAATGATCTGCTGAAAGCTAAATCAATTCAAACTGAAAGGTTATGTCTCTGTGGATATTGTTCTAAGAATTTCATATCTGGCCGCAATTACGGAATAAATGTACTGAAAAAGTTGAAACACGTGGAAGGACTTCTAGCTAAAGGA…	MGNCVALEISCDQTLNHACGCLFGDRNYILKMEANLEALQNTMQELEERRDDLLRRVVIEEDKGLQRLAQVQGWLSRVKDVCSQVNDLLKAKSIQTERLCLCGYCSKNFISGRNYGINVLKKLKHVEGLLAKGVFEVVAEKIPAPKVEKKHIQTTVGLDAMVGRAWNSLMKDERRTLGLYGMGGVGKTTLLASINNKFLEGMNGFDLVIWVVVSKDLQNEGIQEQILGRLGLHRGWKQVTEKEKASYICNILNVKKFVLLLDDLWSEVDLEKIGVPPLTRENGSKIVFTTRSKDVCRDMEVDGEMKVDCLPPDEAWELFQKKVGPIPLQSHEDIPTLARKVAEKCCGLPLALSVIGKAMASRETVQEWQHVIHVLNSSSHEFPSMEEKILPVLKFSYDD…
AT1G17600.1	TIR-NBS-LRR	Ath	[188, 445]	1026	TNLL	TIR NB-ARC LRR_3 LRR_4	ATGGTGTCCTCCTCTGCACCTCGTGTATCGAAGTACGACGTCTTCCTCAGCTTCCGTGGAGAAGACACCCGCAAAACCATCGTCAGTCATTTATATGCAGCACTTGATAGCAGAGGCATTGTTACTTTCAAAGATGACCAAAGGCTTGAGATAGGCGATCACATTTCCGATGAACTCCACAGAGCACTAGGGAGTTCGAGTTTCGCTGTTGTTGTTCTCTCCGAGAACTACGCTACTTCGAGATGGTGCTTATTGGAACTTCAACTGATAATGGAGCTTATGAAGGAGGGAAGACTTGAAGTCTTTCCCATCTTCTATGGAGTAGATCCTTCCGTGGTGAGGCATCAGCTAGGAAGTTTCTCTTTAGTAAAGTACCAAGGTCTTGAAATGGTGGATAAG…	MVSSSAPRVSKYDVFLSFRGEDTRKTIVSHLYAALDSRGIVTFKDDQRLEIGDHISDELHRALGSSSFAVVVLSENYATSRWCLLELQLIMELMKEGRLEVFPIFYGVDPSVVRHQLGSFSLVKYQGLEMVDKVLRWREALNLIANLSGVVSSHCVDEAIMVGEIARDISRRVTLMHKIDSGNIVGMKAHMEGLNHLLDQESNEVLLVGIWGMGGIGKTSIVKCLYDQLSPKFPAHCFIENIKSVSKDNGHDLKHLQKELLSSILCDDIRLWSVEAGCQEIKKRLGNQKVFLVLDGVDKVAQVHALAKEKNWFGPGSRIIITTRDMGLLNTCGVEVVYEVKCLDDKDALQMFKQIAFEGGLPPCEGFDQLSIRASKLAHGLPSAIQAYALFLRGRTASP…
AT1G17610.1	NBS	Ath	[183, 406]	421	N	NB-ARC	ATGTCTACTTCTTATTCTTTTTTGTTGGCTGGAAGAGAGTTGGATGTGTTCTTGAGTTTCAGCGGTAAGATAGCTCTTGACGTTGATTTTGGTTATGATTTGTCACGAAATGGTATCAAAGCTTTTAAATCCGAAAGCTGGAAGGAGAGTAGCTTCAAACCAATTGATCTACGAACGCTTGAGGCTTTGACAGAGTCCAAAGTTGCAGTTGTCATGACGTCTGATGAAGAAGTTTCTTCAGTTGGGTTCCTTGAAGAGCTCATTGTAATAATTGAGTTTCAAGAGAAACGTTCACTCACTGTCATACCAGTCTTCCTCACAAAACACCCTTTGGATGTGGAAAAAGTCTCTCAAATATTTCCTGAGAGAGCCAAAATTTGGAGGACTGCAATTGCCAAA…	MSTSYSFLLAGRELDVFLSFSGKIALDVDFGYDLSRNGIKAFKSESWKESSFKPIDLRTLEALTESKVAVVMTSDEEVSSVGFLEELIVIIEFQEKRSLTVIPVFLTKHPLDVEKVSQIFPERAKIWRTAIAKLDNIAAQYSFSRNLAVMHGTHRIKQIADDIRLMFLSSASSDFKGLAGMDRHMKALYALLALESDEKVRTIGIWGSSGVGKTTLARYTYAEISVKFQAHVFLENVENMKEMLLPSENFEGEDLRSVNHEMNEMAEAKQKHRKVLLIADGVNNIEQGKWIAENANWFAPGSRVILITQEKSLLVQSGVNHVYEVGSLRYDEALQLFSRFAFKQPYPSPDFERLSVRAVQLAGFLPVTIRLFGSFLTGRDKEEWEATLLKLNAKQGKDI…
AT1G17615.1	TIR-NBS	Ath	[204, 362]	381	TN	TIR NB-ARC	ATGTATTCATCATCGTCTTCTTCTTCAGCTACTCCACAAAAGTTCGACGTCTTTCTGAGTTTCAGAGGCAAGGACACTCGCAGGACCTTCATTAGCTTTCTTTACAAAGAACTCATTGAAATGGGTATTCGAACTTTCAAAGACGACGTTGAACTCCAGAGTGGTCGTCGGATTGCTTCAGATCTCCTCGCCGCGATCGAAAACTCCAAAATCGCCGTTGTGATTATCTCAAAGAATTACTCTGCGTCTCCCTGGTGTCTCCAAGAGCTAGTGATGATCATGGATGTCGAAAAGAAGGGTTCCATCATCGTTATGCCAATCTTTTACAACGTCGAGCCTGCTCATGTGAGAAGACAAATCGAACAGGTCGCTAAACAGTTTAGGAAACATGAAGGAAGG…	MYSSSSSSSATPQKFDVFLSFRGKDTRRTFISFLYKELIEMGIRTFKDDVELQSGRRIASDLLAAIENSKIAVVIISKNYSASPWCLQELVMIMDVEKKGSIIVMPIFYNVEPAHVRRQIEQVAKQFRKHEGRENYETVVSWRQALTNLASISGHCSRDCEDDSKLLDEITKRISDMLFSVTPPSESINNQLGFDARMKELYPLLDLDSNEGVRVVGIWARGGNGRSALARYVYQKIFKKFQSHCFLENVKGIPHDCQMSNLRDEFLIRIQGGYSRMKTSGLIKKRLMSQKVLLVANNVDKLEQLDALAEYFNCFGPGSIVLITTQDKQLLVAFGIKVVYEVECLRCFEVRQLFRQIGFRERDLNVGSELSSPISGTESS*
AT1G27170.1	TIR-NBS-LRR	Ath	[206, 465]	1385	TNL	TIR NB-ARC LRR_8	ATGGAATCTGGCGTTGTTTCGAAGCCGCATAGGCTCAAGTATGACGTATTCCTCAGTTTCCGTGGCGCAGACACGCGCGATAACTTCGGAGACCATCTCTATAAAGCGCTCAAGGATAAAGTTCGGGTCTTCCGCGACAACGAAGGTATGGAACGCGGAGATGAGATCAGTTCAAGTCTTAAGGCAGGCATGGAGGACTCTGCGGCCTCTGTCATCGTCATATCGCGTAACTACTCTGGCTCTCGCTGGTGCCTTGATGAATTAGCTATGCTCTGCAAGATGAAATCATCTCTAGATCGTCGAATCTTACCCATTTTTTATCATGTCGATCCCTCGCATGTTCGCAAACAGAGCGATCATATCAAGAAGGATTTTGAAGAACACCAAGTAAGATTTAGC…	MESGVVSKPHRLKYDVFLSFRGADTRDNFGDHLYKALKDKVRVFRDNEGMERGDEISSSLKAGMEDSAASVIVISRNYSGSRWCLDELAMLCKMKSSLDRRILPIFYHVDPSHVRKQSDHIKKDFEEHQVRFSEEKEKVQEWREALTLVGNLAGYVCDKDSKDDDMIELVVKRVLAELSNTPEKVGEFIVGLESPLKDLTGLIDTESSSGVQVLGLYGMGGIGKTTLAKAFYNKIVGNFEQRAFISDIRERSSAENGLVTLQKTLIKELFRLVPEIEDVSIGLEKIKANVHEKKIIVVLDDVDHIDQVHALVGETRWYGQGTLIVITTRDSEILSKLSVNQQYEVKCLTEPQALKLFSYHSLRKEEPTKNLLALSKKIVQISGLLPLAVEVFGSLLYDK…
AT1G27180.1	TIR-TIR-NBS	Ath	[374, 638]	1557	TTN	TIR TIR NB-ARC	ATGATGAAGACCGGTGCTGTTGTTTCCAATCCACGTTCGAGGGTCAAGTGGGACGCATTCCTGAGTTTCCAAAGAGACACGAGCCACAATTTCACGGATCGTCTCTATGAAGCGCTTGTCAAGGAAGAGCTCCGGGTTTGGAACGATGATTTGGAACGTGTGGATCATGATCATGATCATGAGCTACGTCCAAGTCTCGTGGAGGCTATAGAGGACTCGGTGGCTTTTGTCGTCGTCTTATCCCCTAACTACGCTAACTCTCACCTGCGCCTCGAAGAATTAGCTAAGCTCTGCGATCTAAAATGTTTGATGGTACCGATCTTTTATAAGGTTGAACCACGGGAAGTTAAGGAACAGAACGGTCCTTTCGAAAAGGATTTTGAAGAGCATTCCAAAAGA…	MMKTGAVVSNPRSRVKWDAFLSFQRDTSHNFTDRLYEALVKEELRVWNDDLERVDHDHDHELRPSLVEAIEDSVAFVVVLSPNYANSHLRLEELAKLCDLKCLMVPIFYKVEPREVKEQNGPFEKDFEEHSKRFGEEKIQRWKGAMTTVGNISGFICGYEIQLEMETGVVPNRLKYSVFLSFRGFDTRTNFCERLYIALNEKQNVRVFRDNEGMEKGDKIDPSLFEAIEDSAASVIILSTNYANSSWCLDELALLCDLRSSLKRPMIPIFYGVNPEDVRKQSGEFRKDFEEKAKSFDEETIQRWKRAMNLVGNIPGYVCTAKTVGDDNEGINREKVDDMIDLVVKKVVAAVRNRPEIVADYTVGLESPIKDLMKLFNTESSSGIQVMGLYGMGGIGKTT…
AT1G31540.2	TIR-NBS-LRR	Ath	[187, 454]	1162	TNL	TIR NB-ARC LRR_3	ATGGCTTCGTCATCTTCTTCTCACAATTGGTTATATGATGTTTTCTTGAGCTTCAGAGGGGAAGACGTCCGCGTAACATTCCGTAGCCACTTTCTCAAAGAGCTTGATCGGAAACTAATCACTGCTTTCAGAGACAATGAGATCGAGAGAAGCCACTCTCTCTGGCCCGATCTTGAACAAGCCATCAAGGAATCCAGGATCGCTGTGGTCGTTTTCTCAAAAAACTACGCTTCATCGAGCTGGTGTCTTAACGAGTTGCTGGAGATTGTAAACTGCAATGATAAAATTGTCATACCAGTTTTCTACCATGTGGATCCTTCCCAAGTGAGGCATCAAATCGGCGACTTCGGAAAGATCTTTGAAAATACTTGCAAGAGACAAACAGATGAGGAAGTGAAA…	MASSSSSHNWLYDVFLSFRGEDVRVTFRSHFLKELDRKLITAFRDNEIERSHSLWPDLEQAIKESRIAVVVFSKNYASSSWCLNELLEIVNCNDKIVIPVFYHVDPSQVRHQIGDFGKIFENTCKRQTDEEVKNQWKKALTLVANMLGFDSAKWNDEAKMIEEIANDVLGKLLLTTPKDSEELVGIEDHIAEMSLLLQLESKEVRMVGISGSSGIGKTTIARALFKRLSRHFQGSTFIDRAFVSYSRNIYSGANPDDPNMKLQLQGHFLSEILGKKDIKIDDPAALEERLKHQKVLIIIDDLDDIMVLDTLVGQTQWFGYGSRIIVVTNDKHFLIAHGIDHIYEVSFPTDVHACQMLCQSAFKQNYAPKGFEDLVVDVVRHAGNFPLGLNLLGKYLRRR…
AT1G33560.1	NBS	Ath	[232, 416]	788	N	RPW8 NB-ARC	ATGGCTTCGTTCATAGATCTTTTCGCCGGCGACATCACGACGCAACTCTTAAAGCTGCTCGCTCTAGTAGCTAACACAGTCTACAGTTGCAAAGGAATCGCCGAACGACTGATCACGATGATCAGAGACGTTCAACCAACGATCAGGGAGATCCAATACAGTGGCGCGGAGCTGAGTAACCATCACCAAACTCAACTGGGAGTATTCTATGAGATCTTGGAGAAAGCAAGAAAGCTATGTGAAAAGGTTTTAAGATGCAATAGGTGGAACCTTAAACATGTGTACCACGCGAATAAGATGAAGGATCTCGAGAAACAAATATCTCGTTTCCTCAACAGCCAGATTTTGCTCTTTGTTCTTGCTGAGGTATGTCATCTACGGGTCAATGGTGACAGGATT…	MASFIDLFAGDITTQLLKLLALVANTVYSCKGIAERLITMIRDVQPTIREIQYSGAELSNHHQTQLGVFYEILEKARKLCEKVLRCNRWNLKHVYHANKMKDLEKQISRFLNSQILLFVLAEVCHLRVNGDRIERNMDRLLTERNDSLSFPETMMEIETVSDPEIQTVLELGKKKVKEMMFKFTDTHLFGISGMSGSGKTTLAIELSKDDDVRGLFKNKVLFLTVSRSPNFENLESCIREFLYDGVHQRKLVILDDVWTRESLDRLMSKIRGSTTLVVSRSKLADPRTTYNVELLKKDEAMSLLCLCAFEQKSPPSPFNKYLVKQVVDECKGLPLSLKVLGASLKNKPERYWEGVVKRLLRGEAADETHESRVFAHMEESLENLDPKIRDCFLDMGAFP…
AT1G50180.1	NBS	Ath	[168, 459]	858	N	NB-ARC	ATGGCAGAGGCTATTGTTTCTGTTACAGTGCAGAAGCTAGGACAGTTGCTCTTGGAAGAACCGTTGTTCTTATTTGGTATAGGTGACCAAGTGAAGCAGCTGCAAGACGAATTGAAGCGTTTGAATTGCTTTTTGAAAGATGCAGATGAGAAGCAGCATGAAAGCGAGAGAGTGCGTAACTGGGTTGCAGGCATTAGAGAAGCTTCTTATGATGCAGAGGATATCCTCGAGGCATTTTTCCTCAAAGCAGAATCAAGGAAACAAAAAGGGATGAAAAGGGTGCTTAGGAGGCTTGCTTGCATCTTGAACGAAGCGGTTTCACTTCATAGTGTTGGCTCAGAGATTAGAGAGATCACCTCCAGGCTTTCTAAGATAGCAGCAAGCATGCTAGATTTTGGT…	MAEAIVSVTVQKLGQLLLEEPLFLFGIGDQVKQLQDELKRLNCFLKDADEKQHESERVRNWVAGIREASYDAEDILEAFFLKAESRKQKGMKRVLRRLACILNEAVSLHSVGSEIREITSRLSKIAASMLDFGIKESMGREGLSLSDSLREQRQSFPYVVEHNLVGLEQSLEKLVNDLVSGGEKLRVTSICGMGGLGKTTLAKQIFHHHKVRRHFDRFAWVYVSQDCRRRHVWQDIFLNLSYKDENQRILSLRDEQLGEELHRFLKRNKCLIVLDDIWGKDAWDCLKHVFPHETGSEIILTTRNKEVALYADPRGVLHEPQLLTCEESWELLEKISLSGRENIEPMLVKKMEEIGKQIVVRCGGLPLAITVLGGLLATKSTWNEWQRVCENIKSYVSNG…
AT1G51480.1	CC-NBS-LRR	Ath	[247, 526]	942	CNL	coiled-coil NB-ARC LRR_8	ATGGTGCAGCACTGGGATGGTGACCCAGCTGTGAGAACCAAAAGTCACATAGAGATGTTGCACCCTGCTTGTGAGATGTCCTGGAACTTGAAGCAACATGACGACACCGCTGCAAGCTTAATGGTGATCCAAAGTCCAACATCTGATCCAGTTTTCAACCCGGTTCACACCATTAAGCAATTTGGGGAACGTTACACCCAAGATTTTGTGATACGTGAACGTGATAAGAGTTTTGGTGTTTTGATTCATTGTTTTTGCAAAATGGCGGATTGGCTTCTACTAATACCCTGGAACAAGATCTTCACTGCTGCATGTGGCTGCTTTTTTAGCGATAGAAACTACATTCACAAGATGGAGGCAAATCTCGATGATCTGCACACAACTATGGAAGAACTTAAG…	MVQHWDGDPAVRTKSHIEMLHPACEMSWNLKQHDDTAASLMVIQSPTSDPVFNPVHTIKQFGERYTQDFVIRERDKSFGVLIHCFCKMADWLLLIPWNKIFTAACGCFFSDRNYIHKMEANLDDLHTTMEELKNGRDDLLRRVSIEEDKGLQQLAQVKGWISRVEIVESRFKDLLEDKSTETGRLCLFGFCSENCISSYNYGEKVMKNLEEVKELLSKKHFEVVAHKIPVPKVEEKNIHTTVGLYAMVEMAWKSLMNDEIRTLCLHGMGGVGKTTLLACINNKFVELESEFDVVIWVVVSKDFQLEGIQDQILGRLRLDKEWERETENKKASLINNNLKRKKFVLLLDDLWSEVDLNKIGVPPPTRENGAKIVFTKRSKEVSKYMKADMQIKVSCLSPD…
AT1G52660.1	NBS	Ath	[154, 368]	380	N	NB-ARC	ATGGGAAAAGATTTCAAGAGTTTGGTTACTAGATGCATCTATGTTGGGAAGATGAATGATAATGCAAAGAAGCTGAAAATCGCGACGGAGGAGCTCAAAGATCTTGGAAACAACGTGATGAAAAGAGTCAAGCTTTGTGAGGAGCAGCAACAGATGAAGCGGCTTGACAAAGTCCAAACATGGCTAAGACAAGCCGACACTGTTATTAAAGAAGCTGAGGAGTATTTCTTGATGTCTTCTTCGTCTTCTTCTTCTGGTTTGATATCGTCGAGCCACAAGATGGAGAAGAAGATTTGCAAGAAGCTGAAAGAGGTTCAGGAGATTAAGAGCAGAGGAATGTTTGAAGTTGTTGCTGAGAGCACTGGAGGCATTGGAGGAGGGGCGGGCGGCGGATTGACG…	MGKDFKSLVTRCIYVGKMNDNAKKLKIATEELKDLGNNVMKRVKLCEEQQQMKRLDKVQTWLRQADTVIKEAEEYFLMSSSSSSSGLISSSHKMEKKICKKLKEVQEIKSRGMFEVVAESTGGIGGGAGGGLTIKDSDEQTIGLEAVSGLVWRCLTMENTGIIGLYGVEGVGKTTVLTQVNNRLLQQKANGFDFVLWVFVSKNLNLQKIQDTIREKIGFLDRTWTSKSEEEKAAKIFEILSKRRFALFLDDVWEKVDLVKAGVPPPDAQNRSKIVFTTCSEEVCKEMSAQTKIKVEKLAWERAWDLFKKNVGEDTIKSHPDIAKVAQEVAARCDGLPLALVTIGRAMASKKTPQEWRDALYILSNSPPNFSVLKLLDRN*
AT1G53350.1	CC-NBS	Ath	[167, 453]	928	CN	coiled-coil NB-ARC	ATGGCTGAGGCAGTTGTATCATTTGGAGTTGAGAAGCTCTGGGAGCTTCTGAGTCGAGAATCTGCGCGATTGAATGGTATAGATGAGCAAGTTGATGGACTAAAGCGTCAGCTGGGAAGGTTACAGTCGTTGTTAAAGGATGCAGATGCTAAGAAGAATGAAACAGAAAGGGTGAGAAACTTCTTGGAAGATGTCAAGGACATTGTTTATGATGCTGATGATATAATTGAATCGTTTCTTCTGAATGAACTTAGAGGAAAAGAAAAAGGTATCAAGAAGCAGGTGAGAACACTTGCTTGCTTTTTAGTAGATCGTCGGAAATTTGCTTCTGATATCGAAGGTATAACTAAGAGGATCTCTGAGGTGATTGTGGGAATGCAGAGTTTAGGGATACAACAT…	MAEAVVSFGVEKLWELLSRESARLNGIDEQVDGLKRQLGRLQSLLKDADAKKNETERVRNFLEDVKDIVYDADDIIESFLLNELRGKEKGIKKQVRTLACFLVDRRKFASDIEGITKRISEVIVGMQSLGIQHIADGGGRSLSLQERQREIRQTFSRNSESDLVGLDQSVEELVDHLVENDSVQVVSVSGMGGIGKTTLARQVFHHDIVRRHFDGFSWVCVSQQFTRKDVWQRILQDLRPYDEGIIQMDEYTLQGELFELLESGRYLLVLDDVWKEEDWDRIKAVFPHKRGWKMLLTSRNEGLGLHADPTCFAFRPRILTPEQSWKLFERIVSSRRDKTEFKVDEAMGKEMVTYCGGLPLAVKVLGGLLAKKHTVLEWKRVHSNIVTHIVGKSGLSDDN…
AT1G56510.1	TIR-NBS-LRR	Ath	[190, 443]	1008	TNL	TIR NB-ARC LRR_3	ATGGCTTCTTCTTCTTCCTCACCTCGCAACTGGAGATACAATGTCTTCACGAGCTTCCATGGACCAGACGTCCGTATTAAATTTCTCAGTCATTTACGTCAACAGTTTGTCTACAATGGAATTACAATGTTCGATGACAACGGGATCGAAAGAAGCCAAATTATCGCTCCAGCTCTCAAAAAAGCCATTGGAGAATCAAGGGTCGCGATTGTATTGCTCTCGAAGAACTATGCTTCTTCCAGTTGGTGTTTGGATGAGCTATTGGAGATTTTAAAGTGCAAAGAATATATAGGACAAATAGTGATGACTGTCTTCTACGAAGTTGATCCTTCTCACGTGCGCAAACAAACCGGAGATTTTGGGATTGCTTTCAAAGAAACTTGTGCTCATAAAACAGAG…	MASSSSSPRNWRYNVFTSFHGPDVRIKFLSHLRQQFVYNGITMFDDNGIERSQIIAPALKKAIGESRVAIVLLSKNYASSSWCLDELLEILKCKEYIGQIVMTVFYEVDPSHVRKQTGDFGIAFKETCAHKTEEERSKWSQALTYVGNIAGEDFIHWKDEAKMIEKIARDVSTKINVTPCRDFDDMVGLERHLKEMVSLLDLDKEGVKMVGISGPAGIGKSTIAKALHSRHSSTFQHNCFVDNLWENYKICTGEHGVKLRLHEQFVSKILKQNGLELTHLSVIKDRLQDKKVLIILDDVESLAQLETLADMTWFGPGSRVIVTTENKEILQQHGIGDIYQVGYPSESEALTIFCLSAFKQASPPDGFMDLADEVVRICDKLPLALCVLGSSLLRKSQTD…
AT1G56520.1	TIR-NBS-LRR	Ath	[191, 445]	898	TNLLL	TIR NB-ARC LRR_3 LRR_7 LRR_7	ATGGCTTCTTCTTCTTCCTCACCTCGCAACTGGAGATACAATGTCTTCACGAGCTTCCATGGACCAGACGTCCGTATTAAATTTCTCAGTCATTTACGTCAACAGTTTATTTACAATGGAATTACTATGTTCGATGACAACGGGATCGAAAGAAGCCAAATTATCGCTCCAGCTCTCAAAAAAGCCATTGGAGAATCGAGGATCGCGATCTTATTGCTCTCGAAGAACTATGCTTCTTCCAGTTGGTCTTTGGATGAGCTATTGGAGATTTTAAAGTGCAAAGAAGATATAGGGCAAATAGTGATGACTGTCTTCTACGAAGTTGATCCTTCTGATGTCCGCAACCAAACCGGAGATTTTGGGATTGCTTTTAAAGAAACTTGTGCTCATAAAACAGAG…	MASSSSSPRNWRYNVFTSFHGPDVRIKFLSHLRQQFIYNGITMFDDNGIERSQIIAPALKKAIGESRIAILLLSKNYASSSWSLDELLEILKCKEDIGQIVMTVFYEVDPSDVRNQTGDFGIAFKETCAHKTEEERQKWTQALTYVGNIAGEDFKHWPNEAKMIEKIARDVSDILNVTPCRDFDGMVGLNDHLREMESLLDLKNDGVKIVGISGPAGIGKSTIATALHGRLSNMFQRTCFVDNLRESYKIGLDEYRLKLHLQQQLLAYVLNQDKIRVGHLSVMKERLDDLRVLIILDDVEHLYQLEALADIRWFGPGSRVIVTTENREILLQHGIKDIYHVGFPSEGEALMIFCLSAFRQPSPPYGFLKLTYEVASICGNLPLGLHVLGTLLWGKSQAD…
AT1G56540.1	TIR-NBS-LRR	Ath	[192, 449]	1097	TNL	TIR NB-ARC LRR_3	ATGGCTTCTTCTTCTTCTTCTTCTTCACGTCGCACCTGGAGATACAATGTCTTCACGAGTTTCCATGGACCAGACGTCCGCAAAACATTTCTCAGTCATTTACGCAAACAATTTAACTACAATGGAATTACAATGTTCGATGATCAAAGGATCGAGAGAAGCCAAATCATCGCCCCAGCTCTCACGGAAGCGATTAGAGAATCAAGGATCGCTATCGTATTGCTCTCGAAGAACTATGCTTCTTCCAGTTGGTGTTTGGATGAGTTGTTGGAGATTTTAGATTGCAAAGAACAATTAGGGCAGATTGTGATGACTGTCTTCTACGGAGTACATCCTTCTGATGTAAGGAAACAAACTGGAGATTTCGGGATTGCTTTCAATGAAACATGTGCTCGTAAA…	MASSSSSSSRRTWRYNVFTSFHGPDVRKTFLSHLRKQFNYNGITMFDDQRIERSQIIAPALTEAIRESRIAIVLLSKNYASSSWCLDELLEILDCKEQLGQIVMTVFYGVHPSDVRKQTGDFGIAFNETCARKTEEQRQKWSQALTYVGNIAGEHFQNWDNEAKMIEKIASDVSDKLNTTPSRDFDGMIGLEAHLRKIESLLDLDYDGAKIVGISGPAGIGKSTIARALHSVLSKRFQHNCFMDNLHESYKIGLVEYGLRLRLQEQLLSKILNLDGIRIAHLGVIRERLHDQKVLIILDDVESLDQLDALANIEWFGPGSRVIVTTENKEILQQHGISDIYHVGFPSSKEALMIFCLSAFRQLSPPDRFMNLAAEVAKLCGYLPLALHVLGSSLRGKNY…
AT1G57650.1	NBS-LRR	Ath	[77, 179]	710	NL	NB-ARC LRR_3	ATGGTCCCGTGGTCCGCGACGGTTAGTGGTGCTGTTAATATTTCTAACACATCAAACTATACTCTTAGTGATTATATATTAACAAGACGTATGTATAAATTGATCTTCTTCTTTGTTAGGGTTGATGAAACAGACATGATTGAAAACATCGCCGCTTATATTTCCAGCCGTTTCCAGAATAGCGCAGTCATCGAGGATATCAAAGGAAGCTATCCAAAACCTCGTTTTGATGAGGATCTTCAAATCTTCTGCAAGTATGCTTTTAACCAAAAGACCCCTGAAGATGGTTTCGATGAACTAGCTCGTGAAATTACATACCATGTCGGTGAACTTCCGTTAGGACTAAAGGTTATTGGATCCCACTTTCGTGGATTGTCCAAGGAGCAGTGGCCAATGGAA…	MVPWSATVSGAVNISNTSNYTLSDYILTRRMYKLIFFFVRVDETDMIENIAAYISSRFQNSAVIEDIKGSYPKPRFDEDLQIFCKYAFNQKTPEDGFDELAREITYHVGELPLGLKVIGSHFRGLSKEQWPMEVSRLRTYRNGDIERILKFSYDALCDEDKDLFLHIACFFNMEKITKVKELFGHRFKDLRQSLHILEMKSLISIEHTDLEDSEYYESINMRNLLVQLGQEIVRKESVLEPGQRRFLIDYKDICAVVSGHTTITGSVVGIDSKNWLSITEKSFKGMSNLQFLRVKNDLYHPNIISSPGPLTFISPKLRLLDWSCFPMTSLRFINNLEFLVELRMCYSKLEKLWDGIQLVRNLKHMDLTDSRNLKELPNLSMATNLKNLNLERCSSLVEL…
AT1G58390.1	NBS	Ath	[168, 455]	908	N	NB-ARC	ATGGCTGGAGAACTTGTGTCGTTTGGAATAAAAAAGCTTTGGGACCTACTGAGTCAAGAATGCGAGCAATTTCAGGGAGTTGAAGATCAAGTTACTGGACTAAAACGTGATCTAAACTTGTTAAGCTCTTTTCTAAAAGATGCAGATGCAAAGAAACATACAACTGCGGTGGTGAGAAATGTTGTCGAAGAAATAAAGGAAATTGTTTACGACGCAGAAGATATAATTGAAACATATCTTCTTAAAGAAAAACTTTGGAAAACAAGTGGAATCAAGATGCGTATCAGAAGACATGCTTGCATTATTTCAGATCGTAGGAGAAATGCATTAGATGTTGGAGGCATACGTACGAGGATCTCGGATGTGATCCGAGATATGCAGAGTTTTGGAGTGCAACAA…	MAGELVSFGIKKLWDLLSQECEQFQGVEDQVTGLKRDLNLLSSFLKDADAKKHTTAVVRNVVEEIKEIVYDAEDIIETYLLKEKLWKTSGIKMRIRRHACIISDRRRNALDVGGIRTRISDVIRDMQSFGVQQAIVDGGYMQPQGDRQREMRQTFSKDYESDFVGLEVNVKKLVGYLVDEENVQVVSITGMGGLGKTTLARQVFNHEDVKHQFDRLAWVCVSQEFTRKNVWQMILQNLTSREKKDEILQMEEAELHDKLFQLLETSKSLIVFDDIWKDEDWDLIKPIFPPNKGWKVLLTSQNESVAVRGDIKYLNFKPECLAIEDSWTLFQRIAFPKKDASESKVDEEMEDMGKQMLKHCGGLPLAIKVLGGLLAAKYTMHDWERLSVNIGSDIVGRTS…
AT1G58400.1	CC-NBS	Ath	[169, 449]	901	CN	coiled-coil NB-ARC	ATGGTCGAGGCAATTGTTTCATTTGGAGTAGAAAAGCTTTGGGACCGACTGACCCAAGAATACGAGCAATTTCAAGGAGTTGAAGATCGAATAGCTGAACTAAAAAGTAATCTAAACTTGTTAAAGTCCTTTTTGAAAGATGCAGAAGCCAAGAAAAATACAAGTCAGATGGTGCGACATTGTGTTGAAGAGATTAAAGAAATTGTTTATGATACGGAGAATATGATCGAAACGTTTATTCTCAAAGAAGCAGCCCGAAAAAGAAGTGGCATCATCAGGCGTATCACAAAACTAACTTGCATTAAAGTGCATCGTTGGGAATTTGCGTCCGATATTGGAGGCATAAGTAAGAGGATCTCTAAGGTGATTCAAGACATGCATAGTTTTGGAGTACAACAG…	MVEAIVSFGVEKLWDRLTQEYEQFQGVEDRIAELKSNLNLLKSFLKDAEAKKNTSQMVRHCVEEIKEIVYDTENMIETFILKEAARKRSGIIRRITKLTCIKVHRWEFASDIGGISKRISKVIQDMHSFGVQQMISDGSQSSHLLQEREREMRQTFSRGYESDFVGLEVNVKKLVGYLVEEDDIQIVSVTGMGGLGKTTLARQVFNHEDVKHQFDRLAWVCVSQEFTRKNVWQMILQNLTSRETKDEILQMEEAELHDELFQLLETSKSLIVFDDIWKEEDWGLINPIFPPKKETIAMHGNRRYVNFKPECLTILESWILFQRIAMPRVDESEFKVDKEMEMMGKQMIKYCGGLPLAVKVLGGLLAAKYTFHDWKRLSENIGCHIVGRTDFSDGNNSSV…
AT1G58410.1	NBS	Ath	[166, 451]	900	N	NB-ARC	ATGGAACTTGTGTCGTTTGGAGTAGAAAAGCTTTGGGACCGACTGAGCCAAGAATATGACCAATTTAAAGGAGTTGAAGATCAAGTAACTGAGTTAAAAAGTAACCTAAACTTGTTAAAGTCATTTTTGAAAGATGCAGATGCCAAGAAACATATAAGTGAGATGGTGCGACACTGTGTGGAAGAGATCAAAGATATTGTTTATGACACGGAGGACATAATCGAAACGTTTATTCTCAAGGAAAAAGTTGAAATGAAACGTGGCATCATGAAGCGTATCAAAAGATTTGCTTCGACTATAATGGATCGTAGGGAACTTGCGTCTGATATTGGAGGAATAAGTAAGCGGATCTCCAAGGTGATACAGGATATGCAAAGTTTTGGAGTACAACAGATAATT…	MELVSFGVEKLWDRLSQEYDQFKGVEDQVTELKSNLNLLKSFLKDADAKKHISEMVRHCVEEIKDIVYDTEDIIETFILKEKVEMKRGIMKRIKRFASTIMDRRELASDIGGISKRISKVIQDMQSFGVQQIITDGSRSSHPLQERQREMRHTFSRDSENDFVGMEANVKKLVGYLVEKDDYQIVSLTGMGGLGKTTLARQVFNHDVVKDRFDGFAWVSVSQEFTRISVWQTILQNLTSKERKDEIQNMKEADLHDDLFRLLESSKTLIVLDDIWKEEDWDLIKPIFPPKKGWKVLLTSRTESIAMRGDTTYISFKPKCLSIPDSWTLFQSIAMPRKDTSEFKVDEEMENMGKKMIKHCGGLSLAVKVLGGLLAAKYTLHDWKRLSENIGSHIVERTSG…
AT1G58602.1	NBS	Ath	[166, 463]	1139	N	NB-ARC	ATGGCAGGGGAACTTGTGTCGTTTGCAGTAAACAAGCTTTGGGACCTACTGAGCCATGAATACACGCTATTTCAGGGAGTCGAAGATCAAGTAGCTGAACTAAAAAGTGATCTAAACTTGCTAAAGTCGTTTTTGAAAGATGCAGATGCCAAGAAACACACAAGCGCATTGGTGAGATACTGTGTGGAGGAGATAAAGGATATTGTTTATGACGCAGAGGATGTACTCGAAACATTTGTACAAAAGGAAAAGCTTGGTACAACAAGTGGAATCAGGAAGCATATCAAAAGACTTACTTGCATTGTTCCAGATCGCAGGGAAATTGCATTATATATCGGACACGTAAGTAAGAGGATCACCAGGGTTATACGTGATATGCAGAGTTTTGGAGTACAACAA…	MAGELVSFAVNKLWDLLSHEYTLFQGVEDQVAELKSDLNLLKSFLKDADAKKHTSALVRYCVEEIKDIVYDAEDVLETFVQKEKLGTTSGIRKHIKRLTCIVPDRREIALYIGHVSKRITRVIRDMQSFGVQQMIVDDYMHPLRNREREIRRTFPKDNESGFVALEENVKKLVGYFVEEDNYQVVSITGMGGLGKTTLARQVFNHDMVTKKFDKLAWVSVSQDFTLKNVWQNILGDLKPKEEETKEEEKKILEMTEYTLQRELYQLLEMSKSLIVLDDIWKKEDWEVIKPIFPPTKGWKLLLTSRNESIVAPTNTKYFNFKPECLKTDDSWKLFQRIAFPINDASEFEIDEEMEKLGEKMIEHCGGLPLAIKVLGGMLAEKYTSHDWRRLSENIGSHLV…
AT1G58807.1	NBS	Ath	[167, 459]	1018	N	NB-ARC	ATGGCTGGGGAACTTATTTCGTTTGGTATACAAAACCTGTGGAACCTACTGAGTCAAGAATGCGAGCTATTTCAGGGAGTCGAAGATCAAGTAACTGAACTAAAAAGGGATCTAAACATGTTAAGCTCTTTTCTGAAAGATGCAAATGCAAAGAAACATACAAGTGCGGTGGTGAAAAACTGTGTTGAAGAGATCAAGGAAATTATCTATGATGGAGAGGATACAATCGAAACATTTGTTCTTGAGCAAAACCTGGGAAAAACAAGTGGTATCAAGAAGAGTATCAGAAGACTTGCTTGCATTATTCCAGATCGGAGGAGATATGCATTAGGTATCGGAGGCTTAAGTAATAGGATCTCCAAGGTGATCCGAGATATGCAGAGTTTTGGAGTGCAACAA…	MAGELISFGIQNLWNLLSQECELFQGVEDQVTELKRDLNMLSSFLKDANAKKHTSAVVKNCVEEIKEIIYDGEDTIETFVLEQNLGKTSGIKKSIRRLACIIPDRRRYALGIGGLSNRISKVIRDMQSFGVQQAIVDGGYKQPQGDKQREMRQKFSKDDDSDFVGLEANVKKLVGYLVDEANVQVVSITGMGGLGKTTLAKQVFNHEDVKHQFDGLSWVCVSQDFTRMNVWQKILRDLKPKEEEKKIMEMTQDTLQGELIRLLETSKSLIVLDDIWEKEDWELIKPIFPPTKGWKVLLTSRNESVAMRRNTSYINFKPECLTTEDSWTLFQRIALPMKDAAEFKIDEEKEELGKLMIKHCGGLPLAIRVLGGMLAEKYTSHDWRRLSENIGSHLVGGRT…
AT1G58848.1	NBS	Ath	[167, 459]	1050	N	NB-ARC	ATGGCTGGGGAACTTATTTCGTTTGGTATACAAAACCTGTGGAACCTACTGAGTCAAGAATGCGAGCTATTTCAGGGAGTCGAAGATCAAGTAACTGAACTAAAAAGGGATCTAAACTTGTTAAGCTCTTTTCTGAAAGATGCAGATGCAAAGAAACATACAAGTGCGGTGGTGAAAAACTGTGTTGAAGAGATCAAGGAAATTATCTATGATGGAGAGGATACAATCGAAACATTTGTTCTTGAGCAAAACCTGGGAAAAACAAGTGGTATCAAGAAGAGTATCAGAAGACTTGCTTGCATTATTCCAGATCGAAGGAGATATGCATTAGGTATCGGAGGCTTAAGTAATAGGATCTCCAAGGTGATCCGAGATATGCAGAGTTTTGGAGTGCAACAA…	MAGELISFGIQNLWNLLSQECELFQGVEDQVTELKRDLNLLSSFLKDADAKKHTSAVVKNCVEEIKEIIYDGEDTIETFVLEQNLGKTSGIKKSIRRLACIIPDRRRYALGIGGLSNRISKVIRDMQSFGVQQAIVDGGYKQPQGDKQREMRPRFSKDDDSDFVGLEANVKKLVGYLVDEANVQVVSITGMGGLGKTTLAKQVFNHEDVKHQFDGLSWVCVSQDFTRMNVWQKILRDLKPKEEEKKIMEMTQDTLQGELIRLLETSKSLIVLDDIWEKEDWELIKPIFPPTKGWKVLLTSRNESVAMRRNTSYINFKPECLTTEDSWTLFQRIALPMKDAAEFKIDEEKEELGKLMIKHCGGLPLAIRVLGGMLAEKYTSHDWRRLSENIGSHLVGGRT…
AT1G59124.1	NBS	Ath	[167, 459]	856	N	NB-ARC	ATGGCTGGGGAACTTATTTCGTTTGGTATACAAAACCTGTGGAACCTACTGAGTCAAGAATGCGAGCTATTTCAGGGAGTCGAAGATCAAGTAACTGAACTAAAAAGGGATCTAAACATGTTAAGCTCTTTTCTGAAAGATGCAAATGCAAAGAAACATACAAGTGCGGTGGTGAAAAACTGTGTTGAAGAGATCAAGGAAATTATCTATGATGGAGAGGATACAATCGAAACATTTGTTCTTGAGCAAAACCTGGGAAAAACAAGTGGTATCAAGAAGAGTATCAGAAGACTTGCTTGCATTATTCCAGATCGGAGGAGATATGCATTAGGTATCGGAGGCTTAAGTAATAGGATCTCCAAGGTGATCCGAGATATGCAGAGTTTTGGAGTGCAACAA…	MAGELISFGIQNLWNLLSQECELFQGVEDQVTELKRDLNMLSSFLKDANAKKHTSAVVKNCVEEIKEIIYDGEDTIETFVLEQNLGKTSGIKKSIRRLACIIPDRRRYALGIGGLSNRISKVIRDMQSFGVQQAIVDGGYKQPQGDKQREMRQKFSKDDDSDFVGLEANVKKLVGYLVDEANVQVVSITGMGGLGKTTLAKQVFNHEDVKHQFDGLSWVCVSQDFTRMNVWQKILRDLKPKEEEKKIMEMTQDTLQGELIRLLETSKSLIVLDDIWEKEDWELIKPIFPPTKGWKVLLTSRNESVAMRRNTSYINFKPECLTTEDSWTLFQRIALPMKDAAEFKIDEEKEELGKLMIKHCGGLPLAIRVLGGMLAEKYTSHDWRRLSENIGSHLVGGRT…
AT1G59218.1	NBS	Ath	[167, 459]	1050	N	NB-ARC	ATGGCTGGGGAACTTATTTCGTTTGGTATACAAAACCTGTGGAACCTACTGAGTCAAGAATGCGAGCTATTTCAGGGAGTCGAAGATCAAGTAACTGAACTAAAAAGGGATCTAAACTTGTTAAGCTCTTTTCTGAAAGATGCAGATGCAAAGAAACATACAAGTGCGGTGGTGAAAAACTGTGTTGAAGAGATCAAGGAAATTATCTATGATGGAGAGGATACAATCGAAACATTTGTTCTTGAGCAAAACCTGGGAAAAACAAGTGGTATCAAGAAGAGTATCAGAAGACTTGCTTGCATTATTCCAGATCGAAGGAGATATGCATTAGGTATCGGAGGCTTAAGTAATAGGATCTCCAAGGTGATCCGAGATATGCAGAGTTTTGGAGTGCAACAA…	MAGELISFGIQNLWNLLSQECELFQGVEDQVTELKRDLNLLSSFLKDADAKKHTSAVVKNCVEEIKEIIYDGEDTIETFVLEQNLGKTSGIKKSIRRLACIIPDRRRYALGIGGLSNRISKVIRDMQSFGVQQAIVDGGYKQPQGDKQREMRPRFSKDDDSDFVGLEANVKKLVGYLVDEANVQVVSITGMGGLGKTTLAKQVFNHEDVKHQFDGLSWVCVSQDFTRMNVWQKILRDLKPKEEEKKIMEMTQDTLQGELIRLLETSKSLIVLDDIWEKEDWELIKPIFPPTKGWKVLLTSRNESVAMRRNTSYINFKPECLTTEDSWTLFQRIALPMKDAAEFKIDEEKEELGKLMIKHCGGLPLAIRVLGGMLAEKYTSHDWRRLSENIGSHLVGGRT…
AT1G59620.1	NBS	Ath	[133, 417]	843	N	NB-ARC	ATGGCTGAGACACTTTTGTCATTTGGAGTCGAAAAGCTTTGGGACCTCCTTGTCCGAGAATCTGATCGATTTCAAGGAGTTAAAAAGCAATTTAATGAATTGAGAAGTGATTTAAATAAGTTAAGGTGCTTTTTAGAAGATGCAGATGCCAAGAAACATCAAAGTGCAATGGTGAGTAACACTGTGAAAGAGGTCAAGGAAATTGTTTATGACACAGAAGATATCATTGAAACCTTTCTTCGAAAAAAACAACTCGGAAGAACAAGAGGCATGAAGAAACGTATCAAAGAATTTGCTTGCGTTCTTCCTGATCGCCGGAAAATTGCTATCGATATGGAAGGCCTAAGTAAGAGGATTGCTAAGGTGATCTGCGATATGCAGAGTCTTGGCGTACAACAG…	MAETLLSFGVEKLWDLLVRESDRFQGVKKQFNELRSDLNKLRCFLEDADAKKHQSAMVSNTVKEVKEIVYDTEDIIETFLRKKQLGRTRGMKKRIKEFACVLPDRRKIAIDMEGLSKRIAKVICDMQSLGVQQENVKKLVGHLVEVEDSSQVVSITGMGGIGKTTLARQVFNHETVKSHFAQLAWVCVSQQFTRKYVWQTILRKVGPEYIKLEMTEDELQEKLFRLLGTRKALIVLDDIWREEDWDMIEPIFPLGKGWKVLLTSRNEGVALRANPNGFIFKPDCLTPEESWTIFRRIVFPGENTTEYKVDEKMEELGKQMIKHCGGLPLALKVLGGLLVVHFTLDEWKRIYGNIKSHIVGGTSFNDKNMSSVYHILHLSFEELPIYLKHCFLYLAQFPE…
AT1G59780.1	NBS	Ath	[164, 448]	907	N	NB-ARC	ATGCAGGACTTATATATGGTTGATTCAATTGTATCGTTCGGTGTTGAAAAGCTTTGGAAACTCCTGAGCCAAGAATATGAGCGATTCCAGGGAGTTGAAGAGCAAATTACGGAGCTAAGAGATGATCTGAAGATGTTAATGGCCTTTCTATCTGATGCAGATGCAAAGAAACAAACCCGTGCACTTGCAAGAAACTGCCTTGAAGAGATAAAGGAAATCACTTATGATGCTGAGGATATAATAGAAATCTTTCTTCTAAAAGGCAGTGTCAACATGAGAAGCCTTGCTTGCTTTCCAGGTGGTCGTAGGGAGATTGCCTTGCAAATCACAAGCATCAGTAAGAGGATCTCCAAGGTTATCCAAGTTATGCAGAATTTAGGCATAAAATCAGACATTATG…	MQDLYMVDSIVSFGVEKLWKLLSQEYERFQGVEEQITELRDDLKMLMAFLSDADAKKQTRALARNCLEEIKEITYDAEDIIEIFLLKGSVNMRSLACFPGGRREIALQITSISKRISKVIQVMQNLGIKSDIMDGVDSHAQLERKRELRHTFSSESESNLVGLEKNVEKLVEELVGNDSSHGVSITGLGGLGKTTLARQIFDHDKVKSHFDGLAWVCVSQEFTRKDVWKTILGNLSPKYKDSDLPEDDIQKKLFQLLETKKALIVFDDLWKREDWYRIAPMFPERKAGWKVLLTSRNDAIHPHCVTFKPELLTHDECWKLLQRIAFSKQKTITGYIIDKEMVKMAKEMTKHCKRLPLAVKLLGGLLDAKHTLRQWKLISENIISHIVVGGTSSNENDSS…
AT1G61180.2	CC-NBS-LRR	Ath	[156, 438]	900	CNL	coiled-coil NB-ARC LRR_8	ATGGGGAGTTGTTTTTCTCTTCAAGTTAGTGATCAAACACTGAATCGTATCTTTAATTGCTTAATTGGTAAAAGTTATATTCGAACCCTCGAGAAGAATCTCAGAGCTCTGCAGAGGGAAATGGAAGATCTCAGAGCAATTCAACATGAGGTACAAAACAAGGTAGCTAGAGACGAGGCACGCCATCAACGAAGGCTTGAAGCTGTCCAGGTATGGCTTGACCGTGTCAATAGCGTTGATATAGAGTGCAAAGATCTGCTAAGTGTTACTCCTGTTGAGCTTCAAAAGTTGTGTCTATGCGGTTTGTGTTCAAAATATGTATGTTCAAGCTACAAATATGGGAAAAAGGTATTCTTGTTACTGGAAGAGGTTAAGAAACTAAACTCGGAGGGAAATTTT…	MGSCFSLQVSDQTLNRIFNCLIGKSYIRTLEKNLRALQREMEDLRAIQHEVQNKVARDEARHQRRLEAVQVWLDRVNSVDIECKDLLSVTPVELQKLCLCGLCSKYVCSSYKYGKKVFLLLEEVKKLNSEGNFDEVSQPPPRSEVEERPTQPTIGQEDMLEKAWNRLMEDGVGIMGLHGMGGVGKTTLFKKIHNKFAEIGGTFDIVIWIVVSKGVMISKLQEDIAEKLHLCDDLWKNKNESDKATDIHRVLKGKRFVLMLDDIWEKVDLEAIGIPYPSEVNKCKVAFTTRSREVCGEMGDHKPMQVNCLEPEDAWELFKNKVGDNTLSSDPVIVELAREVAQKCRGLPLALNVIGETMSSKTMVQEWEHAIHVFNTSAAEFSDMQNKILPILKYSYDSL…
AT1G61190.1	CC-NBS-LRR	Ath	[157, 439]	968	CNL	coiled-coil NB-ARC LRR_8	ATGGGAAATTTTGTGTGTATAGAAATTTCTGGTGATCAAATGCTGGATCGTATCATTAGATGCTTATGTGGTAAAGGTTATATTCGAAACCTCGAGAAGAATCTCAGAGCTCTGCAGAGGGAAATGGAAGATCTAAGAGCAACTCAACATGAGGTACAGAACAAGGTAGCGAGAGAGGAGTCACGCCATCAACAAAGGCTTGAAGCTGTCCAGGTATGGCTTGACCGTGTCAATAGCATTGATATAGAGTGCAAAGATCTGCTAAGTGTTAGTCCCGTTGAGCTTCAAAAGTTGTGTCTCTGCGGTTTATGTTCAAAATATGTATGTTCAAGCTACAAATATGGGAAAAGGGTGTTTTTGTTATTGGAAGAGGTTACGAAACTAAAATCGGAGGGAAAT…	MGNFVCIEISGDQMLDRIIRCLCGKGYIRNLEKNLRALQREMEDLRATQHEVQNKVAREESRHQQRLEAVQVWLDRVNSIDIECKDLLSVSPVELQKLCLCGLCSKYVCSSYKYGKRVFLLLEEVTKLKSEGNFDEVSQPPPRSEVEERPTQPTIGQEEMLKKAWNRLMEDGVGIMGLHGMGGVGKTTLFKKIHNKFAETGGTFDIVIWIVVSQGAKLSKLQEDIAEKLHLCDDLWKNKNESDKATDIHRVLKGKRFVLMLDDIWEKVDLEAIGIPYPSEVNKCKVAFTTRDQKVCGQMGDHKPMQVKCLEPEDAWELFKNKVGDNTLRSDPVIVGLAREVAQKCRGLPLALSCIGETMASKTMVQEWEHAIDVLTRSAAEFSDMQNKILPILKYSYDS…
AT1G61300.1	NBS-LRR	Ath	[45, 327]	763	NL	NB-ARC LRR_8	ATGGGGTGTTGTTTTTCTGTCCAGTTTTCTTTTGATGATCAAACCCTGGTACGTATCTTTAATTTCTTATGTGGGAACATCAACAGAAACTCTTTTGGAGTGGAGGAGAGGCCTACTCAGCCTACTATTGGTCAAGAAGAAATGCTCGAAAAGGCATGGAATCGCCTTATGGAAGATAGAGTCGGAATCATGGGTCTTCACGGTATGGGTGGTGTTGGAAAAACCACCCTTTTCAAGAAAATCCACAATAAGTTCGCTAAAATGTCTAGTAGGTTTGACATTGTGATCTGGATCGTGGTGTCTAAAGGCGCAAAGCTTTCAAAGCTTCAAGAAGATATTGCAGAGAAACTACACCTTTGTGACGACCTGTGGAAGAACAAGAATGAAAGTGATAAGGCC…	MGCCFSVQFSFDDQTLVRIFNFLCGNINRNSFGVEERPTQPTIGQEEMLEKAWNRLMEDRVGIMGLHGMGGVGKTTLFKKIHNKFAKMSSRFDIVIWIVVSKGAKLSKLQEDIAEKLHLCDDLWKNKNESDKATDIHRVLKGKRFVLMLDDIWEKVDLEAIGVPYPSEVNKCKVAFTTRDQKVCGEMGDHKPMQVKCLEPEDAWELFKNKVGDNTLRSDPVIVELAREVAQKCRGLPLALSVIGETMASKTMVQEWEHAIDVLTRSAAEFSNMGNKILPILKYSYDSLGDEHIKSCFLYCALFPEDDEIYNEKLIDYWICEGFIGEDQVIKRARNKGYEMLGTLTLANLLTKVGTEHVVMHDVVREMALWIASDFGKQKENFVVRARVGLHERPEAKDW…
AT1G61310.1	CC-NBS-LRR	Ath	[158, 440]	926	CNL	coiled-coil NB-ARC LRR_8	ATGGGGAGTTGTTTTTCTTTTCAAATTGCTGTTGGTGATCAAACGATGAATCGTATCTTTGATTGCTTAATTGGTAAAAGTTATATTCGAACCCTCGAGCAGAATCTCAGAGCTCTGCAGAGGGAAATGGAAGATCTGAGAGCAACTCAACATGAGGTACAGAACAAGGTAGCGAGAGAGGAGTCACGCCATCAACAAAGGCTTGAAGCTGTCCAGGTATGGCTTGACCGTGTCAATAGCATTGATATAGAGTGCAAAGATCTGCTAAGTGTTAGTCCCGTTGAGCTTCAAAAGTTGTGTCTCTGCGGTTTGTGTACAAAATATGTATGTTCAAGCTACAAATATGGGAAAAAGGTATTCTTGTTACTGGAAGAGGTTAAGATACTAAAATCGGAGGGA…	MGSCFSFQIAVGDQTMNRIFDCLIGKSYIRTLEQNLRALQREMEDLRATQHEVQNKVAREESRHQQRLEAVQVWLDRVNSIDIECKDLLSVSPVELQKLCLCGLCTKYVCSSYKYGKKVFLLLEEVKILKSEGNFDEVSQPPPRSEVEERPTQPTIGQEEMLEKAWNRLMEDGVGIMGLHGMGGVGKTTLFKKIHNKFAEIGGTFDIVIWIVVSQGAKLSKLQEDIAEKLHLCDDLWKNKNESDKATDIHRVLKGKRFVLMLDDIWEKVDLEAIGIPYPSEVNKCKVAFTTRSREVCGEMGDHKPMQVNCLEPEDAWELFKNKVGDNTLSSDPVIVGLAREVAQKCRGLPLALNVIGETMASKTMVQEWEYAIDVLTRSAAEFSGMENKILPILKYSYD…
AT1G62630.1	CC-NBS-LRR	Ath	[157, 436]	894	CNL	coiled-coil NB-ARC LRR_4	ATGGGTATTTCTTTCTCGATACCCTTTGATCCGTGTGTAAATAAAGTCTCTCAATGGCTAGACATGAAAGGAAGTTATACTCACAATCTCGAGAAGAATCTTGTGGCTCTCGAGACAACCATGGAAGAGCTCAAGGCCAAGCGGGATGATTTATTAAGAAGGCTCAAAAGAGAGGAGGATAGAGGTCTACAAAGGCTTTCCGAATTCCAGGTATGGCTTAATAGAGTTGCAACTGTCGAAGACATAATTATTACTCTTCTTAGAGATAGAGATGTTGAAATTCAAAGGCTGTGTCTTTGCCGGTTTTGCTCTAAGAATTTAACGACGAGCTATCGTTATGGGAAAAGTGTTTTCTTGAGGTTGAGGGAGGTTGAGAAACTCAAAGGTGAAGTTTTTGGA…	MGISFSIPFDPCVNKVSQWLDMKGSYTHNLEKNLVALETTMEELKAKRDDLLRRLKREEDRGLQRLSEFQVWLNRVATVEDIIITLLRDRDVEIQRLCLCRFCSKNLTTSYRYGKSVFLRLREVEKLKGEVFGVITEQASTSAFEERPLQPTIVGQKKMLDKAWKHLMEDGTGIMGMYGMGGVGKTTLLTQLFNMFNKDKCGFDIGIWVVVSQEVNVEKIQDEIAQKLGLGGHEWTQRDISQKGVHLFNFLKNKKFVLFLDDLWDKVELANIGVPDPRTQKGCKLAFTSRSLNVCTSMGDEEPMEVQCLEENVAFDLFQKKVGQKTLGSDPGIPQLARIVAKKCCGLPLALNVIGETMSCKRTIQEWRNAIHVLNSYAAEFIGMEDKILPLLKYSYDNL…
AT1G63350.1	CC-NBS-LRR	Ath	[156, 436]	899	CNL	coiled-coil NB-ARC LRR_8	ATGGGTATCTCTTTCTCGATACCCTTTGATCCGTGTGTAAATAAAGTCTCTCAATGGCTAGACATGAAAGTAAGTTATACTCACAACCTCGAGAAGAATCTTGTGGCTCTCGAGACAACCATGGAAGAGCTCAAGGCCAAGCGGGATGATTTATTAAGAAAGCTCAAAAGAGAGGAGGATAGAGGTCTACAAACGCTTGGCGAAATCAAGGTATGGCTTAATAGAGTTGAGACTATCGAAAGCAGAGTCAATGATCTTCTTAATGCTAGAAATGCTGAACTTCAAAGGCTGTGCCTTTGTGGGTTTTGCTCTAAGAGTTTAACGACGAGCTATCGTTATGGGAAAAGTGTTTTCTTGAAATTGAGGGAGGTTGAGAAACTCGAAAGGAGAGTTTTTGAA…	MGISFSIPFDPCVNKVSQWLDMKVSYTHNLEKNLVALETTMEELKAKRDDLLRKLKREEDRGLQTLGEIKVWLNRVETIESRVNDLLNARNAELQRLCLCGFCSKSLTTSYRYGKSVFLKLREVEKLERRVFEVISDQASTSEVEEQQLQPTIVGQETMLDNAWNHLMEDGVGIMGLYGMGGVGKTTLLTQINNKFSKYMCGFDSVIWVVVSKEVNVENILDEIAQKVHISGEKWDTKYKYQKGVYLYNFLRKMRFVLFLDDIWEKVNLVEIGVPFPTIKNKCKVVFTTRSLDVCTSMGVEKPMEVQCLADNDAYDLFQKKVGQITLGSDPEIRELSRVVAKKCCGLPLALNVVSETMSCKRTVQEWRHAIYVLNSYAAKFSGMDDKILPLLKYSYDSL…
AT1G63360.1	CC-NBS	Ath	[157, 436]	885	CN	coiled-coil NB-ARC	ATGGGTATTTCTTTCTCGATACCCTTTGATCCGTGTGTAAATAAAGTCTCTCAATGGCTAGACATGAAAGTAAGTTATACTCACAATCTCGAGAAGAATCTCGCAGCTTTGGAGAAAACCATGAAAGAGCTCAAGGCTAAGCGGGATGATTTGGAAAGAAGGCTCAAAAGAGAGGAGGCTAGAGGTCTACAAAGGCTTTCCGAATTCCAGGTATGGCTTGATAGTGTTGCGACTGTCGAAGACATAATCATTACTCTTCTTAGAGATAGAAATGTTGAAATTCAAAGGCTGTGTCTTTGCCGGTTTTGCTCTAAGAGTTTAACGAGGAGCTATCGTTATGGGAAAAGTGTTTTCTTGAGGTTGAGGGAGGTTGAGAAACTCAAAGGTGAAGTTTTTGGA…	MGISFSIPFDPCVNKVSQWLDMKVSYTHNLEKNLAALEKTMKELKAKRDDLERRLKREEARGLQRLSEFQVWLDSVATVEDIIITLLRDRNVEIQRLCLCRFCSKSLTRSYRYGKSVFLRLREVEKLKGEVFGVITEQASTSAFEERPLQPTIVGQDTMLDKAGKHLMEDGVGIMGMYGMGGVGKTTLLTQLYNMFNKDKCGFDIGIWVVVSQEFHVEKVQDEIAQKLGLGGDEWTQKDKSQKGICLYNILREKSFVLFLDDIWEKVDLAEIGVPDPRTKKGRKLAFTTRSQEVCARMGVEHPMEVQCLEENVAFDLFQKKVGQTTLGSDPGIPQLARIVAKKCCGLPLALNVIGETMSCKRTIQEWRHAIHVLNSYAAEFIGMEDKVLPLLKYSYDNL…
AT1G63730.1	TIR-NBS-LRR	Ath	[190, 447]	967	TNLL	TIR NB-ARC LRR_3 LRR_1	ATGGCTTCCTCTTCTTCTTCGCCTCGAACCTGGAGATATCGCGTTTTCACGAGTTTCCATGGACCAGACGTCCGTAAAACAGTTCTCAGTCATTTACGCAAACAGTTTATCTGCAATGGGATTACCATGTTCGATGATCAACGGATCGAAAGAGGTCAAACCATTTCCCCTGAACTCACACGAGGGATTAGGGAATCTAGGATCTCGATTGTGGTGCTCTCGAAGAATTATGCTTCATCGAGCTGGTGTTTGGATGAGCTGTTGGAGATTTTGAAGTGCAAGGAAGATATTGGGCAGATAGTGATGACTGTCTTTTACGGAGTTGATCCATCTGATGTGCGTAAACAAACCGGAGAATTTGGGATCCGATTCAGTGAAACTTGGGCTCGTAAAACGGAG…	MASSSSSPRTWRYRVFTSFHGPDVRKTVLSHLRKQFICNGITMFDDQRIERGQTISPELTRGIRESRISIVVLSKNYASSSWCLDELLEILKCKEDIGQIVMTVFYGVDPSDVRKQTGEFGIRFSETWARKTEEEKQKWSQALNDVGNIAGEHFLNWDKESKMVETIARDVSNKLNTTISKDFEDMVGIEAHLQKMQSLLHLDNEDEAMIVGICGPSGIGKTTIARALHSRLSSSFQLTCFMENLKGSYNSGLDEYGLKLCLQQQLLSKILNQNDLRIFHLGAIPERLCDQNVLIILDGVDDLQQLEALTNETSWFGPGSRIIVTTEDQELLEQHDINNTYHVDFPTIKEARKIFCRSAFRQSSAPYGFEKLVERVLKLCSNLPLGLRVMGSSLRRKKE…
AT1G63740.1	TIR-NBS-LRR	Ath	[148, 409]	993	TNLL	TIR NB-ARC LRR_3 LRR_1	ATGTTCGATGATCAAGCAATCGAAAGAGGCCAAACCATTTCCCCTGAACTCACACGAGGGATTAGGGAATCGAGGATCTCGATCGTAGTGCTCTCGAAGAACTATGCTTCATCGAGCTGGTGTTTGGATGAGCTGTTGGAGATTTTGAAATGCAAGGAAGATATTGGGCAAATAGTGATGACTGTCTTCTACGGAGTAGATCCATCTGATGTGCGCAAACAAACCGGAGATATCTTGAAAGTTTTCAAGAAAACTTGTTCTGGTAAAACGGAGGAGAAGAGGCGAAGATGGAGCCAAGCTTTGAACGATGTTGGCAACATTGCCGGAGAACATTTCCTTAACTGGGATAATGAATCGAAGATGATGGAGAAGATTGCAAGAGATATTTCAAACAAAGTA…	MFDDQAIERGQTISPELTRGIRESRISIVVLSKNYASSSWCLDELLEILKCKEDIGQIVMTVFYGVDPSDVRKQTGDILKVFKKTCSGKTEEKRRRWSQALNDVGNIAGEHFLNWDNESKMMEKIARDISNKVNTTISRDFEDMVGVETHLEKIQSLLHLDNDDEAMIVGIYGPAGIGKTTIARALHSLLSDRFQLTCFMENLRGSYNSSLDEYGLKLQLQEQLLSKILNQTGMRVYNLSAIQGMLCDQKVLIILDDVDDLKQLEALANETKWFGPGSRVVVTTENQELLKQHDDIKNTYYVDFPTQKEARQIFCRYGFKQSTPQDGFENLSERVIKLCSKLPLGLSVMGLYLRKKTEDDWEDILHRLESSFDSVDRNIERVLRVGYDGLHEKDQLLFL…
AT1G63750.3	TIR-NBS-LRR	Ath	[195, 450]	1132	TNLLL	TIR NB-ARC LRR_3 LRR_1 LRR_1	ATGTCTGATCTCATGGCTTCCCCTTCTTCTTCCAAGCCTCACAACTACAAATTCAAAGTCTTCTCGAGCTTCCACGGGCCCGACGTCCGTAAAACATTACTCAGTAACTTGCGCGAACATTTTCAAGGCAAGGGGATAACTATGTTTGATGACGAAAAGATTAAGAGAGGCGGAGACCTCTCTCCTTCACTCAAAAGAGCTATAAAAACATCGAAGATCTCGATCGTGATTCTCTCCCAGAAATATGCTTCTTCAAGCTGGTGTTTGGATGAATTGTTGGAGATCATGAAGCGCAAAAAGGCTATGAAACAGATAGTGATGACCGTCTTCTACGGAGTAGAGCCATCCGATGTGCGGAAGCAGACCGGGGATTTCGGGATCGCTTTCAATAAAACTTGT…	MSDLMASPSSSKPHNYKFKVFSSFHGPDVRKTLLSNLREHFQGKGITMFDDEKIKRGGDLSPSLKRAIKTSKISIVILSQKYASSSWCLDELLEIMKRKKAMKQIVMTVFYGVEPSDVRKQTGDFGIAFNKTCVNKTDKERKEWSKALTDVSNIAGEDFKKWDNEANMIKKIARDVSYKLNATPSKDFEDMMGLEAHLKKIQSLLRLDYKDEALIIGISGPAGIGKSTIARALESRLSDRFQLTCFMDLRGSENNGLHDYGQQLRLQEQLLAKVLNQDGTRICHLGVLQQRLSDLRVLIILDDVSDIKQLKALAKETTWFGPGSRIIVTTENKDLLQQRGIDSTYHVGFPSREEALEIFCKFAFEQSSPPHAFEKLAARITHLCGNLPLGLCVMGSSLF…
AT1G63860.1	TIR-NBS-NBS-LRR	Ath	[192, 329] [341, 420]	1005	TNNLL	TIR NB-ARC NB-ARC LRR_1 LRR_7	ATGTCTCTATTGGCTTCTTCTTCCTCTTGCAACTACAAATACATTGTCTTCCCGAGCTTTCACGGACCGGATGTCCGTAAAACACTTCTTAGTCACATGCGCAAACAGTTTGACTTCAACGGCATCACTATGTTTGATGATCAAGGGATTGAGAGAAGTGAAGAGATCGCCCCTTCACTCAAAAAGGCTATCAAAGAATCGAGGATCTCGATCGTGATTCTCTCCAAGAAATATGCATCGTCAAGCTGGTGTTTGGACGAATTGGTGGATATCTTAAAGCGCAAAAAAGCTATGAAACAGATAGTAATGACCGTCTTCTATGGAGTGGAGCCATTTGAGGTACGGAACCAGACCGGAGAATTCGGGATCGCTTTCAATGAAACTTGTGCACGTAAGACG…	MSLLASSSSCNYKYIVFPSFHGPDVRKTLLSHMRKQFDFNGITMFDDQGIERSEEIAPSLKKAIKESRISIVILSKKYASSSWCLDELVDILKRKKAMKQIVMTVFYGVEPFEVRNQTGEFGIAFNETCARKTDEERQKWSKALNEVANIAGEDFLRCDNEAKRIEKIARDVSNKLNATPCRDFDGMVGLEAHLTEMESLLDLDYDGVKMVGISGPAGIGKTTIAKALQSRFSNRFQLTCFVDNLRGSYLSGLDELRLQEQFLSNVLNQDGIRINHSGVIEERLCKLRVLIILDDVDHIKQLEALANKTTWFGPRSRIVVTTENKELLQQEWKSYPQKGFQWLALRVTQLCGKLPLGLCMVGSSLRGKNEEGWEEVICSLENNIDRDIEEVLRVGYESL…
AT1G63870.1	TIR-NBS-LRR	Ath	[195, 447]	1032	TNLL	TIR NB-ARC LRR_3 LRR_1	ATGTCTCTCATGGATTCTCCTTCCTCTATTTCCTCTTGCAACTACAGATTCAATGTCTTCTCGAGCTTCCACGGGCCGAATGTTCGTAAAACACTTCTTAGTCACATGCGCAAACAGTTTAATTTCAACGGGATCACTATGTTCGATGATCAAGGGATTGAGAGAAGTGAAGAGATCGTACCTTCACTCAAAAAGGCTATAAAAGAATCGAGGATCTCGATCGTGATTCTTTCCAAGAAATATGCTTTGTCAAGATGGTGTTTGGATGAATTGGTGGAGATATTAAAGTGCAAGGAAGTTATGGGACACATAGTGATGACCATCTTCTACGGAGTGGAGCCATCTGATGTACGGAAGCAGACCGGGGAATTCGGGTTCCATTTTAATGAAACGTGTGCA…	MSLMDSPSSISSCNYRFNVFSSFHGPNVRKTLLSHMRKQFNFNGITMFDDQGIERSEEIVPSLKKAIKESRISIVILSKKYALSRWCLDELVEILKCKEVMGHIVMTIFYGVEPSDVRKQTGEFGFHFNETCAHRTDEDKQNWSKALKDVGNIAGEDFLRWDNEAKMIEKIARDVSDKLNATPSRDFNGMVGLEAHLTEMESLLDLDYDGVKMVGISGPAGIGKTTIARALQSRLSNKFQLTCFVDNLKESFLNSLDELRLQEQFLAKVLNHDGIRICHSGVIEERLCKQRVLIILDDVNHIMQLEALANETTWFGSGSRIVVTTENKEILQQHGINDLYHVGFPSDEQAFEILCRYAFRKTTLSHGFEKLARRVTKLCGNLPLGLRVLGSSLRGKNEE…
AT1G63880.1	TIR-NBS-LRR	Ath	[191, 447]	1018	TNLL	TIR NB-ARC LRR_3 LRR_1	ATGGCTTCTCCTTCTTCTTTTTCGTCTCAGAACTACAAGTTCAATGTCTTCGCGAGCTTCCACGGGCCTGACGTCCGTAAAACACTTCTCAGTCACATACGACTACAGTTTAACCGCAACGGGATCACTATGTTTGATGATCAAAAGATTGTGAGAAGCGCAACGATCGGGCCTTCACTAGTAGAAGCTATAAAAGAATCAAGGATCTCGATCGTGATTCTCTCCAAGAAATATGCTTCATCAAGCTGGTGTTTGGATGAATTGGTGGAGATCTTGGAGTGCAAGAAAGCTATGGGACAGATAGTGATGACCATCTTCTACGGAGTAGATCCATCCGATGTGCGGAAACAGATCGGGAAATTCGGGATCGCTTTCAATGAAACTTGTGCACGTAAGACC…	MASPSSFSSQNYKFNVFASFHGPDVRKTLLSHIRLQFNRNGITMFDDQKIVRSATIGPSLVEAIKESRISIVILSKKYASSSWCLDELVEILECKKAMGQIVMTIFYGVDPSDVRKQIGKFGIAFNETCARKTEEERQKWSKALNQVSNIAGEDFLRWDNEAIMIEKIARDVLDKLNATPSRDFDGMVGIEAHLREIKSLLDLDNVEVKIVAIAGPAGIGKTTIARALYGLLSKRFQLSCFVDNLRGSYHSGFDEYGFKLHLQEQFLSKVLNQSGMRICHLGAIKENLSDQRVLIILDDVNKLKQLEALANETTWFGPGSRIVVTTENKELLQQHGINNTYHVGFPSDEDALKILCSYAFKQTSPRHGFEELSESVTKLCGKLPLGLCVVGSSLRGKKE…
AT1G64070.1	TIR-NBS	Ath	[191, 447]	998	TN	TIR NB-ARC	ATGGCTTCTTCCTCTTCTTCTGCGAGTCGTACTTGGAGATATCGTGTCTTCACGAGCTTCCACGGATCAGACGTCCGTACAAGCTTTCTAAGTCATTTTCGCAAACAGTTTAACAACAATGGGATTACAATGTTCGATGATCAAAGAATCTTGAGAGGCGAAACCATCAGCCCTGCGCTCACTCAAGCGATTAGAGAATCGAGGATCTCTATTGTATTGCTCTCGAAGAACTATGCTTCTTCCGGGTGGTGTTTGGATGAGTTGTTGGAGATTTTGAAGTGCAAGGATGATATGGGTCAAATAGTGATGACTGTCTTCTATGGAGTAGATCCATCTGATGTGCGGAAACAAACTGGAGAGTTCGGGATCGCTTTCAATGAAACATGTGCTTGTAGAACA…	MASSSSSASRTWRYRVFTSFHGSDVRTSFLSHFRKQFNNNGITMFDDQRILRGETISPALTQAIRESRISIVLLSKNYASSGWCLDELLEILKCKDDMGQIVMTVFYGVDPSDVRKQTGEFGIAFNETCACRTEEERQKWSQALNYVGNIAGEHLLNWDNEAKMIEKIARDVSEKLNVTPCRDFDGMVGIEAHLRKIQSLLDLDNDEVKMVAISGPAGIGKSTIGRALHSLLSNRFHHTCFVDNLRGSHPIGLDEYGLKLRLQEQLLSKILNQDGSRICHLGAIKERLCDMKVFIILDDVNDVKQLEALANESNWFGPGSRIIVTTENKELLKQHGINNTYYVGFPSDEEAIKILCRYAFRQSSSRHGFKKLTRSVTELCGKLPLGLRVVGSSLHGKNE…
AT1G65850.1	TIR-NBS-LRR	Ath	[220, 475]	1037	TNL	TIR NB-ARC LRR_3	ATGACATCCATGATAGCTTCTCGCCAACAGAGTCAACGCTCCTGTCCAATATGCGCAACACCTTTTCCTTCATCATCTTCGTCCCACAAGTGGACACATCAAGTCTTTCCAAGCTTCCGTGGGGAAGATGTACGTAGAGGTTTTCTCAGTCATATTCACAAGGAGTTTCAAAGAAAGGGAATTACACCATTCATTGATAATGAGATCAAGAGAGGAGAATCCATTGGTCTTGAAATCATACATGCGATTAGAGAATCTAAGATCGCGATTGTCTTGCTCTCTAGGAACTATGCTTCTTCATCTTGGTGTCTTGACGAGTTGGTGGAGATCATGAAATGCAAAGAAGAATTTAGTCAAATAGTGATCCCCATTTTCTATAGAGTGGATCCATCCGATGTT…	MTSMIASRQQSQRSCPICATPFPSSSSSHKWTHQVFPSFRGEDVRRGFLSHIHKEFQRKGITPFIDNEIKRGESIGLEIIHAIRESKIAIVLLSRNYASSSWCLDELVEIMKCKEEFSQIVIPIFYRVDPSDVKKLTGNFGNVFKNNCVGKTNEVIRKWRQALAKMGTTTGYDSRNWDNEATMIENIATDISNMLNYSTPSRDFDGLIGMRAHMKVMEPMLCLHSDEVRMIGIWGPSGIGKTTIARILFSQFSDSFELSVFMENVKELMYTRPVCSDEYSAKLHLQKQFMSQIINHKDIEIPHLGVVEDRLKDKKVFIVLDNIDQSIQLDAIAKESRWFGHGSRIIITTQDRKLLKAHDGINHIYNVNFPSAYEACQIFCMYAFGQKFPKDGFEELAWE…
AT1G66090.1	TIR-NBS	Ath	[203, 412]	430	TN	TIR NB-ARC	ATGGCTGCATCTACTTCTTCTTCTTCTTCATCATCATCTTCTTCTTTATCTTCTCCTTCACCTTGCACATGGAGATACATGACTTTCACGAGCTTCCATGGACCAGATGTCCGCAACACATTTCTTAGTCATTTGAGGAAACAGTTTAACACCAATGGAATTACGATGTTTGATGATCAAAGGATGGAGAGAAGCCAAACCCTTGCCCCTACTCTCACGCAGGCGATTAGAGAATCGAAGATCTACATCGTCTTGCTCTCGAAGAACTATGCTTCATCGAGCTGGTGTCTTGATGAGCTATTGGAGATTTTAAACTGCAAAGAAAAAAGAGGACAGAGAGTGATGACAATCTTCTACGGCGTAAATCCATCTGATGTGCGGAAACAAACCGGAGAATTT…	MAASTSSSSSSSSSSLSSPSPCTWRYMTFTSFHGPDVRNTFLSHLRKQFNTNGITMFDDQRMERSQTLAPTLTQAIRESKIYIVLLSKNYASSSWCLDELLEILNCKEKRGQRVMTIFYGVNPSDVRKQTGEFGIAFNETCARKTEEERRKWSHALTCVGNITGVHVQDRDDEANMIEKIATDVSEKLNATESKDFDEMVGIKAHLTKIESLLSLDYDKVKIVGISGPAGIGKSTIARALHNLLSSSFHLSCFMENLISQSNPHSSLEYSSKLSLQEQLLSQVLNEKDIRIRHLGAIQERLHDQRVLIILDDVTSLEQLEVLANIKWYGPGSRIIVITKKKDILVQHGICDIYHVGFPTDADALKIFCLSAYRQTSPPDGSMKIHECEMFIKICGNLPL…
AT1G69550.1	TIR-NBS-LRR	Ath	[258, 516]	704	TNL	TIR NB-ARC LRR_3	ATGCTAATGGATTCTTCTTTTTTCCTTACCATTGTTGCTGCTGCTTTTGCAATAGGCTTCTTCATCTTTCTTAGAAAGTTGAGAATCCATCAAGAAAACGAAGATGTGGGTTCTTCTTCTACATCTCCTCCATCGTCTTTGGCGTCTTCAACATCTCCTCCATCTACGTTGTCTTCTTCAACATCTCATCCGTCTTCTTCAACTTCTCCTCCATCATCTTTGTCTTGCACCGGGACTCACCATGTATTTCCAAGCTTCCGTGGGGATGACGTTCGCAGAAACTTTCTCAGTCACATTCAAAAGGAGTTTCGGAGAAAAGGAATCACTCCGTTCATCGATAATGAGATTAGGAGAGGAGAATCCATCGGTCCTGAACTCATTAAGGCCATTAGAGAATCT…	MLMDSSFFLTIVAAAFAIGFFIFLRKLRIHQENEDVGSSSTSPPSSLASSTSPPSTLSSSTSHPSSSTSPPSSLSCTGTHHVFPSFRGDDVRRNFLSHIQKEFRRKGITPFIDNEIRRGESIGPELIKAIRESKIAIVLLSRNYASSKWCLEELVEIMKCKKEFGLTVFAIFYEVDPSHVKKLTGEFGAVFQKTCKGRTKENIMRWRQAFEEVATIAGYDSRNWENEAAMIEEIAIEISKRLINSSPFSGFEGLIGMKAHIEKMKQLLCLDSTDERRTVGISGPSGIGKSTIARVLHNQISDGFQMSVFMKFKPSYTRPICSDDHDVKLQLEQQFLAQLINQEDIKIHQLGTAQNFVMGKKVLIVLDGVDQLVQLLAMPKAVCLGPGSRIIITTQDQQL…
AT1G72840.1	TIR-NBS-LRR	Ath	[204, 448]	1043	TNL	TIR NB-ARC LRR_3	ATGGCTTCCTCGTCATCATCTTCTGCAACTCGTCTCAGGCACTACGATGTCTTCCTCAGTTTTCGAGGGGTAGATACCCGCCAAACCATCGTCAGCCATTTGTATGTGGCTCTACGTAATAATGGAGTTCTTACTTTTAAAGATGATCGGAAGCTCGAGATTGGCGACACCATTGCCGATGGTCTAGTCAAAGCTATACAAACTTCGTGGTTTGCGGTGGTTATTCTCTCTGAAAACTACGCTACTTCGACGTGGTGCTTGGAGGAGCTCCGGTTGATAATGCAGCTTCACAGTGAGGAGCAGATCAAAGTGCTTCCTATCTTCTACGGCGTAAAACCCTCTGACGTGAGATACCAGGAAGGAAGCTTCGCGACTGCCTTTCAAAGGTACGAAGCAGAT…	MASSSSSSATRLRHYDVFLSFRGVDTRQTIVSHLYVALRNNGVLTFKDDRKLEIGDTIADGLVKAIQTSWFAVVILSENYATSTWCLEELRLIMQLHSEEQIKVLPIFYGVKPSDVRYQEGSFATAFQRYEADPEMEEKVSKWRRALTQVANLSGKHSRNCVDEADMIAEVVGGISSRLPRMKSTDLINLVGMEAHMMKMTLLLNIGCEDEVHMIGIWGMGGIGKSTIAKCLYDRFSRQFPAHCFLENVSKGYDIKHLQKELLSHILYDEDVELWSMEAGSQEIKERLGHQKVFVVLDNVDKVEQLHGLAKDPSWFGPGSRIIITTRDKGLLNSCGVNNIYEVKCLDDKDALQVFKKLAFGGRPPSDGFEQLFIRASRLAHGLPSALVAFASHLSAIVA…
AT1G72850.1	TIR-NBS	Ath	[176, 390]	423	TN	TIR NB-ARC	ATGTCTTCATCCTCCAAATTTGAAGTATTCCTTAGTTTCTGCAGCGAAGACCCCTCAAAAACTTTTGTCTCTGTTCTGGACCGTTGGTTGGAACAAAAAGACATTACCACCAATTTCAAAGATGACTCGTTTCTGGCAGAGGAGTCAAAACTCGCGGTTGTTGTAGTCTCAGAGAGCTATCCAATCTCTGTTTTGTGCCTCAATCAGCTCGAGAAGATCGTAAACTCTCACAGCGAAGGTAGACTTTCCATCCTCCCCATTTTCTACGGAGTTGATCCTTATAATGTTAGAAAACAGACTGGATATCTCGCGGAACCCTTTCAAGAGCTTGGTGAAGGATATCCAGATGACAAGATTCAAGAATGGAGGGTTTCTCTCACTAAACTCACCAACATACCT…	MSSSSKFEVFLSFCSEDPSKTFVSVLDRWLEQKDITTNFKDDSFLAEESKLAVVVVSESYPISVLCLNQLEKIVNSHSEGRLSILPIFYGVDPYNVRKQTGYLAEPFQELGEGYPDDKIQEWRVSLTKLTNIPALDSRYWSNEADMIELIANEILSISNRKPLTAKGDGLVGMDRQMQTLYKLLDFKAAEEVRLIGIWGPGGIGKTTLARYAYEEISSNFKVHVFVDKAEKICHQDRDLLKLLTEKGTTQGLDVGIDKIKSTFGHRKGLIVIDCVDNIKQLKEIVYLAHWFIPGSRVIFVTQDRNLLVESGVEHAYEVQSLRYDEALQLFSHSAFDQQHPPTSFESLSLRAVHISGFLPLTLKILGSSLRGKDEERWEKELQQLEGDQEKAIMEITSKR…
AT1G72860.1	TIR-NBS	Ath	[189, 450]	1164	TN	TIR NB-ARC	ATGGCTTCATCTTCTTCATCTCCTATCTGGAAGTACGATGTGTTCTTGAGTTTCCGGGGAGAAGACACCCGCAAGAACATTGTCAGTCATTTGCACAAACAACTTGTCGATAAGGGAGTTGTTACGTTCAAAGATGATAAAAAGCTTGAGCTCGGCGACTCCATCTCCGAAGAAATCAGCAGAGCCATTCAAAACTCTACATATGCTCTTGTGATTCTATCGGAGAACTACGCTTCATCTAGTTGGTGCTTGGACGAGCTCCGCATGGTAATGGATCTTCACCTAAAGAATAAGATTAAAGTTGTCCCCATTTTCTATGGAGTTGATCCTTCTCACGTGAGACATCAGACTGGGAGTTTCACATTTGACAAGTACCAAGACTCTAAAATGCCTAACAAG…	MASSSSSPIWKYDVFLSFRGEDTRKNIVSHLHKQLVDKGVVTFKDDKKLELGDSISEEISRAIQNSTYALVILSENYASSSWCLDELRMVMDLHLKNKIKVVPIFYGVDPSHVRHQTGSFTFDKYQDSKMPNKVTTWREALTQIASLAGKDFETCEDEASMIEEIVKDISKKLLIMQPVDFSDIVGMNAHMERLSPLLSMDSENEVRMIGIWGMGGIGKTTIAKCLFDQFSQGFPARCFLENVSKIYRKGGVSSLAEKFLSTTLGLSKKKMKGSGVKLGPQEIKARFGCRKVFVVLDNVDDMRQMHAFAQESSWFGPGSRIIITTRDKGLLNTYGVRTVYEVKCMDNDAALQLFNQLAFKGALPPSELYEKLSIRASWLAQGLPVAIEAYGLFFRRMTS…
AT1G72870.1	TIR-NBS	Ath	[258, 474]	513	TN	TIR NB-ARC	ATGGCTTCTTCTTCCTCCTCATCAGAGCATAAAGTGTTCCTGAGTTTTAGAAGAGAGGACACCGGTAGAACTTTTGTCAGCCATCTATACCGTTCGTTGGATCAAAAAGAAATTCGAACTTACAAATTTGAAAACCAGCAGGCGGGAGACGGAAAGAGGATATCTTCTGAGGTCAAGCAGGCTATCAACGAGTCTAGGATTGCTGTCGTTGTGATATCGGAGAACTACGTCTCTTCCGTCTTGTGCTTGGACGTACTCGCGAAGATAATTGAGCGTTTGCCTCTCATCAAAATCGAAACAGTCTTCTACGAAGTGGATCCGGGGGATTTGACAAGACCAACTGGTAAATTCGCCGACGACTTCAGGAGGCATGAAGCGAGAGAAAATCGGAGAACCGTG…	MASSSSSSEHKVFLSFRREDTGRTFVSHLYRSLDQKEIRTYKFENQQAGDGKRISSEVKQAINESRIAVVVISENYVSSVLCLDVLAKIIERLPLIKIETVFYEVDPGDLTRPTGKFADDFRRHEARENRRTVNRWRDALDQLVSITNSNFCSRNWEDDSKMIDDLIIRLINIYFSKYYTPDVDIIAETTVGLDASVLGLMTDIDMKYKLNSLSGSVESGFGLERYALEATSVMDDMSNESPSPTSDDSNGLVGMYRHKKAVYGLLDLESKNQVRTIGIWGFQGVGKTTLAECVFDDISSHFQHYCFLTNANKIYQNRISPSLLKHLTRRRSSEDIFDAIKPSLVNRKVLFVVDGVDATYNEQFNDAMKVTRWLGPGSRIIMTSRFKSSLKFGGAKYEM…
AT1G72890.1	TIR-NBS	Ath	[230, 390]	439	TN	TIR NB-ARC	ATGAACACGATCTTTAAAAAATTATCCTGTTTTAAGAAAAAGGTTAAATCTTTACGAATATTCGAATCCAGGTCACTCTCTTCTTCGTCTTCTTCCTCATTCACTCCTCAAAAGTTCGACGTTTTTCTAAGCTTCAGAGGCAAAGATACTCGCAAGAACTTCGTCAGTTTTCTCTACAAGGCGCTAGTATCAAAAGGGATTCGAACTTTCAAAGACGACGAGGAATTGGAGAGAGGCCGTCCGATTCCGCCGGAGCTTCGCCAAGCAATCAAAGGGTCGAGAATCGCCGTGGTCGTGGTCTCTGTAACTTACCCTGCCTCGTCCTGGTGTCTCGAAGAACTCAGGGAGATTCTGAAACTTGAGAAGCTGGGTTTGCTCACTGTAATACCCATTTTCTAT…	MNTIFKKLSCFKKKVKSLRIFESRSLSSSSSSSFTPQKFDVFLSFRGKDTRKNFVSFLYKALVSKGIRTFKDDEELERGRPIPPELRQAIKGSRIAVVVVSVTYPASSWCLEELREILKLEKLGLLTVIPIFYEINPSDVRRQSGVVSKQFKKHEKRQSRERVKSWREALTKLASLSGECSKNWEDDSKLVDGITEKISTKLFSEKPRNDNILIGIDQHMGELYPLFNLNSNEDVQVIGIWGRGSNGRSALASHVYQNIKHHFEAHCFLEDVRRISLHFRDSHLQDELLSNMQGEGLTTKNCHRCLKTIKARLRNKKVLLVANDVDKLEQFDALAEEFSWFGPGSRIIITTQDRQLLISSVVRSVYEVKLLRCYAVRELFRSNAFKERERDDPVGFDQS…
AT1G72900.1	TIR-NBS	Ath	[190, 350]	364	TN	TIR NB-ARC	ATGTCTTCTGCTACTGCGACTTATAACTACGATGTTTTTCTGAGTTTCAGAGGACCCGACACTCGCCGCAAGTTCATCAGCTTTCTCTACAAAGAACTTGTTGGAAGGGACATTCGAACCTTTAAAGACGACAAAGAGCTAGAGAATGGCCAGATGATTTCTCCGGAGCTCATACTCGCCATCGAGGATTCGAGATTTGCCGTCGTTGTTGTCTCCGTGAACTACGCTGCGTCTTCTTGGTGTCTCGATGAGCTCGTAAAGATCATGGATATCCAGAAGAACAAGGGTTCCATCACCGTGATGCCTATCTTCTACGGCGTGAATCCGTGTCATTTGAGGAGGCAAATCGGAGATGTCGCTGAACAGTTTAAGAAGCACGAGGCAAGAGAAAAAGATCTT…	MSSATATYNYDVFLSFRGPDTRRKFISFLYKELVGRDIRTFKDDKELENGQMISPELILAIEDSRFAVVVVSVNYAASSWCLDELVKIMDIQKNKGSITVMPIFYGVNPCHLRRQIGDVAEQFKKHEAREKDLEKVLKWRQALAALADISGDCSGEDDSKLVDVIADKISKELMIVTRISNGRNLVGIDKHMNELNRLMDLNSNKGKRMVGIWARGGSCRSALAKYVYQTSCQHFDSHCFLGNVKRICQGNYFESHLHKEFLDNIQGENSSKQSLKKQKVLLVADDVDKLEQLDALAGDFSGFGPGSVVIITTKDKQLLISYGIQLVYEAEFLTFQKFCRSFRSLAFKKRDDISAAFEWALYI*
AT1G72910.1	TIR-NBS	Ath	[192, 331]	381	TN	TIR NB-ARC	ATGTCTTCTCATACTGCAACTAAGTACGATGTTTTCCTAAGTTTCAGAGGGCATGACACTCGCCAGAACTTCATCAGTTTTCTCTACAAAGAACTGGTTCGAAGGAGCATTCGAACCTTCAAAGACGACAAAGAGCTGGAGAATGGCCAGAGGATTTCGTCGGAGCTCAAACGCACCATCGAGGTGTCAAGATTCGCCGTCGTTGTTGTCTCAGAGACCTATGCTGCGTCTTCTTGGTGTCTCGATGAGCTCGTAACGATCATGGATTTCGAAAAAAAGGGTTCCATCACCGTGATGCCCATCTTCTACGGCGTGGAACCGAATCATGTGAGGTGGCAGACCGGAGTACTCGCTGAACAGTTTAAGAAACATGGGAGTAGAGAAGATCATGAGAAAGTG…	MSSHTATKYDVFLSFRGHDTRQNFISFLYKELVRRSIRTFKDDKELENGQRISSELKRTIEVSRFAVVVVSETYAASSWCLDELVTIMDFEKKGSITVMPIFYGVEPNHVRWQTGVLAEQFKKHGSREDHEKVLKWRQALTNFAQLSGDCSGDDDSKLVDKIANEISNKKTIYATINNGKNLVGIDTHMKELNRLMHMNCNKVTVRMVGIWARGGDGRSALAKYVYQTSCQQFDSHCFLGNVKTISQGRHSAHLHDEFLRNIKREDSNKQCLKNQKVLLVADNVTKVKQLEALAGDFSSFGPGSVVIITTDNKGLLNSYGITDVYEVEHLKFCGILRSLGFKKRAAAFQRALCRAKSFATECFCCQSSSISGYGKVTDLV*
AT1G72940.1	TIR-NBS	Ath	[189, 346]	372	TN	TIR NB-ARC	ATGACTTCTCCTACTGCGACTAAGTATGATGTCTTTCTGAGTTTCAGAGGAGTCGACACTCGTCGCAACTTCATCAGTTTTCTCTACAAAGAATTCGTTCGAAGGAAAATTCGAACTTTCAAAGACGACAAGGAGCTTGAGAATGGCCGGAGGATTTCTCCGGAGCTCAAACGCGCCATCGAGGAGTCGAAATTCGCCGTCGTTGTTGTCTCTGTAAACTACGCTGCGTCTCCTTGGTGTCTCGATGAGCTTGTGAAGATTATGGATTTCGAAAACAAGGGTTCCATCACCGTGATGCCTATCTTCTACGGTGTGGATCCGTGTCATTTGAGGAGGCAGATCGGAGATGTCGCTGAACAGTTTAAGAAGCACGAGGCTAGAGAAGAAGATCATGAGAAA…	MTSPTATKYDVFLSFRGVDTRRNFISFLYKEFVRRKIRTFKDDKELENGRRISPELKRAIEESKFAVVVVSVNYAASPWCLDELVKIMDFENKGSITVMPIFYGVDPCHLRRQIGDVAEQFKKHEAREEDHEKVASWRRALTSLASISGDCSSKCEDEAKLVDEIADKISKNLMTVTTISNGKNLVGIDTHMKALNKKLDLNSNKSLRVVGIWARGYNGRSALAKYVYQDICHHFDSHCFLGSVKRISQGRHLSHLHEEFLIRIQGSKHNLKDQKVLLVADDVYKLEQLDALAEDFNGFGPGSVVIITTQDKHLFVSAGIKLVYEVELLKFQKVCELFRQFAFKKRDISAAVKLVYYRATNWLGCLSGRSG*
AT1G72950.1	TIR-NBS	Ath	[191, 350]	380	TN	TIR NB-ARC	ATGTCAGATTCTTCAAACACCCTCCCAAAGTTTGATGTTTTTCTGAGCTTCAGAGGACTCGACACTCGCCGCAGCTTCATCAGTTTCCTCTACAAAGAACTGATTCGAAGAAACATTCGAACCTTTAAAGACGATAAGGAGTTGAAGAATGGCCGGAGGATTACGCCGGAGCTAATACGCGCCATTGAAGGGTCGAGATTCGCAGTCGTTGTGGTCTCCGTGAATTACGCTGCGTCTCGTTGGTGTCTCGAAGAGCTCGTGAAGATTATGGATTTCGAAAACATGGGCTCGCTCAAGGTCATGCCTATCTTCTACGGCGTGGATCCGTGTCATGTGAGGAGACAGATCGGAGAAGTCGCTGAACAGTTTAAGAAGCATGAGGGTAGAGAAGATCATGAG…	MSDSSNTLPKFDVFLSFRGLDTRRSFISFLYKELIRRNIRTFKDDKELKNGRRITPELIRAIEGSRFAVVVVSVNYAASRWCLEELVKIMDFENMGSLKVMPIFYGVDPCHVRRQIGEVAEQFKKHEGREDHEKVLSWRQALTNLASISGDCSWKWEDDSKMVEEITDRISKELMIDTTRSNGSDLEGIDAHMKALHRLLNLNSKKSVRVIGIWARGGNGRSALAKFVYQNICQHFESHCFLESVKRISQDRHLSHLHEEFMIRIQGECLSKLRLKNQKVLLVADDVNKLEQLDALAEDFNCFGPGSIVIITTQDRQLLISAGIKLVYEVELLRFQKVRGLFRQLAFKEKDISAAFEVSLYRATNVAMEWLGCICGRSG*
AT2G14080.1	TIR-NBS-LRR	Ath	[236, 495]	1216	TNLLLL	TIR NB-ARC LRR_3 LRR_1 LRR_1 LRR_1	ATGGATTTTTACGTTTTCCTTGGGACTGTTGCTGCTACGTTCTTCACTCTTTTGGGTACAATATTTTATATGATTTATGGAAAATTTCGAGTCCAAGAAACTATAATAACTACTTCTTCTTCACCTCCTACATCTCCCCAATCTTCTTTGTCTTGTAACCAGAAACACGATGTCTTCCCCAGCTTCCACGGGGCAGATGTGCGCAAATCATTTCTCAGTCACATTTTGAAAGAGTTTAAAAGAAAAGGGATCGATACGTTCATTGATAATAATATTGAGAGGAGCAAATCGATCGGTCCAGAACTCATAGAAGCAATCAAAGGATCTAAGATTGCAGTTGTCTTGCTCTCGAAGGACTACGCTTCCTCGTCGTGGTGCCTGAACGAGTTGGTGGAGATC…	MDFYVFLGTVAATFFTLLGTIFYMIYGKFRVQETIITTSSSPPTSPQSSLSCNQKHDVFPSFHGADVRKSFLSHILKEFKRKGIDTFIDNNIERSKSIGPELIEAIKGSKIAVVLLSKDYASSSWCLNELVEIMKCRKMLDQTVMTIFYEVDPTDVKKQTGDFGKVFKKTCMGKTNAVSRKWIEALSEVATIAGEHSINWDTEAAMIEKISTDISNKLNNSTPLRDFDGLVGMGAHMEKLELLLCLDSCEVRMIGIWGPPGIGKTTIVRFLYNQLSSSFELSIFMENIKTMHTILASSDDYSAKLILQRQFLSKILDHKDIEIPHLRVLQERLYNKKVLVVLDDVDQSVQLDALAKETRWFGPRSRILITTQDRKLLKAHRINNIYKVDLPNSDDALQI…
AT2G16870.1	TIR-NBS-LRR	Ath	[195, 448]	1110	TNLL	TIR NB-ARC LRR_3 LRR_7	ATGGCTTCTTCTTCATCGTCTCGCACCTGGAATTACCGAGTCTTTGCGAGCTTCCACGGACCAGACGTCCGTAAAAGCTTTCTGAGTCATTTTCGCAAACAGTTCATCTGCAATGGGATTACAATGTTCGATGATCAAAAGATCGTGAGAAGTCAAACCATCGCTCCTTCACTCACGCAAGGGATTAGAGAATCGAAGATCTCGATCGTCATTCTCTCCAAGAACTATGCTTCTTCTACTTGGTGTTTGAATGAGCTCCTGGAGATTTTGAAGTGCAGGGAAGATATTGGGCAAATTGTGATGACTGTATTCTACGGAGTAGATCCATCTGATGTCCGCAAACAAACCGGTGAATTTGGAACAGTTTTCAATAAAACTTGTGCTCGTAGAACAGAGAAA…	MASSSSSRTWNYRVFASFHGPDVRKSFLSHFRKQFICNGITMFDDQKIVRSQTIAPSLTQGIRESKISIVILSKNYASSTWCLNELLEILKCREDIGQIVMTVFYGVDPSDVRKQTGEFGTVFNKTCARRTEKERRNWSQALNVVGNIAGEHFLNWDNEAEMIEKIARDVSEKLNMTPSSDFDGMVGIEAHLKEMEVLLDFDYDGVKIVGIFGPAGIGKTTIARALHSLLLFKKFQLTCFVDNLRGSYPIGIDEYGLKLRLQEHLLSKILNQDGMRISHLGAVKERLCDMKVLIILDDVNDVKQLEALANDTTWFGPGSRVIVTTENKEILQRHGIDNMYHVGFPSDEKAMEILCGYAFKQSSPRPGFNYLAQKVTWLCGNLPLGLRVVGSSLRGKKED…
AT2G17050.1	NBS-LRR-TIR	Ath	[46, 287]	1356	NLLLLT	NB-ARC LRR_3 LRR_1 LRR_4 LRR_4 TIR	ATGGATTATGGTGCTTGTGAACTAGTGGAAGACATTGCTAGGGATATGTATGAAAAGATTTTCCCTACCAAACGAATTGGGATCTACAGGAAGATGCTGAAGTTAGAAAAAATTGTTTACAAGCAACTATGGGGTATCCGCAGCATAGGCATATGGGGTATGCCAGGCATAGGAAAAACAACACTTGCCGAAGCAGCATTTGACCAATTTTCTGGTGATTATGAAGCTTCTTGCATCATCAAAGACTTCGACAAAGAATTTCTTGCGAAAGGACTTTATCATTTGTGGAATGAATACTTAGGGGAAAATATAAACAATTCTTTTATCAAGTCCGGACAAAAAAGACTTCTTATCGTCCTTGACAATGTTCTTAAACCTCTGGATGCAGACGCTTTTCTT…	MDYGACELVEDIARDMYEKIFPTKRIGIYRKMLKLEKIVYKQLWGIRSIGIWGMPGIGKTTLAEAAFDQFSGDYEASCIIKDFDKEFLAKGLYHLWNEYLGENINNSFIKSGQKRLLIVLDNVLKPLDADAFLNGFDWFGPGSLIIITSRDKQVLVQCGVNQIYEVEGLNKDEAKQLLHGCAFGIDWRKQSGLETLAPYYISVKYFSGNPLALSLYEEMLSHMKSDKMEVKLLKLNHPPPQIMEVFKSNYNALNENEKSMFLDIACFFRGEKADYVMQLFEGCGFFPHVGIYVLVDKCLVTIVKRKMEMHNLIQIVGKAISNEGTVELDRHVRLWDTSIIQPLLEDEETKLKGESKGTTEDIEVIFLDMSNLKFFVKPDAFKSMHNLRFLKIYSSNPGK…
AT2G17060.1	TIR-NBS-LRR	Ath	[225, 474]	1196	TNLLL	TIR NB-ARC LRR_3 LRR_1 LRR_8	ATGAAAGAAAGTCCCACTTTGAGAAGATATTCCATGGAGGCCTCACGGCAACCTCAAGTGTTCATCAACTTCCGGGGAAGTGAACTACGGTATACCTTTGTCTACTATCTCAGGACGGCCTTGGTAAAAAACGGGATCAACGTTTTTACAGACAACATGGAGCCGAAAGGCCGTAACCAGAAAATTTTATTCAAGAGAATCGAAGAGTCGAAGATCGCACTGGCGATTTTCTCCTCAAGGTATACGGAGTCAAGTTGGTGTCTGGAAGAGCTGGTAAAGATGAAAGAATGCATGGATGCGGAGAAACTCGTGATCATTCCCATCTTCTACATCGTGACTCCATACACCATTAAAAAGCAGATGGGAGACTTTGGTGACAAGTTTAGAGTGCTGGTGGAT…	MKESPTLRRYSMEASRQPQVFINFRGSELRYTFVYYLRTALVKNGINVFTDNMEPKGRNQKILFKRIEESKIALAIFSSRYTESSWCLEELVKMKECMDAEKLVIIPIFYIVTPYTIKKQMGDFGDKFRVLVDYVDDVTEKKWTDALKSVPLILGITYDGQSEEQLLINQIVGEVQRVIKIISQGEGDEKNKMVCTNTSTGSSFIPQNRNMVDPENQIELVGLSQRLKELKEKLDLSRKETRIVGVLGMPGIGKTTLVKRLYDEWKHNFQRHLHMVNIRQKSKEYGTHSLERMILKELLSDTYNDITEEMTYASVKDELLKKKVLLVLDDVSSKKQIQGLLGNLNWIRKGSRIVITTRDKISISQFEYTYVVPRLNITDGLKQFSFYAFEDHNCPYPGN…
AT3G04210.1	TIR-NBS	Ath	[244, 472]	532	TN	TIR NB-ARC	ATGGATTCTTATTTTTTCCTTGGCACTGTTGTTGTTGTTGCTCTTGCAATCTACACGCTTTTGGGAACAATATCTTTTATGGTTTATAGAAAATTCAGGTTACACCAAGAGAAGAACAACATATCATCTTGTTTTTCTTTTTCATCTTGCTTTTCTTTTTCATCTTCTTCATCGACTTCGTCGCCCGGTCGTAAACACCAAGTCTTTCCAAGTTTCCACGGGGCAGATGTACGCAAATCCTTTCTCAGCCACATCATGAAGGAGTTCAAAAGCAAGGGAATCGACATATTCATTGATAAAGATATCAAGAGGGGTAAGTCCATCGGTCCTGAGCTCACAGAAGCTATCAGAGGATCGAGGGTTGCGATTGTCTTCCTCTCGAGGAAATATGCTTCTTCG…	MDSYFFLGTVVVVALAIYTLLGTISFMVYRKFRLHQEKNNISSCFSFSSCFSFSSSSSTSSPGRKHQVFPSFHGADVRKSFLSHIMKEFKSKGIDIFIDKDIKRGKSIGPELTEAIRGSRVAIVFLSRKYASSSWCLNELALIMKCRKELGLTVMTLFYDLDPTDVRKQTGDFGMAFKETCKGKTKDEIGRWRHALEEVAKIAGYHSSIWDNEADMIGIVTTDISNTLNISTPSSDFSDLVGMEDHMKKLERMLYLDLNDVRMIGIWGPPGIGKTSIARVLFRKHSDSFDLSVFMETVKGYTRPGCSDEHGLKLHLQQQFLSQIFNQKDVEVPHLGVVQDRLRDKRVLVVLDDVDQSAQLEAMAKENKWFGPGSRIIITTQDRRLLKAHGIKDVYKVDL…
AT3G04220.1	TIR-NBS-LRR	Ath	[242, 497]	897	TNLLLL	TIR NB-ARC LRR_3 LRR_1 LRR_1 LRR_8	ATGGATTCTTCTTTTTTACTCGAAACTGTTGCTGCTGCAACAGGCTTCTTCACACTTTTGGGTACAATACTTTTTATGGTTTACAGAAAATTCAAAGACCATCGAGAAAACAAAGAAAATGATTCTTCTTCTTCAACACAACCGTCTCCTTCACCACCTCTGTCGTCTTTATCTCTCACGCGAAAATACGATGTCTTTCCAAGCTTCCGCGGGGAAGATGTCCGCAAAGACTTCCTCAGTCACATTCAGAAGGAGTTTCAAAGACAAGGAATCACACCATTTGTTGATAACAATATCAAGAGAGGAGAATCTATCGGTCCAGAACTCATTCGGGCGATTAGAGGGTCCAAGATCGCAATCATCTTGCTCTCCAAGAACTACGCTTCTTCAAGCTGGTGC…	MDSSFLLETVAAATGFFTLLGTILFMVYRKFKDHRENKENDSSSSTQPSPSPPLSSLSLTRKYDVFPSFRGEDVRKDFLSHIQKEFQRQGITPFVDNNIKRGESIGPELIRAIRGSKIAIILLSKNYASSSWCLDELVEIIKCKEEMGQTVIVIFYKVDPSLVKKLTGDFGKVFRNTCKGKERENIERWREAFKKVATIAGYDSRKWDNESGMIEKIVSDISEMLNHSTPSRDFDDLIGMGDHMEKMKPLLDIDSDEMKTIGIWGPPGVGKTTIARSLYNQHSDKFQLSVFMESIKTAYTIPACSDDYYEKLQLQQRFLSQITNQENVQIPHLGVAQERLNDKKVLVVIDDVNQSVQVDALAKENDWLGPGSRIIITTQDRGILRAHGIEHIYEVDYPN…
AT3G07040.1	NBS-LRR	Ath	[177, 465]	927	NL	NB-ARC LRR_1	ATGGCTTCGGCTACTGTTGATTTTGGGATCGGACGGATTCTTAGTGTCCTGGAAAACGAGACCTTGTTATTGTCAGGAGTCCATGGTGAGATTGATAAAATGAAGAAGGAGTTGCTGATCATGAAGTCCTTTCTTGAGGATACTCATAAACATGGTGGAAATGGATCCACAACAACAACAACTCAACTCTTCCAAACTTTTGTGGCAAACACGAGAGATTTGGCTTACCAAATCGAAGACATTCTCGACGAGTTTGGCTATCACATCCACGGTTATCGTAGCTGCGCCAAAATTTGGCGTGCGTTTCATTTCCCGAGGTATATGTGGGCGAGGCACTCGATAGCTCAAAAGCTAGGAATGGTTAATGTCATGATTCAATCCATTTCTGATTCCATGAAA…	MASATVDFGIGRILSVLENETLLLSGVHGEIDKMKKELLIMKSFLEDTHKHGGNGSTTTTTQLFQTFVANTRDLAYQIEDILDEFGYHIHGYRSCAKIWRAFHFPRYMWARHSIAQKLGMVNVMIQSISDSMKRYYHSENYQAALLPPIDDGDAKWVNNISESSLFFSENSLVGIDAPKGKLIGRLLSPEPQRIVVAVVGMGGSGKTTLSANIFKSQSVRRHFESYAWVTISKSYVIEDVFRTMIKEFYKEADTQIPAELYSLGYRELVEKLVEYLQSKRYIVVLDDVWTTGLWREISIALPDGIYGSRVMMTTRDMNVASFPYGIGSTKHEIELLKEDEAWVLFSNKAFPASLEQCRTQNLEPIARKLVERCQGLPLAIASLGSMMSTKKFESEWKKV…
AT3G14460.1	NBS-LRR	Ath	[186, 446]	1425	NLL	NB-ARC LRR_4 LRR_1	ATGGCGAACTCCTATTTATCAAGTTGTGCAAACGTGATGGTTGAACGGATTAATACTTCTCAAGAATTGGTCGAACTATGTAAAGGAAAGTCCTCCAGTGCATTGCTGAAGAGATTGAAGGTTGCTTTGGTGACTGCAAACCCGGTGCTTGCGGATGCTGATCAGAGAGCAGAACATGTTCGGGAAGTTAAACATTGGCTTACAGGAATCAAAGATGCTTTCTTCCAGGCAGAGGATATCCTTGATGAGTTGCAAACAGAAGCTTTGAGAAGAAGAGTAGTAGCTGAAGCAGGAGGCTTAGGAGGACTATTCCAGAATCTCATGGCTGGTCGAGAAGCCATTCAGAAAAAGATAGAACCAAAGATGGAAAAAGTAGTTAGACTACTGGAACATCATGTG…	MANSYLSSCANVMVERINTSQELVELCKGKSSSALLKRLKVALVTANPVLADADQRAEHVREVKHWLTGIKDAFFQAEDILDELQTEALRRRVVAEAGGLGGLFQNLMAGREAIQKKIEPKMEKVVRLLEHHVKHIEVIGLKEYSETREPQWRQASRSRPDDLPQGRLVGRVEDKLALVNLLLSDDEISIGKPAVISVVGMPGVGKTTLTEIVFNDYRVTEHFEVKMWISAGINFNVFTVTKAVLQDITSSAVNTEDLPSLQIQLKKTLSGKRFLLVLDDFWSESDSEWESFQVAFTDAEEGSKIVLTTRSEIVSTVAKAEKIYQMKLMTNEECWELISRFAFGNISVGSINQELEGIGKRIAEQCKGLPLAARAIASHLRSKPNPDDWYAVSKNFSSY…
AT3G14470.1	NBS-LRR	Ath	[176, 460]	1055	NL	NB-ARC LRR_8	ATGACCGGCATAGGAGAGATGTTCCTTGCAGCTTTTTTACAAGCTCTCTTCCAGACGCTGGTGTCTGAACCTTTCAGGAGCTTCTTCAAGAGGCGAGAACTGAATGAGAATTTACTCGAGAGGCTCAGCACTGCGTTGTTGACAATAACTGCTGTTCTGATAGATGCAGAGGAGAAGCAGATTACAAATCCGGTGGTGGAAAAATGGGTTAACGAGCTGAGAGATGTTGTTTACCATGCTGAAGATGCTCTTGATGATATTGCTACAGAAGCTCTGCGTCTCAACATAGGAGCTGAATCTTCTTCCTCCAACAGGCTGAGACAGCTTCGTGGCAGAATGTCCCTGGGAGATTTTCTTGATGGGAACAGTGAACATTTGGAGACCCGGCTTGAGAAGGTC…	MTGIGEMFLAAFLQALFQTLVSEPFRSFFKRRELNENLLERLSTALLTITAVLIDAEEKQITNPVVEKWVNELRDVVYHAEDALDDIATEALRLNIGAESSSSNRLRQLRGRMSLGDFLDGNSEHLETRLEKVTIRLERLASQRNILGLKELTAMIPKQRLPTTSLVDESEVFGRDDDKDEIMRFLIPENGKDNGITVVAIVGIGGVGKTTLSQLLYNDQHVRSYFGTKVWAHVSEEFDVFKITKKVYESVTSRPCEFTDLDVLQVKLKERLTGTGLPFLLVLDDLWNENFADWDLLRQPFIHAAQGSQILVTTRSQRVASIMCAVHVHNLQPLSDGDCWSLFMKTVFGNQEPCLNREIGDLAERIVHKCRGLPLAVKTLGGVLRFEGKVIEWERVLSS…
AT3G15700.1	NBS	Ath	[158, 366]	376	N	NB-ARC	ATGGGGAAAGATTTCAAGAGTATGGTGACACGATGCATCTACGTCGGAAAAGAGAACGATAACGTGAAGAAGCTGAAAACCGCTACAGAGGAGCTCAAAGATTTACGCAACATTGTGATGAAAAGGGTCAAAATGTATGAAGACCAACAGAAGCTGAAGCGGCTCGAGAAAGTCCAAGTCTGGCTTAGACAAGCCGATGTAGCGATCAAAGAAGCAGAAGAAATGTTGATAACGTTGATGTCTTCCTCTTCTTCTAATGGATCGAGCATGATGAGTTTTCACAAGCTGGACAAGAAGCTTTGCAAGAAGCTGAAAGAGGTTCAGGAGATAAAGAGCAGAGGAACATTCGATGTGGTGGTTGAGAATAGTGGCATTGGTAGTGGATCGATGATGATTTCG…	MGKDFKSMVTRCIYVGKENDNVKKLKTATEELKDLRNIVMKRVKMYEDQQKLKRLEKVQVWLRQADVAIKEAEEMLITLMSSSSSNGSSMMSFHKLDKKLCKKLKEVQEIKSRGTFDVVVENSGIGSGSMMISNVDRDDQTVGLEAVSGLVWRCMTVDNTGIIGLYGVEGVGKTTVLTQVNNRLLQHKLNGFDFVIWVFVSKNVNLEKIQDTIREKIGFLDRSWMSKTEEEKAGKIFEILSKRRFALFLDDVWEKVDLVKAGVPPPDGLNRSKIVFTTCSDEVCQEMGAQTKIKMEKLPWERAWDLFKMNAGEEIVKSHPDITKVAQEVAAKCDGLPLALVTIGRAMASKKTPQEWRDALYILSTSPPNFSGPIL*
AT3G25510.1	TIR-NBS-LRR-TIR-NBS-LRR	Ath	[211, 467] [1430, 1691]	1982	TNLLLLLLLTNL	TIR NB-ARC LRR_3 LRR_1 LRR_1 LRR_1 LRR_1 LRR_1 LRR_1 TIR NB-ARC LRR_3	ATGAATTCTTCTTTTTTCCTTGGTACTCTTGCAGCTGCAATAGGCTTCTTAACCCTTTTAAAAAAATTCAAATTCCAACAAGATAACAGAGAAGATGATTCTGCTTCTTTGTCCCCTTCATCAGTTCCTCCATCTTCTTTGTCTCGAACTTGGAAGCACCAAGTCTTCCCGAGCTTCCATGGGGCAGATGTTCGAAAAACCTTTCTTAGTCACGTCCTAGAGGCGTTCAGAGGAAAGGGAATTGACCCATTTATTGATAATAGTATCGAGAGGAGTAAGTCAATCGGTCCTGAGCTCGTAGAAGCTATCAGAGGATCAAGGATTGCGATTGTCTTGCTCTCGAGGAACTATGCTTCTTCGTCGTGGTGCATGAACGAGTTGGTGGAGATTATGAAGTGC…	MNSSFFLGTLAAAIGFLTLLKKFKFQQDNREDDSASLSPSSVPPSSLSRTWKHQVFPSFHGADVRKTFLSHVLEAFRGKGIDPFIDNSIERSKSIGPELVEAIRGSRIAIVLLSRNYASSSWCMNELVEIMKCKEDLGQIVITIFYEVDPTHIKKQTGDFGKVFKETCKGKTKEEIKRWRKALEGVATIAGYHSSNWDFEALIGMGAHMENMRALLRLDLDDVRMIGIWGPPGIGKTTIARFLLSQVSKSFQLSTIMVNIKECYPSPCLDEYSVQLQLQNKMLSKMINQKDIMIPHLGVAQERLKDKKVFLVLDDVDQLGQLDALAKETRWFGPGSRIIITTENLRLLMAHRINHIYKVEFSSTDEAFQIFCMHAFGQKHPYNGFYELSREVTELAGGL…
AT3G44400.1	TIR-NBS-LRR	Ath	[220, 477]	1008	TNLLLLLLL	TIR NB-ARC LRR_3 LRR_1 LRR_1 LRR_1 LRR_1 LRR_7 LRR_7	ATGGATTCTTCTTTTTTCCTTGTCGTAGTCGCAGCTGCTATAGGCTTCTTCATACTTTTTCGAAAATTCAGATTCCAAGAAAGTAATTCTTCTTCTTTATCTCTTCCATCTCCTGCAACTTCTGTGTCTCGAAACTGGAAACACGATGTCTTCCCGAGCTTCCATGGGGCAGATGTCCGAAGAACCTTTCTTAGTCACATCAAGGAATCGTTCAGAAGAAAGGGAATTGACACATTCATTGATAATAATATAGAGAGGAGTAAGTCGATCGGTCCTGAGCTCAAAGAAGCTATCAAAGGATCAAAGATCGCAATCGTTTTGCTCTCAAGGAAATATGCTTCTTCGTCATGGTGTCTTGATGAGTTGGCCGAGATCATGAAATGCAGGGAAATGGTGGGT…	MDSSFFLVVVAAAIGFFILFRKFRFQESNSSSLSLPSPATSVSRNWKHDVFPSFHGADVRRTFLSHIKESFRRKGIDTFIDNNIERSKSIGPELKEAIKGSKIAIVLLSRKYASSSWCLDELAEIMKCREMVGQIVMTIFYEVEPTDIKKQTGEFGKAFTKTCRGKTKEHIERWRKALEDVATIAGYHSHKWCDEAEMIEKISTDVSKDFDDFVGMAAHMERTEQLLRLDLDEVRMIGILGPPGIGKTTIATCMFDRFSRRFPFAAIMTDIRECYPRLCLNERNAQLKLQEQMLSQIFNQKDTMISHLGVAPERLKDKKVFLVLDEVGHLGQLDALAKETRWFGPGSRIIITTEDLGVLKAHGINHVYKVGYPSNDEAFQIFCMNAFGQKQPCEGFCDL…
AT3G44480.1	TIR-NBS-LRR	Ath	[280, 535]	1195	TNLLLLL	TIR NB-ARC LRR_3 LRR_1 LRR_1 LRR_1 LRR_7	ATGGGTTCTGTAATGAGCTTGGGCTGTTCCAAGAGGAAAGCAACAAATCAGGATGTTGATTCCGAATCTCGTAAAAGACGAAAGATATGCTCAACAAACGATGCTGAGAATTGCAGATTCATTCAGGATGAGTCATCTTGGAAACATCCATGGAGTTTATGTGCCAACAGAGTCATCAGTGTGGCAGCCGTAGCTTTAACAAATTTCAGATTCCAACAAGATAACCAAGAAAGTAATTCTTCTTCTTTATCTCTTCCCTCCCCTGCAACTTCTGTGTCTCGAAACTGGAAACACGATGTCTTCCCGAGCTTCCACGGAGCAGATGTCCGAAGAACCTTTCTTAGTCACATCATGGAATCGTTCAGAAGAAAGGGAATTGACACATTCATTGATAATAAT…	MGSVMSLGCSKRKATNQDVDSESRKRRKICSTNDAENCRFIQDESSWKHPWSLCANRVISVAAVALTNFRFQQDNQESNSSSLSLPSPATSVSRNWKHDVFPSFHGADVRRTFLSHIMESFRRKGIDTFIDNNIERSKSIGPELKEAIKGSKIAIVLLSRKYASSSWCLDELAEIMKCRQMVGQIVMTIFYEVDPTDIKKQTGEFGKAFTKTCRGKPKEQVERWRKALEDVATIAGYHSHSWRNEADMIEKISTDVSNMLNSFTPSRDFDGLVGMRAHMDMLEQLLRLDLDEVRMIGIWGPPGIGKTTIARFLFNQVSDRFQLSAIMVNIKGCYPRPCFDEYSAQLQLQNQMLSQMINHKDIMISHLGVAQERLRDKKVFLVLDEVDQLGQLDALAKET…
AT3G44630.3	TIR-NBS-LRR	Ath	[276, 531]	1241	TNLLL	TIR NB-ARC LRR_3 LRR_1 LRR_1	ATGGGTTCTGCAATGAGCTTGAGCTGTTCCAAGAGGAAAGCAACGAGTCAGGATGTTGATTCCGAATCTTGTAAAAGACGAAAGACATGCTCAACAAACGATGCTGAGAATTGCATATTCATTCCGGATGAGTCATCTTGGAGTTTATGTGCCAACAGAGTCATCACTGTGGCAGCCGTAGCTTTAACAAATTTCAGATTCCAACAAGATAACCAAGAAAGTAATTCTTCTTCTTTATCTCTTCCCTCCCTTGCAACTTCTGTGTCTCGAAACTGGAAACACGATGTCTTCCCGAGCTTCCACGGAGCAGATGTCCGAAGAACCTTTCTTAGTCACATCATGGAATCGTTCAGAAGAAAGGGAATTGACACATTCATTGATAATAATATAGAGAGGAGT…	MGSAMSLSCSKRKATSQDVDSESCKRRKTCSTNDAENCIFIPDESSWSLCANRVITVAAVALTNFRFQQDNQESNSSSLSLPSLATSVSRNWKHDVFPSFHGADVRRTFLSHIMESFRRKGIDTFIDNNIERSKSIGPELKEAIKGSKIAIVLLSRKYASSSWCLDELAEIMKCRQMVGQIVMTIFYEVEPTDIKKQTGEFGKAFTKTCRGKPKEQVERWRKALEDVATIAGYHSHSWRNEADMIEKIATDVSNMLNSFTPSRDFDGLVGMRAHMDMLEQLLRLDLDEVRIIGIWGPPGIGKTTIARFLLNQVSDRFQLSAIMVNIKGCYPRPCFDEYSAQLQLQNQMLSQMINHKDIMISHLGVAQERLRDKKVFLVLDEVDQLGQLDALAKETRWFG…
AT3G44670.1	TIR-NBS-LRR	Ath	[276, 532]	1220	TNLLLLLLLL	TIR NB-ARC LRR_3 LRR_1 LRR_1 LRR_1 LRR_7 LRR_1 LRR_7 LRR_7	ATGGGTTCTGTAATGAGCTTGGGCTGTTCCAAGAGGAAAGCAACGAGTCAGGATGTTGATTCCGAATCTCGTAAAAGACGAAAGATATGCTCAACAAACGATGCTGAGAATTGCAGATTCATTCAGGATGAGTCATCTTGGAAACATCCATGGAGTTTATGTGTCAACGTGGCAGCCGCAGCTTTTACAAAATTCAGATTCCAACAAGACAACAAATATACTAAATCTTCTGCTTTATCTCTTCCATCTCCTCCAACTTCAGTGTCTCGAATCTGGAAACACCACGTCTTCCCGAGCTTCCACGGGGCAGATGTTCGAAAAACCATTCTTAGTCACATCCTCGAATCGTTCAGAAGAAAGGGAATTGACCCATTTATTGATAATAATATAGAGAGGAGT…	MGSVMSLGCSKRKATSQDVDSESRKRRKICSTNDAENCRFIQDESSWKHPWSLCVNVAAAAFTKFRFQQDNKYTKSSALSLPSPPTSVSRIWKHHVFPSFHGADVRKTILSHILESFRRKGIDPFIDNNIERSKSIGHELKEAIKGSKIAIVLLSKNYASSSWCLDELAEIMKCRELLGQIVMTIFYEVDPTDIKKQTGEFGKAFTKTCKGKTKEYVERWRKALEDVATIAGEHSRNWRNEADMIEKIATDVSNMLNSFTPSRDFDGLVGMRAHMDMLEQLLRLDLDEVRMIGIWGPPGIGKTTIARFLFNQVSDRFQLSAIIVNIRGIYPRPCFDEYSAQLQLQNQMLSQMINHKDIMISHLGVAQERLRDKKVFLVLDEVDQLGQLDALAKETRWFG…
AT3G46530.1	NBS	Ath	[169, 450]	836	N	NB-ARC	ATGGTAGATGCGATCACGGAGTTCGTTGTGGGAAAGATCGGCAACTATCTCATTGAAGAAGCATCAATGTTTATGGCAGTCAAAGAGGATCTAGAAGAGCTGAAGACGGAGTTGACGTGCATCCATGGTTATCTCAAGGACGTTGAAGCGCGAGAAAGAGAAGATGAGGTCTCAAAAGAGTGGTCAAAACTGGTTTTAGATTTCGCTTATGACGTCGAAGATGTTTTGGACACTTATCACTTGAAACTCGAAGAAAGGTCACAAAGGCGAGGCTTGAGGAGATTGACCAACAAAATAGGCAGGAAGATGGATGCGTACAGCATAGTTGATGATATCAGAATTCTCAAGAGAAGAATTTTGGATATCACTCGCAAGAGGGAGACTTATGGTATAGGAGGC…	MVDAITEFVVGKIGNYLIEEASMFMAVKEDLEELKTELTCIHGYLKDVEAREREDEVSKEWSKLVLDFAYDVEDVLDTYHLKLEERSQRRGLRRLTNKIGRKMDAYSIVDDIRILKRRILDITRKRETYGIGGLKEPQGGGNTSSLRVRQLRRARSVDQEEVVVGLEDDAKILLEKLLDYEEKNRFIISIFGMGGLGKTALARKLYNSRDVKERFEYRAWTYVSQEYKTGDILMRIIRSLGMTSGEELEKIRKFAEEELEVYLYGLLEGKKYLVVVDDIWEREAWDSLKRALPCNHEGSRVIITTRIKAVAEGVDGRFYAHKLRFLTFEESWELFEQRAFRNIQRKDEDLLKTGKEMVQKCRGLPLCIVVLAGLLSRKTPSEWNDVCNSLWRRLKDDSI…
AT3G46710.1	NBS	Ath	[170, 444]	848	N	NB-ARC	ATGGTAGATGCGATCACAGAGTTTGTTGTGGGAAAGATCGACAACTATCTCATCGAAGAAGCGCCAATGTTGATAGGAGTCAAAGACGATCTAGAGGAGCTGAAGACAGAGTTGACGTGCATCCAAGTTTATCTCAAAAATGTTGAAGTTTGTGACAAAGAAGATGAGGTCTCAAAAGAGTGGACAAAACTGGTTTTAGACATTGCTTATGACGTCGAAGATGTTTTGGACACCTATTTTCTGAAACTAGAAAAAAGACTACACAGACTAGGCTTGATGAGATTGACCAACATAATAAGCGATAAGAAGGATGCGTACAACATACTTGATGATATCAAAACCCTCAAAAGAAGAACTTTGGATGTTACTCGCAAACTTGAGATGTATGGGATAGGAAAC…	MVDAITEFVVGKIDNYLIEEAPMLIGVKDDLEELKTELTCIQVYLKNVEVCDKEDEVSKEWTKLVLDIAYDVEDVLDTYFLKLEKRLHRLGLMRLTNIISDKKDAYNILDDIKTLKRRTLDVTRKLEMYGIGNFNEHRVVASTSRVREVRRARSDDQEERVVGLTDDAKVLLTKLLDDDGDNKIYMISIFGMEGLGKTSLARKLFNSSDVKESFEYRVWTNVSGECNTRDILMRIISSLEETSEGELEKMAQQELEVYLHDILQEKRYLVVVDDIWESEALESLKRALPCSYQGSRVIITTSIRVVAEGRDKRVYTHNIRFLTFKESWNLFEKKAFRYILKVDQELQKIGKEMVQKCGGLPRTTVVLAGLMSRKKPNEWNDVWSSLRVKDDNIHVSSLF…
AT3G46730.1	NBS	Ath	[166, 451]	848	N	NB-ARC	ATGGTAGATGCTGTCACTGGTTTCGTTTTGAATAAGATCGGCGGCTATCTCATCAATGAAGTATTGGCGTTGATGGGAGTCAAAGATGATCTAGAGGAGCTGAAGACGGAGTTGACGTGCATCCATGGTTATCTTAAGGATGTTGAAGCTCGAGAAAGAGAAGATGAGGTCTCGAAAGAGTGGACAAAACTGGTTTTAGATATCGCCTATGATATCGAGGATGTTTTGGACACCTATTTCTTGAAACTTGAAGAAAGATCACTAAGACGAGGCTTGTTGAGATTGACCAACAAAATAGGCAAAAAGAGAGATGCTTACAACATAGTTGAAGATATTAGAACCCTGAAGAGAAGAATCTTGGATATAACTCGCAAGCGGGAGACTTTTGGTATAGGAAGC…	MVDAVTGFVLNKIGGYLINEVLALMGVKDDLEELKTELTCIHGYLKDVEAREREDEVSKEWTKLVLDIAYDIEDVLDTYFLKLEERSLRRGLLRLTNKIGKKRDAYNIVEDIRTLKRRILDITRKRETFGIGSFNEPRGENITNVRVRQLRRAPPVDQEELVVGLEDDVKILLVKLLSDNEKDKSYIISIFGMGGLGKTALARKLYNSGDVKRRFDCRAWTYVSQEYKTRDILIRIIRSLGIVSAEEMEKIKMFEEDEELEVYLYGLLEGKNYMVVVDDVWDPDAWESLKRALPCDHRGSKVIITTRIRAIAEGVEGTVYAHKLRFLTFEESWTLFERKAFSNIEKVDEDLQRTGKEMVKKCGGLPLAIVVLSGLLSRKRTNEWHEVCASLWRRLKDNS…
AT3G50950.2	CC-NBS	Ath	[165, 450]	853	CN	coiled-coil NB-ARC	ATGGTGGACGCTGTTGTAACAGTGTTTTTAGAGAAAACCTTGAACATCCTCGAAGAAAAAGGCCGAACCGTATCGGACTACCGAAAACAGTTGGAAGATTTGCAAAGCGAATTGAAATATATGCAGTCTTTTCTCAAGGATGCAGAGAGGCAGAAGAGAACTAATGAAACGTTGCGTACTCTTGTTGCGGATTTACGAGAACTGGTTTACGAAGCTGAGGATATACTTGTGGATTGTCAGCTCGCGGATGGTGATGATGGGAACGAGCAAAGGTCATCAAATGCGTGGCTTTCGCGGCTTCATCCTGCCCGGGTTCCGTTGCAGTACAAGAAAAGCAAACGTTTGCAAGAGATCAATGAGAGGATAACGAAAATAAAGAGTCAAGTAGAGCCTTATTTC…	MVDAVVTVFLEKTLNILEEKGRTVSDYRKQLEDLQSELKYMQSFLKDAERQKRTNETLRTLVADLRELVYEAEDILVDCQLADGDDGNEQRSSNAWLSRLHPARVPLQYKKSKRLQEINERITKIKSQVEPYFEFITPSNVGRDNGTDRWSSPVYDHTQVVGLEGDKRKIKEWLFRSNDSQLLIMAFVGMGGLGKTTIAQEVFNDKEIEHRFERRIWVSVSQTFTEEQIMRSILRNLGDASVGDDIGTLLRKIQQYLLGKRYLIVMDDVWDKNLSWWDKIYQGLPRGQGGSVIVTTRSESVAKRVQARDDKTHRPELLSPDNSWLLFCNVAFAANDGTCERPELEDVGKEIVTKCKGLPLTIKAVGGLLLCKDHVYHEWRRIAEHFQDELRGNTSETDN…
AT3G51560.1	TIR-NBS-LRR	Ath	[178, 432]	1254	TNLL	TIR NB-ARC LRR_3 LRR_1	ATGGTGGATTGCAGCGATGTTTACATCAGCTTCGACAGAAGTGAGGATACGGTGCGGTACTCTTTTGTCAGCCACCTCTGCGCCGCTTTCCGCCGCAGAGGAATATCTTCGTTCATCAGAGAAAACGGCTCCGATTCGGAAAGCAATGGATTCTCCAAGTTGGAGACGTCTAGGGCTTCTGTAGTGGTTTTCTCTGAGAAATACTCGTCATCCAAGTCATGCATGGAGGAGCTGGTCAAGGTTTCCGAACGCCGGCGGAAAAACTGTCTCGCGGTGGTTCCGGTATTTTACCCAGTCACGAAATCGTTTATGAAGAAACAAATCTGGAATTTGGGCGATGTTAGAAGCGATTGGCCAAGTGCTCTATTGGAAACTGTAGACTTACCAGGCCACGAGTTA…	MVDCSDVYISFDRSEDTVRYSFVSHLCAAFRRRGISSFIRENGSDSESNGFSKLETSRASVVVFSEKYSSSKSCMEELVKVSERRRKNCLAVVPVFYPVTKSFMKKQIWNLGDVRSDWPSALLETVDLPGHELYDTQSDSDFVEEIVADVREKLNMSDNIGIYSKLGKIETLIYKQPWGVRSIGIWGMPGIGKTTLAKAAFDQLSGDYEASCFIKDFNKAFHEKGLYGLLEAHFGKILREELGIKSSITRPILLRNVLRHKRVLVVLDDVCKPLDAESFLGGFDWFCPGSLIIITSRDKQVFSICRVDQIYEVPGLNEEEALQLFSRCAFGKEIIHESLQKLSKKVIDYANGNPLALIFFGCMSRKNPKPIEIAFPKVKKYLAHEIHDAVKSTYDSLSS…
AT3G51570.1	TIR-NBS-LRR	Ath	[213, 472]	1227	TNL	TIR NB-ARC LRR_3	ATGGAGGAGGCCTCTTCCTCTTCCGAGGTAAAAGCACTTCCTTTGCCGCCGCAGCATCAAGTGTTTGTAAATTTCAGAGGAGAAGAGTTGCGGAACAGCTTTGTTAGCCATCTCAGAAGTGCATTGGTTAGGCATGGGGTCAACATCTTCATAGACACGAATGAGGAAAAAGGTAAACCTTTACATGTGTTTTTCCAGAGGATTGAAGAGTCGAGGATCGCTTTGGCCATTTTTTCCGTTAGGTACACCGAATCGAAATGGTGCTTGAACGAGCTAGTGAAGATGAAGGAATGCATGGACAAGGGAAAGCTCCTCATCATTCCCATTTTCTACAAGGTTAAAGCATACGAAGTTCGGTATCAGAAGGGACGGTTTGGTTGTGTTTTCAAGAATTTGCGC…	MEEASSSSEVKALPLPPQHQVFVNFRGEELRNSFVSHLRSALVRHGVNIFIDTNEEKGKPLHVFFQRIEESRIALAIFSVRYTESKWCLNELVKMKECMDKGKLLIIPIFYKVKAYEVRYQKGRFGCVFKNLRNVDVHKKNQWSEALSSVADRIGFSFDGKSDEHNFINGIVEEVKEALSKILLDKTKDAFVYHSKNNSMSVGREKHEIYGLKQRLEELKEKLDLDCEETRILGVVGMPGIGKTTLAREIYETLRCKFLRHGLIQDIRRTSKEHGLDCLPALLLEELLGVTIPDIESTRCAYESYKMELHTHKVLVVLDDVSDKEQIDVLLGRCNWIRQGSRIVIATSDKSLIQDVADYTYVVPQLNHKDGLGHFGRYAFDRHSNIHNNEVIMKLSKEF…
AT4G08450.1	TIR-NBS-LRR	Ath	[185, 443]	1235	TNLLL	TIR NB-ARC LRR_3 LRR_1 LRR_1	ATGGCTTCTTCTTCTTCTCATAACTGGGTTTACGACGTTTTCACAAGCTTCAGCGGGGAAGATATCCGTGTAACTTTCCTCACCCACTTTCTCAAGGAGCTTGATCGAAAAATGATTATTGCTTTCAAAGACAATGAGATTGAGAGAGGGAACTCGATCGGTACCGAGCTTATACAGGCGATAAAGGATTCGAGGATCGCGGTGGTTGTGTTCTCCAAAAAATACTCTTCTTCGAGTTGGTGTTTGAATGAGTTGGTAGAGATTGTGAATTGCAAGGAAATTGTGATACCAGTTTTCTATGATTTAGATCCTTCTGATGTTAGGAAACAAGAGGGAGAATTTGGAGAGTCTTTTAAAGAGACTTGCAAGAACAGAACAGATTATGAGATACAACGTTGG…	MASSSSHNWVYDVFTSFSGEDIRVTFLTHFLKELDRKMIIAFKDNEIERGNSIGTELIQAIKDSRIAVVVFSKKYSSSSWCLNELVEIVNCKEIVIPVFYDLDPSDVRKQEGEFGESFKETCKNRTDYEIQRWGQALTNVANIAGYHTRKPNNEAKLIEEITNDVLDKLMKLTPSKDFDEFFGIEDHIKELSLLLCLESEEVRMVGIWGPTGIGKTTIARALFNRIYRHFQGRVFIDRAFISKSMAIYSRANSDDYNLKLHLQEKLLSKLLDKKNLEINHLDAVKERLRQMKVLIFIDDLDDQVVLEALACQTQWFGHGSRIIVITKDKHLLRAYGIDHIYEVLLPSKDLAIKMFCRSAFRKDSPPNGFIELAYDVVKRAGSLPLGLNILGSYLRGRSK…
AT4G09360.1	NBS-LRR	Ath	[5, 203]	854	NL	NB-ARC LRR_1	ATGGACGTTGACATGGAACGACTGAATCCTCTATTGAGCATCGAATCTGAGAATGAGGTTCGTATGATCGGAATCTGGGGAATGGGAGGCATAGGCAAAACCACCATTGCCAAGTGTCTCTATGAAGAATATTCGCGCCGATTTGTTCACTATTGTTTCATAGAAAACGTTAGGATTTTTGCAAAGAATGGCCTCCCATATTTGCAGGAAAAGCTTCTATCTGAAATCCGAGGCAAAAAGCAAGAGACCTTATGGAGCGTGGAGAAGGGATGCAGACTTATCAAGTCGAAGCTCAAGGAAAAAAATTTCCTTGTCCTTGACGATGTGGACAATGTGGACCAGCTGCATGCCCTAGCAAAAGAGACGAGCTGGTTTGGACCAGGGAGCCGAATCATCATA…	MDVDMERLNPLLSIESENEVRMIGIWGMGGIGKTTIAKCLYEEYSRRFVHYCFIENVRIFAKNGLPYLQEKLLSEIRGKKQETLWSVEKGCRLIKSKLKEKNFLVLDDVDNVDQLHALAKETSWFGPGSRIIITTRDFGLLYSFGVRLLYRVSFLDDNDAIKVFKHVAFDGGQPPFDVYHQFSVRASRLAQGLPSALEAFGALGILETVPQKRIKDILKTSYDGLDEEEQAAFLHVACLFNGDSVHRVNALIDDGDMRIKALEVKSLIDISLDGCITLHVLIEQAAREIDTAMVEGVALHMCEMIHVLPIDGNILNTINNLKFFKAFTHIEVMNSKLQFLPGTANNSGGLGQLRRLDVTGSKNLREIPDLSRTMLLEELIMKGCTRLEKTLDIRKGCPS…
AT4G09420.1	TIR-NBS	Ath	[210, 432]	458	TN	TIR NB-ARC	ATGTATTCTTCTTCTTCATCTTCTACCCCCAAGTTTGATGTCTTCCTGAGTTTTAGCGTAGAAGCCGAAACTTTAGTCTCGGATCTTCGCAGTTCGTTTTCTGAAAATGGCATTACAATGAAAGATGACGATCTAGAGAAGGGAGTCTCGTCCTTAGGTTCTGAGCGAAGCGAAGGTATCAGGGAGTCAAAAGTCGCTGTTGTGGTGATCTCCCAGAGCTATGCGATCTCTGCTCAGTGCCTGAACGAGCTCCAAACGATAGTAAACTTTCACGATGAACGCCGTATCTCCATTCTGCCCATCTTCTACGGAGTTGATTATGATGATGTAAGAAACCAGATTAAAGAACTCGCAGCGTCCTTCAGAAAGCTTGGTAAAGAATATCCATCTGAGAAGGTT…	MYSSSSSSTPKFDVFLSFSVEAETLVSDLRSSFSENGITMKDDDLEKGVSSLGSERSEGIRESKVAVVVISQSYAISAQCLNELQTIVNFHDERRISILPIFYGVDYDDVRNQIKELAASFRKLGKEYPSEKVQAWMIALIKLINISRSDSRIHDDETTIDMVITSQVKQILLDKDKQINLKATISHTVSNKQINSLTTKNVGLIGLDRHMLALNELLDLKSNEEVRLIGICGQGGVGKTTLARYVYEELFKNFHAHVFVDNAGKIYKQDTDESHSQKSLTSKEIQEGTQTVTRTLTVASDFIKSTVSHQRSLLVVDCVDNIKQLEEIANIVGLCFPGSRVILVTQDKKLLDDFGVEHVYEVQSLRYDEALQVFSQSAFNQQHPPASFESLSFRAVRVA…
AT4G09430.1	TIR-NBS-LRR	Ath	[190, 442]	1040	TNL	TIR NB-ARC LRR_3	ATGGCTTCCTCATCCACATCCTCTCCAACTCGAGTCAAGGAGTACGATGTCTTCCTCAGCTTTCGAGGGGCGGACACCCGCAATAACATAGTCAGCTATTTGCACAAAGCACTTGTTGATGTCGGAATCCGTACCTTCAAAGACGACAAGGAGCTTGAAGAAGGCGACATCATTTCTGAAAAACTTGTCAACGCTATACAAACTTCGTGGTTTGCTGTGGTTGTTCTCTCAGAAAAATATGTTACTTCAAGTTGGTGTTTGGAGGAACTCCGACATATAATGGAGCTTTCCATTCAGGATGACATTATAGTCGTTCCCATCTTTTATAAAGTAGAACCTTCAGACGTGAGATACCAGAAAAATAGCTTCGAGGTTAAGCTTCAGCACTACAGAGATCCA…	MASSSTSSPTRVKEYDVFLSFRGADTRNNIVSYLHKALVDVGIRTFKDDKELEEGDIISEKLVNAIQTSWFAVVVLSEKYVTSSWCLEELRHIMELSIQDDIIVVPIFYKVEPSDVRYQKNSFEVKLQHYRDPEKILKWKGALTQVGNMSGKHFQTCSDEATNIAEIVSKISNRLRKMKPTDLINLVGMDAHMEKMQLLLDKEPKSEVRMIGILGMGGIGKTAIANYLYNQFSHEYWAHCFIEDAWNTNDPTHLQRKLLSHICNDENAKLFTREAGAMKIKGILKHKKFFLVIDGVNKAEQVHALAKERSWFGPGSLIIITTRDRGLLNSCGVNNVYEVKCLDSKDALQVFEKFAFGGRNPPFHGSERLFTRASQLAHGLPYALVAFASHLSEQTTIEG…
AT4G10780.1	CC-NBS-LRR	Ath	[158, 436]	893	CNL	coiled-coil NB-ARC LRR_8	ATGGGTAGTTGTATCTCTCTCCAAATATCATGTGATCAAGTGCTCACTCGTGCATATAGTTGTTTTTTTAGCCTAGGCAATTATATTCACAAACTCAAGGATAATATAGTGGCTCTTGAGAAAGCCATTGAAGATCTCACAGCCACACGAGATGATGTGTTGAGAAGGGTGCAAATGGAAGAAGGAAAAGGTCTAGAGAGGCTCCAACAAGTCCAGGTATGGCTCAAGAGAGTCGAGATTATTCGAAACCAATTCTATGACTTGTTAAGTGCTCGTAATATTGAAATTCAAAGATTGTGTTTTTATAGTAATTGTTCAACGAATTTAAGCTCGAGTTATACGTACGGTCAACGTGTGTTTTTGATGATAAAGGAAGTTGAAAATCTCAATTCTAATGGA…	MGSCISLQISCDQVLTRAYSCFFSLGNYIHKLKDNIVALEKAIEDLTATRDDVLRRVQMEEGKGLERLQQVQVWLKRVEIIRNQFYDLLSARNIEIQRLCFYSNCSTNLSSSYTYGQRVFLMIKEVENLNSNGFFEIVAAPAPKLEMRPIQPTIMGRETIFQRAWNRLMDDGVGTMGLYGMGGVGKTTLLTQIHNTLHDTKNGVDIVIWVVVSSDLQIHKIQEDIGEKLGFIGKEWNKKQESQKAVDILNCLSKKRFVLLLDDIWKKVDLTKIGIPSQTRENKCKVVFTTRSLDVCARMGVHDPMEVQCLSTNDAWELFQEKVGQISLGSHPDILELAKKVAGKCRGLPLALNVIGETMAGKRAVQEWHHAVDVLTSYAAEFSGMDDHILLILKYSYDN…
AT4G11170.1	TIR-NBS-LRR	Ath	[188, 452]	1096	TNL	TIR NB-ARC LRR_3	ATGGCATCTTCTTCTTCAAACTCTTGGAGATACGACGTCTTTCCTAGTTTCAGAGGGGAAGATGTCCGTAATAACTTTCTCAGCCACTTGCTCAAAGAATTTGAAAGCAAAGGAATAGTGACATTCAGAGATGACCATATCAAAAGAAGCCACACGATCGGTCATGAGCTTAGAGCAGCCATTAGAGAATCTAAGATCTCAGTAGTCTTGTTCTCAGAGAACTATGCTTCTTCAAGCTGGTGTTTGGACGAGCTGATTGAGATCATGAAGTGTAAGGAAGAACAAGGACTGAAAGTGATGCCGGTTTTCTACAAAGTGGATCCATCTGATATAAGAAAACAGACCGGAAAGTTTGGAATGAGTTTCTTGGAAACTTGTTGTGGTAAGACGGAGGAGCGA…	MASSSSNSWRYDVFPSFRGEDVRNNFLSHLLKEFESKGIVTFRDDHIKRSHTIGHELRAAIRESKISVVLFSENYASSSWCLDELIEIMKCKEEQGLKVMPVFYKVDPSDIRKQTGKFGMSFLETCCGKTEERQHNWRRALTDAANILGDHPQNWDNEAYKITTISKDVLEKLNATPSRDFNDLVGMEAHIAKMESLLCLESQGVRIVGIWGPAGVGKTTIARALYNQYHENFNLSIFMENVRESYGEAGLDDYGLKLHLQQRFLSKLLDQKDLRVRHLGAIEERLKSQKVLIILDDVDNIEQLKALAKENQWFGNKSRIVVTTQNKQLLVSHDINHMYQVAYPSKQEALTIFCQHAFKQSSPSDDLKHLAIEFTTLAGHLPLALRVLGSFMRGKGKEE…
AT4G12010.1	TIR-NBS-LRR	Ath	[195, 447]	1220	TNLL	TIR NB-ARC LRR_3 LRR_8	ATGGAATCATCTTCTCCATCTTCAGCAGAGTTCGATGTGTTTCTCAGTTTCAGAGGCTTTGACACACGCAACAACTTCACCGGTCATCTCCAAAAAGCACTTCGTCTAAGAGGAATCGACTCATTCATCGACGACAGACTCCGTCGAGGAGACAATCTCACTGCGCTTTTCGATAGAATCGAGAAATCCAAGATTGCAATCATCGTCTTCTCCACGAACTATGCAAATTCTGCGTGGTGTCTTCGAGAGTTAGTGAAGATCCTCGAATGTAGGAACAGCAACCAACAGCTAGTGGTACCAATCTTCTACAAAGTTGACAAATCGGACGTCGAGAAACAGAGGAATAGTTTTGCGGTGCCGTTCAAGTTACCAGAATTGACTTTTCCCGGAGTTACGCCG…	MESSSPSSAEFDVFLSFRGFDTRNNFTGHLQKALRLRGIDSFIDDRLRRGDNLTALFDRIEKSKIAIIVFSTNYANSAWCLRELVKILECRNSNQQLVVPIFYKVDKSDVEKQRNSFAVPFKLPELTFPGVTPEEISSWKAALASASNILGYVVKEISTSEAKLVDEIAVDTFKKLNDLAPSGNEGLVGIESRLKNLEKLLSWEDLDTVHIIGIVGMVGIGKTTLADCLYGRMRGQFDGSCFLTNIRENSGRSGLESLLQKLFSTVLNDRDLEIGAPGNAHERFERRLKSKRLLIVLDDVNDEKQIRYLMGHCKWYQGGSRIIITTRDSKLIETIKGRKYVLPKLNDREALKLFSLNAFSNSFPLKEFEGLTNMVLDYAKGHPLALKVLGSDLCERDDL…
AT4G12020.2	NBS-LRR	Ath	[821, 1083]	1896	NLLL	PAH WRKY WRKY NB-ARC LRR_3 LRR_1 LRR_1 Pkinase	ATGTCGGAGAAGGAAGAACTTCCGTTGACATTGACGTCCATCGGAGCGGCCACCGCGACTAGTGATTATCATCAGAGAGTAGGAAGTTCCGGTGAAGGGATTAGTAGCTCGAGTAGTGATGTTGACCCGAGGTTCATGCAGAATAGCCCCACGGGTTTGATGATTTCCCAATCGTCGTCGATGTGCACCGTACCGCCTGGCATGGCAGCAACACCACCAATAAGCTCAGGTTCCGGTTTATCTCAGCAGCTTAATAATTCTTCTAGTTCCAAGTTATGTCAAGTGGAAGGATGTCAAAAAGGAGCAAGAGATGCATCTGGTCGTTGCATTTCCCATGGCGGTGGACGTAGATGCCAGAAACCTGATTGCCAGAAGGGAGCTGAAGGTAAAACAGTGTAC…	MSEKEELPLTLTSIGAATATSDYHQRVGSSGEGISSSSSDVDPRFMQNSPTGLMISQSSSMCTVPPGMAATPPISSGSGLSQQLNNSSSSKLCQVEGCQKGARDASGRCISHGGGRRCQKPDCQKGAEGKTVYCKAHGGGRRCEYLGCTKGAEGSTDFCIAHGGGRRCNHEDCTRSAWGRTEFCVKHGGGARCKTYGCGKSASGPLPFCRAHGGGKKCSHEDCTGFARGRSGLCLMHGGGKRCQRENCTKSAEGLSGLCISHGGGRRCQSIGCTKGAKGSKMFCKACITKRPLTIDGGGNMGGVTTGDALNYLKAVKDKFEDSEKYDTFLEVLNDCKHQGVDTSGVIARLKDLFKGHDDLLLGFNTYLSKEYQITILPEDDFPIDFLDKVEGPYEMTYQ…
AT4G14370.1	TIR-NBS-LRR	Ath	[149, 415]	1009	TNLLL	TIR NB-ARC LRR_3 LRR_1 LRR_1	ATGTTCGATGATCAGGAGATCGAGAGAAGTCAAACCATCGCACCTGCTCTCATTAAAGCCATTAAGGAATCAAGAATCTCAATCATCTTGCTATCGAAGAACTATGCTTCTTCGAGCTGGTGTTTGGATGAGTTGTTGGAGATTGTCAAGTGCAAGGAAGCTATGGGACAAATAGTGATGACGGTCTTCTACGGAGTAGATCCATCTGATGTGCGGAAACAAACAGGAGAATTCGGGAGGTCTTTCAATGAAACGTGTTCTCGAAGTACGAAAGAGAAGAGGCGAAAATGGAGTCAAGCTTTGAACCATGTGGGAAACATAGCTGGAGAACACTTCCAAAACTGGGACAATGAATCAAAGATGATTGAAAAGATTTCAAGAGATATTTCAAACAAACTA…	MFDDQEIERSQTIAPALIKAIKESRISIILLSKNYASSSWCLDELLEIVKCKEAMGQIVMTVFYGVDPSDVRKQTGEFGRSFNETCSRSTKEKRRKWSQALNHVGNIAGEHFQNWDNESKMIEKISRDISNKLNSTISRDFDDMVGLEAHLEEMKYLLDLDYKDGAMIVGICGPAGIGKTTIARALYSLLLSSFQLSCFVENLSGSDNRGLDEYGFKLRLQEQLLSKILNQNGMRIYHLGAIQERLCDQKVLIVLDDVNDLKQLEALANETSWFGPGSRIIVTTEDKGLLEQHGINKTYHVGFPSIEEALEIFCIYAFRKSSPPDGFKKLTKRVTNVFDNLPLGLRVMGSSLRGKGEDEWEALLDRLETSLDRNIEGALRVGYDSLQEEEQALFLHIAV…
AT4G16860.1	TIR-NBS-LRR	Ath	[189, 446]	1148	TNLLLLLL	TIR NB-ARC LRR_3 LRR_1 LRR_3 LRR_1 LRR_1 LRR_1	ATGGCTTCTTCTTCTTCTTCTCCTAGTAGCCGGAGATACGACGTTTTCCCAAGCTTCAGTGGGGTAGATGTTCGCAAAACGTTCCTCAGCCATCTAATCGAGGCGCTCGACCGCAGATCAATCAATACATTCATGGATCACGGCATCGTGAGAAGCTGCATAATCGCCGATGCGCTTATAACGGCCATTAGAGAAGCGAGGATCTCAATAGTCATCTTCTCTGAGAACTATGCTTCTTCAACGTGGTGCTTGAATGAATTGGTGGAGATCCACAAGTGTTACAAGAAAGGGGAACAAATGGTGATTCCGGTTTTCTACGGCGTTGATCCTTCTCATGTTAGAAAACAGATCGGTGGCTTTGGCGATGTCTTTAAAAAGACATGCGAGGACAAACCAGAG…	MASSSSSPSSRRYDVFPSFSGVDVRKTFLSHLIEALDRRSINTFMDHGIVRSCIIADALITAIREARISIVIFSENYASSTWCLNELVEIHKCYKKGEQMVIPVFYGVDPSHVRKQIGGFGDVFKKTCEDKPEDQKQRWVKALTDISNLAGEDLRNGPTEAFMVKKIANDVSNKLFPLPKGFGDFVGIEDHIKAIKSILCLESKEARIMVGIWGQSGIGKSTIGRALFSQLSSQFHHRAFITYKSTSGSDVSGMKLSWEKELLSEILGQKDIKIDHFGVVEQRLKHKKVLILLDDVDNLEFLKTLVGKAEWFGSGSRIIVITQDKQLLKAHEIDLVYEVELPSQGLALKMISQYAFGKDSPPDDFKELAFEVAELVGSLPLGLSVLGSSLKGRDKDEWV…
AT4G16890.1	TIR-NBS-LRR	Ath	[187, 442]	1302	TNLLLLLLL	TIR NB-ARC LRR_3 LRR_1 LRR_1 LRR_3 LRR_1 LRR_1 LRR_7	ATGGAGATAGCTTCTTCTTCTGGCAGCCGGAGATACGACGTTTTCCCAAGCTTTCGTGGAGAAGATGTCCGTGACTCATTCCTCAGCCATCTTCTCAAGGAGCTCAGGGGCAAAGCAATCACATTCATAGATGATGAGATCGAGAGGAGCCGCTCAATCGGCCCGGAGCTTTTATCGGCAATAAAAGAATCGAGAATAGCAATCGTTATCTTCTCTAAGAACTATGCTTCATCCACCTGGTGCCTGAATGAATTGGTGGAGATTCACAAGTGTTATACGAATTTGAATCAAATGGTGATTCCGATTTTCTTCCACGTTGATGCTTCGGAAGTTAAAAAACAGACCGGCGAATTTGGAAAGGTCTTTGAAGAGACATGCAAGGCTAAATCAGAGGATGAG…	MEIASSSGSRRYDVFPSFRGEDVRDSFLSHLLKELRGKAITFIDDEIERSRSIGPELLSAIKESRIAIVIFSKNYASSTWCLNELVEIHKCYTNLNQMVIPIFFHVDASEVKKQTGEFGKVFEETCKAKSEDEKQSWKQALAAVAVMAGYDLRKWPSEAAMIEELAEDVLRKTMTPSDDFGDLVGIENHIEAIKSVLCLESKEARIMVGIWGQSGIGKSTIGRALYSKLSIQFHHRAFITYKSTSGSDVSGMKLRWEKELLSEILGQKDIKIEHFGVVEQRLKQQKVLILLDDVDSLEFLKTLVGKAEWFGSGSRIIVITQDRQLLKAHEIDLIYEVEFPSEHLALTMLCRSAFGKDSPPDDFKELAFEVAKLAGNLPLGLSVLGSSLKGRTKEWWMEM…
AT4G16900.1	TIR-NBS-LRR	Ath	[188, 435]	1041	TNLLL	TIR NB-ARC LRR_3 LRR_1 LRR_3	ATGGCGGCGGCTTCTTCTTCTTGCAGCCGGAGATACGATGTTTTCCCAAGCTTCAGTGGGGTAGATGTTCGCAAGACGTTCCTCAGCAATCTACTCGAGGCGTTCGACCGCAGATCAATCAATACATTCATGGATCATGGCATCGAACGAAGCCGTACAATAGCCCCTGAGCTAATATCAGCGATTAGAGAAGCAAGGATCTCAATCGTGATCTTCTCTAAGAACTATGCTTCTTCCACTTGGTGCTTGGATGAATTGGTTGAGATCCACAATCGCTTAAATGATTGGGGTCAATTGGTGATTTCAGTTTTTTACGACGTTGATCCTTCGGAAGTTAGAAAACAGACCGGCGAATTTGGCGATGTTTTTAAAAAGACATGCGAGGACAAAGAAGAGGAT…	MAAASSSCSRRYDVFPSFSGVDVRKTFLSNLLEAFDRRSINTFMDHGIERSRTIAPELISAIREARISIVIFSKNYASSTWCLDELVEIHNRLNDWGQLVISVFYDVDPSEVRKQTGEFGDVFKKTCEDKEEDQKQRWMQALVDITNIAGEDLRNGPSEAAMVVKIANDVSNKLISPSNSFGDFVGIEAHLEAMNSILCLESKEARMVGIWGPSGIGKSTIGKALYSQLFCQFHFHAFVPHVYSMKSEWEEIFLSKILGKDIKIGGKLGVVEQMLNQKKVLIVLDDVDDPEFLKTLVGETKWFGPGSRIIVITQDMQLLKAHDIDLLYEVKFPSLDLALKMLCRSAFGENSPPDDFKALAFEVAVLAGNLPLGLSVLGSSLKRRTKEEWMEMMPRFRNG…
AT4G16920.1	TIR-NBS-LRR	Ath	[185, 442]	1305	TNLLLLLLL	TIR NB-ARC LRR_3 LRR_1 LRR_3 LRR_1 LRR_3 LRR_1 LRR_1	ATGGCGGCAGCTTCTTCTTCTGGCAGCGACATTTTTCCAAGCTTCAGTGGGGAAGATGTTCGCAAGAATTTCCTCAGCCATCTTCTTAAGCAGCTCAATCGCAGATCAATCAATACATTCATGGATCACGTCATCGAGAGAAGCTGCATAATCGCCGATGCGCTTATATCGGCGATTAGAGAAGCGAGGATCTCAATTGTCATCTTCTCTAAGAACTATGCTGCTTCCACGTGGTGCTTGAATGAATTGGTTGAAATCGACAATTGCTCTAAATATTTTGGACAAAAGGTGATACCGGTTTTCTACGACGTTGATCCTTCTCATGTTAGAAAACAGATCGGTGAATTTGGAAAGGTCTTTAAAAAGACATGCGAGGACAAACCAGCAGATCAGAAACAA…	MAAASSSGSDIFPSFSGEDVRKNFLSHLLKQLNRRSINTFMDHVIERSCIIADALISAIREARISIVIFSKNYAASTWCLNELVEIDNCSKYFGQKVIPVFYDVDPSHVRKQIGEFGKVFKKTCEDKPADQKQRWVKALTDISNIAGEDLRNGPNDAHMVEKIANDVSNKLFHPPKGFGDLVGIEDHIEAIKSILCLESKEAKIMVGIWGQSGIGKSTIGRALFSQLSSQFPLRAFVTYKSTSGSDVSGMKLSWQKELLSEILGQKDIKIDHFGVVEQRLKHKKVLILLDDVDNLEFLKTLVGKAEWFGSGSRIIVITQDRQLLKAHEIDLVYEVKLPSQGLALQMISQYAFGKDSPPDDFKALAFEVAELAGSLPLGLSVLGSSLKGRDKDEWVKMMP…
AT4G16940.1	TIR-NBS-LRR	Ath	[147, 402]	1148	TNLLLL	TIR NB-ARC LRR_3 LRR_3 LRR_1 LRR_1	ATGGATCACGGCATCGTGAGAAGCTGCATAATCGCCGATGAGCTTATAACGGCCATTAGAGAAGCGAGGATCTCAATAGTTATCTTCTCTGAGAACTATGCTTCTTCCACGTGGTGCTTGAATGAATTGGTGGAGATCCACAAGTGTCACAAGGACAAAGACTTGGATCAAATGGTGATTCCGGTTTTCTACGGCGTTGATCCTTCTCATGTTAGAAAACAGATCGGTGGCTTTGGCGATGTCTTTAAAAAGACATGCGAGGACAAACCAGAGGATCAGAAACAAAGATGGGTTAAAGCTCTCACAGATATATCAAATTTAGCCGGGGAGGATCTTCGGAACGGGCCTAGTGAAGCAGCCATGGTTGTAAAGATAGCTAATGATGTTTCGAATAAACTT…	MDHGIVRSCIIADELITAIREARISIVIFSENYASSTWCLNELVEIHKCHKDKDLDQMVIPVFYGVDPSHVRKQIGGFGDVFKKTCEDKPEDQKQRWVKALTDISNLAGEDLRNGPSEAAMVVKIANDVSNKLFPLPKGFGDLVGIEDHIEAIKLKLCLESKEARIMVGIWGQSGIGKSTIGRALFSQLSSQFHHRAFITYKSTSGSDVSGMKLSWEKELLSEILGQKDIKIEHFGVVEQRLKHKKVLILLDDVDNLEFLRTLVGKAEWFGSGSRIIVITQDRQLLKAHEIDLIYEVKLPSQGLALKMICQYAFGKYSPPDDFKELAFEVAKLAGNLPLGLSVLGSSLKRRSKEEWMEMLAELQNGLNRDIMKTLRVSYVRLDPKDQDIFHYIAWLFNG…
AT4G16950.1	TIR-NBS-LRR	Ath	[192, 446]	1450	TNLLLLLLL	TIR NB-ARC LRR_3 LRR_1 LRR_3 LRR_1 LRR_3 LRR_1 LRR_1	ATGGCGGCTTCTTCTTCTTCTGGCAGACGGAGATACGACGTTTTTCCAAGCTTCAGTGGGGTTGATGTTCGCAAGACGTTCCTCAGCCATCTAATCGAGGCGCTCGACGGCAAATCAATCAATACATTCATCGATCATGGAATCGAGAGAAGCCGCACAATCGCCCCTGAGCTTATATCGGCGATTAGAGAAGCTAGGATCTCAATCGTCATCTTCTCTAAGAACTATGCTTCTTCAACGTGGTGCTTAAATGAATTGGTTGAGATCCACAAGTGCTTTAATGATTTAGGTCAAATGGTGATTCCAGTTTTCTACGACGTTGATCCTTCGGAAGTTAGAAAACAGACCGGCGAATTTGGAAAGGTCTTTGAAAAGACATGCGAGGTCAGCAAGGACAAA…	MAASSSSGRRRYDVFPSFSGVDVRKTFLSHLIEALDGKSINTFIDHGIERSRTIAPELISAIREARISIVIFSKNYASSTWCLNELVEIHKCFNDLGQMVIPVFYDVDPSEVRKQTGEFGKVFEKTCEVSKDKQPGDQKQRWVQALTDIANIAGEDLLNGPNEAHMVEKISNDVSNKLITRSKCFDDFVGIEAHIEAIKSVLCLESKEARMVGIWGQSGIGKSTIGRALFSQLSIQFPLRAFLTYKSTSGSDVSGMKLSWEKELLSEILGQKDIKIEHFGVVEQRLKHKKVLILLDDVDNLEFLKTLVGKAEWFGSGSRIIVITQDRQFLKAHDIDLVYEVKLPSQGLALTMLCRSAFGKDSPPDDFKELAFEVAKLAGHLPLGLNVLGSSLRRRGKKE…
AT4G16960.1	TIR-NBS-LRR	Ath	[191, 446]	1042	TNLLLL	TIR NB-ARC LRR_7 LRR_3 LRR_7 LRR_1	ATGGCTTCTTCTTCTTCTTCTCCTAGTAGCCGGAGATACGACGTTTTCCCAAGCTTCAGTGGGGTAGATGTTCGCAAAACGTTCCTCAGCCATCTAATCGAGGCGCTCGACCGCAGATCAATCAATACATTCATGGATCACGGCATCGTGAGAAGCTGCATAATCGCCGATGAGCTTATAACGGCCATTAGAGAAGCGAGGATCTCAATAGTTATCTTCTCTGAGAACTATGCTTCTTCCACGTGGTGCTTGAATGAATTGGTGGAGATCCACAAGTGTCACAAGGACAAAGACTTGGATCAAATGGTGATTCCGGTTTTCTACGGCGTTGATCCTTCTCATGTTAGAAAACAGATCGGTGGCTTTGGCGATGTCTTTAAAAAGACATGCGAGGACAAA…	MASSSSSPSSRRYDVFPSFSGVDVRKTFLSHLIEALDRRSINTFMDHGIVRSCIIADELITAIREARISIVIFSENYASSTWCLNELVEIHKCHKDKDLDQMVIPVFYGVDPSHVRKQIGGFGDVFKKTCEDKPEDQKQRWVKALTDISNLAGEDLRNGPSEAAMVVKIANDVSNKLFPLPKGFGDLVGIEDHIEAIKLKLCLESKEARIMVGIWGQSGIGKSTIGRALFSQLSSQFHHRAFITYKSTSGSDVSGMKLSWEKELLSEILGQKDIKIEHFGVVEQRLKHKKVLILLDDVDNLEFLRTLVGKAEWFGSGSRIIVITQDRQLLKAHEIDLIYEVKLPSQGLALKMICQYAFGKYSPPDDFKELAFEVAKLAGNLPLGLSVLGSSLKRRSKEE…
AT4G16990.2	TIR-NBS	Ath	[185, 413]	797	TN	TIR NB-ARC BRX BRX BRX	ATGAAGTCTTCTTCTTCTCAGAGCTACGATGTTTTCCCCAACTTCAGAGGGGAAGATGTCCGCCACTCATTAGTCAGCCACCTTCGTAAGGAACTTGATCGCAAATTCATCAATACATTCAACGACAACAGGATCGAAAGAAGCCGCAAAATAACCCCAGAGCTGTTATTGGCTATAGAAAACTCAAGGATCTCACTTGTCGTCTTCTCTAAAAACTATGCTTCTTCCACGTGGTGCTTAGATGAATTGGTGAAGATCCAAGAGTGCTATGAGAAATTGGATCAAATGGTGATTCCTATTTTCTACAAAGTAGATCCTTCTCATGTTAGAAAACAGACCGGAGAGTTTGGCATGGTCTTTGGGGAGACCTGCAAGGGCAGAACAGAGAATGAGAAGCGA…	MKSSSSQSYDVFPNFRGEDVRHSLVSHLRKELDRKFINTFNDNRIERSRKITPELLLAIENSRISLVVFSKNYASSTWCLDELVKIQECYEKLDQMVIPIFYKVDPSHVRKQTGEFGMVFGETCKGRTENEKRKWMRALAEVAHLAGEDLRNWRSEAEMLENIAKDVSNKLFPPSNNFSDFVGIEAHIEALISMLRFDSKKARMIGICGPSETGKTTIGRALYSRLKSDFHHRAFVAYKRKIRSDYDQKLYWEEQFLSEILCQKDIKIEECGAVEQRLKHTKVLIVLDDVDDIELLKTLVGRIRWFGSESKIVVITQKRELLKAHNIAHVYEVGFPSEELAHQMFCRYAFGKNSPPHGFNELADEAAKIAGNRPKALKYVGSSFRRLDKEQWVKMLSEF…
AT4G19050.1	NBS-LRR	Ath	[13, 300]	1202	NL	NB-ARC LRR_8	ATGGAGAAGCAAGATCAAACAAGCAGAGAAGAGATTCTGAAGAAGATAATGGATTCATTGGGACAAGACGGTGTACCTTCAAAAACCGTCCTCGTTGGTGAAGCTGGTATAGGGAAGACATGGCTTGCAAAAGAAGTCAGCCAACGTGTTACTCAAGAAAAGTACAATGTCCTCTGGTTACACCTGAACAAAAAGATTGAAGACGAGAAGTCGCTTTACGAGATTCTAGCTGCTCAGTTGTCGATAATTTACGAGTTTGAAGAAGGCGAAGAACCTGATGAGCTTGATTATCCATTGGAGAGCTTGAAAGAGAAGATTAAAGAAGAGATGATCAAACACAAGAAGGATAATCTTCTGTTGATTTTGGATGATGAAGGAAGTATGACAACTGAAGAAGAT…	MEKQDQTSREEILKKIMDSLGQDGVPSKTVLVGEAGIGKTWLAKEVSQRVTQEKYNVLWLHLNKKIEDEKSLYEILAAQLSIIYEFEEGEEPDELDYPLESLKEKIKEEMIKHKKDNLLLILDDEGSMTTEEDVMQELNLQDFLKEYSAVKILVTRRDEREEKESTTIKVGPLTEKESLDLLHDAEDLLTSFTSEDWPVLLKRLCDNKEIKEPTLMSCILSKSKGLPAAIVVLIKSLNSIKSMSAKQRKIFKELILSSKSLDEAAASKNAIDRSRYNPVLQLSYELLKPDETVKRPVIACFWHILDFYKYSGCAYYRDLIVHWMLEGYFDPVKSVDKAYQEGHSILMDFMNRGILKIQEDNMVVPEFSMSNLLDLQDCGFFGRSSLGFDRVYGGDKRKG…
AT4G19060.1	NBS	Ath	[102, 290]	384	N	NB-ARC	ATGGATATTGCTAAGAAGTTCATATCTGAAATTGATGACAAGCTCGAGTCTAAATCAGAATTTGATAAAGAGCTCGAGAAAATCAAGTCTTCCTTCAATGAAGAATATGAGAAATGGTCGTCTGGAAAACAGAGGGGATCTTCCTCTAAGCATGGAAACCAGTCCACACATGGTGATTCATCACCAACTCGTAACAGCAGCGGCAGCAGTAAAAAAGGGCGGCCTAAGGCGAACCGTGTGGAGACAAGCTCTGAGCTTCCGGATCACCTCATTCGTGGTTTCATTAACGAGAAACTGTTCTTGAAGAACTTCTTGCTGAAGCAAAAGGAATCCGAAGAGTTCAAGACTCTAGCAATTGTGGGGAAATACGGAGTTGGGAAAACGACATTGTGTCAGGCT…	MDIAKKFISEIDDKLESKSEFDKELEKIKSSFNEEYEKWSSGKQRGSSSKHGNQSTHGDSSPTRNSSGSSKKGRPKANRVETSSELPDHLIRGFINEKLFLKNFLLKQKESEEFKTLAIVGKYGVGKTTLCQAVFNDEDVKQVYFPRIWVSMYSKETKEDEDPKIDVVKRILRSLGVEDEMFKHIKTEAEEEKSIKDEAGEREEETVKEKELARLLYALHLNLIGKKYLIVLDDVWEDNEWDQRLDDEKKQQEKSHLSCGFPKGFGGKVIMTSRDERLAKAIVGEEENLQRLFPRSDAESLWEIYIDAVPTKVDDAAATNLGDAVATNAGDAVAPKVNPRYPGRYKQELMDKSCGIPLAARMLAKIEPVKVDEIGNIDRKQSF*
AT4G19500.1	TIR-NBS-TIR-NBS-LRR	Ath	[187, 418] [755, 1004]	1310	TNTNLL	TIR NB-ARC DUF640 DUF640 TIR NB-ARC LRR_3 LRR_4	ATGGCAGCTTCTTTTTGCGGCAGCCGGAGATACGATGTTTTCCCGAGCTTCAGTAAGGTAGATGTCCGCAGGTCATTCCTCGCGCATCTTCTCAAGGAGCTCGACCGCAGATTAATCAATACGTTCACAGATCATGGTATGGAGAGAAACCTCCCAATCGACGCTGAACTTTTATCGGCGATAGCAGAATCGAGGATCTCAATAGTCATCTTCTCTAAAAACTATGCTTCTTCCACGTGGTGCTTAGATGAATTGGTTGAGATCCACACGTGTTATAAGGAATTGGCTCAAATAGTGGTTCCGGTTTTCTTTAACGTACATCCTTCGCAAGTTAAAAAACAGACCGGAGAATTTGGTAAGGTTTTTGGAAAGACATGCAAAGGTAAACCAGAGAATCGG…	MAASFCGSRRYDVFPSFSKVDVRRSFLAHLLKELDRRLINTFTDHGMERNLPIDAELLSAIAESRISIVIFSKNYASSTWCLDELVEIHTCYKELAQIVVPVFFNVHPSQVKKQTGEFGKVFGKTCKGKPENRKLRWMQALAAVANIAGYDLQNWPDEAVMIEMVADDVSKKLFKSSNDFSDIVGIEAHLEAMSSILRLKSEKARMVGISGPSGIGKTTIAKALFSKLSPQFHLRAFVTYKRTNQDDYDMKLCWIEKFLSEILGQKDLKVLDLGAVEQSLMHKKVLIILDDVDDLELLKTLVGQTGWFGFGSRIVVITQDRQLLKAHDINLIYEVAFPSAHLALEIFCQSAFGKIYPPSDFRELSVEFAYLAGNLPLDLRVLGLAMKGKHREEWIEMLP…
AT4G19510.1	TIR-NBS-LRR	Ath	[241, 484]	1211	TNLL	TIR NB-ARC LRR_3 LRR_8	ATGAAAAAAACACGCGGATCATTCCTCGAATGTTCAGCGCCACAATCTTTTCTATCTATCCAATACACTTGTAGAAGAGACTTTCCTCAAGTGGACTTGTGTAATCATCGACCTCCTCTAATGGCTTTTGCTTCTTCTTCCTCTTCTATAGTTCTCTCCAAATGCGAATTCGACGTGTTCGTGAGTTTCAGAGGCGCGGATACGCGTCATGACTTCACTTCTCACCTCGTTAAGTACCTGCGTGGGAAAGGTATCGATGTTTTCTCCGATGCCAAACTCCGGGGAGGTGAGTACATCTCGCTTCTCTTTGACAGGATCGAGCAATCGAAGATGTCAATCGTTGTCTTCTCAGAGGATTACGCCAACTCCTGGTGGTGCTTGGAGGAAGTCGGGAAGATT…	MKKTRGSFLECSAPQSFLSIQYTCRRDFPQVDLCNHRPPLMAFASSSSSIVLSKCEFDVFVSFRGADTRHDFTSHLVKYLRGKGIDVFSDAKLRGGEYISLLFDRIEQSKMSIVVFSEDYANSWWCLEEVGKIMQRRKEFNHGVLPIFYKVSKSDVSNQTGSFEAVFQSPTKIFNGDEQKIEELKVALKTASNIRGFVYPENSSEPDFLDEIVKNTFRMLNELSPCVIPDDLPGIESRSKELEKLLMFDNDECVRVVGVLGMTGIGKTTVADIVYKQNFQRFDGYEFLEDIEDNSKRYGLPYLYQKLLHKLLDGENVDVRAQGRPENFLRNKKLFIVLDNVTEEKQIEYLIGKKNVYRQGSRIVIITRDKKLLQKNADATYVVPRLNDREAMELFCLQV…
AT4G19520.1	TIR-NBS-LRR	Ath	[192, 432]	1130	TNLLL	TIR NB-ARC LRR_3 LRR_7 LRR_1	ATGGTCGACGGTAAGGAGGTTTACATCAGCTTTAATAGATGGGAGGATACGATACGGCACTCCTTTGTAAGCCATCTCTCTGCAGAGTTTCAACGCAAAGGCGTCTCTGTTTTCGCCAGTGAAGACTCAGCAAGCGATGATAGATTTGCGGAGGAGAGTGATGCAGCTATAGCGAAAGCAAGGGTTTCAGTGGTGATTTTCTCTGAGAATTTCGCTTCGTCCAAAGGATGCCTAAACGAGTTTTTGAAGGTTTCTAAGTGCCGACGTAGCAAGGGCCTAGTTGTGGTTCCAGTTTTCTACGGACTCACAAATTCCATAGTGAAGAAACATTGCTTGGAACTGAAAAAGATGTATCCTGACGATAAGGTAGACGAGTGGCGGAACGCTCTATGGGACATC…	MVDGKEVYISFNRWEDTIRHSFVSHLSAEFQRKGVSVFASEDSASDDRFAEESDAAIAKARVSVVIFSENFASSKGCLNEFLKVSKCRRSKGLVVVPVFYGLTNSIVKKHCLELKKMYPDDKVDEWRNALWDIADLRGGHVSSHKRSDSELVEKIVADVRQKLDRRGRIGVYSRLTKIEYLLCKQPGCIIRSLGIWGMAGIGKTTLARAAYDQLSRDFEASCFIEDFDREFQEKGFFGLLEKQLGVNPQVTRLSILLKTLRSKRILLVLDDVRKPLGATSFLCEFDWLGPGSLIIVTSQDKQVLVQCQVNEIYKVQGLNKHESLQLFSRCAFGKDVPDQNLLELSMKFVDYANGNPLALSICGKNLKGKTPLDMKSVVLELKRHLSDKIFVKLKSSYDA…
AT4G19530.1	TIR-CC-NBS-LRR	Ath	[226, 478]	1168	TNL	TIR NB-ARC LRR_3	ATGGCTACCTCATCCTCGGTGGTCAGCAGTGTACCTCAGCAGCACCAAGTGTTCCTCAATTTCCGTGGGGACGAACTTCGTAATAATTTCGTCAGCCATCTGGATAAGGCCTTAAGAGGGAAACAGATCAATGTCTTCATAGATGAGGCTGTGGAAAAAGGTGAAAATCTAGATAACCTTTTCAAGGAGATCGAAAAATCTAGAATCGCGCTGGCTATCATTTCCCAAAAGTACACAGAGTCAAAATGGTGCTTGAACGAGCTGGTTAAAATGAAAGAACTCGAGGGCAAACTCGTGACGATTCCCATCTTCTACAATGTGGAACCTGCTACGGTTAGGTATCAGAAGGAAGCGTTTGGTGCTGCGCTCACAAAAACGCAGGAAAATGATAGTGATGGC…	MATSSSVVSSVPQQHQVFLNFRGDELRNNFVSHLDKALRGKQINVFIDEAVEKGENLDNLFKEIEKSRIALAIISQKYTESKWCLNELVKMKELEGKLVTIPIFYNVEPATVRYQKEAFGAALTKTQENDSDGQMKKWKEALTYVSLLVGFPFNSKSKEKETTLIDKIVDAVLQKLSKISSEESTSGSVDQGRGEEVEEAKADKISGLNQRLKELEEKVAITGDKRDETRIVEVVGMPGIGKSTLLKAFYETWKTRFLSSALLQNISELVKAMGLGRLTGMLLKELLPDENIDEETYEPYKEKLLKNTVFIVLDGISDETHIQKLLKDHRKWAKKGSKIVIARRAVTRDLLHEDSMVRYTYFVPLLSHRDGLNHFCHYAFRHFAAHQNNKEAFMKESKE…
AT4G26090.1	CC-NBS-LRR	Ath	[159, 439]	910	CNL	coiled-coil NB-ARC LRR_8	ATGGATTTCATCTCATCTCTTATCGTTGGCTGTGCTCAGGTGTTGTGTGAATCTATGAATATGGCGGAGAGAAGAGGACATAAGACTGATCTTAGACAAGCCATCACTGATCTTGAAACAGCCATCGGTGACTTGAAGGCCATACGTGATGACCTGACTTTACGGATCCAACAAGACGGTCTAGAGGGACGAAGCTGCTCAAATCGTGCCAGAGAGTGGCTTAGTGCGGTGCAAGTAACGGAGACTAAAACAGCCCTACTTTTAGTGAGGTTTAGGCGTCGGGAACAGAGGACGCGAATGAGGAGGAGATACCTCAGTTGTTTCGGTTGTGCCGACTACAAACTGTGCAAGAAGGTTTCTGCCATATTGAAGAGCATTGGTGAGCTGAGAGAACGCTCT…	MDFISSLIVGCAQVLCESMNMAERRGHKTDLRQAITDLETAIGDLKAIRDDLTLRIQQDGLEGRSCSNRAREWLSAVQVTETKTALLLVRFRRREQRTRMRRRYLSCFGCADYKLCKKVSAILKSIGELRERSEAIKTDGGSIQVTCREIPIKSVVGNTTMMEQVLEFLSEEEERGIIGVYGPGGVGKTTLMQSINNELITKGHQYDVLIWVQMSREFGECTIQQAVGARLGLSWDEKETGENRALKIYRALRQKRFLLLLDDVWEEIDLEKTGVPRPDRENKCKVMFTTRSIALCNNMGAEYKLRVEFLEKKHAWELFCSKVWRKDLLESSSIRRLAEIIVSKCGGLPLALITLGGAMAHRETEEEWIHASEVLTRFPAEMKGMNYVFALLKFSYDNL…
AT4G27190.1	CC-NBS-LRR	Ath	[150, 426]	986	CNL	coiled-coil NB-ARC LRR_1	ATGGAGTGTTGCGCCCCTGTCATTGGTGAGATTTTGCGTTTGATGTATGAGTCAACGTTCTCAAGAGTCGCTAATGCCATAAAGTTCAAATCAAACGTCAAAGCTCTTAATGAATCACTCGAGAGATTGACAGAGCTTAAGGGTAACATGAGTGAAGATCATGAAACTTTGCTGACCAAAGATAAACCCTTGAGACTCAAGCTAATGCGTTGGCAAAGAGAGGCGGAAGAAGTTATATCTAAAGCAAGGTTAAAACTTGAGGAACGAGTTTCATGCGGTATGTCCTTGAGACCCAGGATGAGTAGGAAACTTGTCAAGATTCTCGATGAAGTGAAAATGCTTGAGAAGGATGGAATAGAGTTTGTCGACATGCTTTCCGTGGAGTCTACACCGGAAAGA…	MECCAPVIGEILRLMYESTFSRVANAIKFKSNVKALNESLERLTELKGNMSEDHETLLTKDKPLRLKLMRWQREAEEVISKARLKLEERVSCGMSLRPRMSRKLVKILDEVKMLEKDGIEFVDMLSVESTPERVEHVPGVSVVHQTMASNMLAKIRDGLTSEKAQKIGVWGMGGVGKTTLVRTLNNKLREEGATQPFGLVIFVIVSKEFDPREVQKQIAERLDIDTQMEESEEKLARRIYVGLMKERKFLLILDDVWKPIDLDLLGIPRTEENKGSKVILTSRFLEVCRSMKTDLDVRVDCLLEEDAWELFCKNAGDVVRSDHVRKIAKAVSQECGGLPLAIITVGTAMRGKKNVKLWNHVLSKLSKSVPWIKSIEEKIFQPLKLSYDFLEDKAKFCFL…
AT4G27220.1	NBS-LRR	Ath	[121, 395]	920	NL	NB-ARC LRR_8	ATGTTCAGATCGAACGCAAGAGCGTTGAATAGAGCATTGGAGAGACTAAAGAATGTGCAGACCAAGGTGAATGAAGCTCTTAAGAGATCAGGGATCCAAGAGAAATCTTTGGAGCGAAAGCTGAGGATATGGCTAAGAAAGGTCGAAGAGAATGTGCCTCTTGGTGAGCTGATTTTGGAGAAACGCTCTTCATGTGCTATATGGCTGAGCGACAAAGATGTGGAAATTCTTGAGAAAGTCAAAAGGCTGGAGGAGCAAGGCCAAGATCTCATAAAAAAGATTTCAGTCAACAAGTCATCTAGAGAAATAGTTGAACGGGTCTTGGGGCCTTCATTTCATCCTCAAAAAACAGCACTGGAGATGTTGGATAAGCTAAAGGATTGTTTGAAGAAGAAGAAT…	MFRSNARALNRALERLKNVQTKVNEALKRSGIQEKSLERKLRIWLRKVEENVPLGELILEKRSSCAIWLSDKDVEILEKVKRLEEQGQDLIKKISVNKSSREIVERVLGPSFHPQKTALEMLDKLKDCLKKKNVQKIGVWGMGGVGKTTLVRTLNNDLLKYAATQQFALVIWVTVSKDFDLKRVQMDIAKRLGKRFTREQMNQLGLTICERLIDLKNFLLILDDVWHPIDLDQLGIPLALERSKDSKVVLTSRRLEVCQQMMTNENIKVACLQEKEAWELFCHNVGEVANSDNVKPIAKDVSHECCGLPLAIITIGRTLRGKPQVEVWKHTLNLLKRSAPSIDTEEKIFGTLKLSYDFLQDNMKSCFLFCALFPEDYSIKVSELIMYWVAEGLLDGQHH…
AT4G33300.1	NBS-LRR	Ath	[191, 443]	817	NL	RPW8 NB-ARC LRR_1	ATGGCCATCACCGATTTTTTCGCCGGTGAAATTGCGACGGAGCTCCTGAAGCAGCTCTTTACGATATCTACAACGGCGTGGAGATACAAAAACACCGCCAAACAACTCCTCACCTTGATCGATAGCATTCGACCGACGATCAAGGAGATTCAATACAGCGGCGTGGAGCTTCCTGCTCACCGCCAAGCTCAAATCGGTATGCTCTTCGATACTTTAGAGAAAGGCAAGAAGCTCACTGACAAAGTCCTTAGCTCTAAGCGATGGAATTTATATCGACAGCTAACCCTAGCCAGAAAAATGGAGAAGCTAGAGAAGACCATCTCTAATTTCCTTAAAAATGAGGTCTTTACACATATCCTCGCTGACGTTCATCATCTCCGGGCCGATACCAGTGTGCGT…	MAITDFFAGEIATELLKQLFTISTTAWRYKNTAKQLLTLIDSIRPTIKEIQYSGVELPAHRQAQIGMLFDTLEKGKKLTDKVLSSKRWNLYRQLTLARKMEKLEKTISNFLKNEVFTHILADVHHLRADTSVRLDRVDMSLDRVIQQVGSMKIGGGGLISEAMKRAEAMEIETNDDSEKFGVGLELGKVKVKKMMFESQGGVFGISGMGGVGKTTLAKELQRDHEVQCHFENRILFLTVSQSPLLEELRELIWGFLSGCEAGNPVPDCNFPFDGARKLVILDDVWTTQALDRLTSFKFPGCTTLVVSRSKLTEPKFTYDVEVLSEDEAISLFCLCAFGQKSIPLGFCKDLVKQVANECKGLPLALKVTGASLNGKPEMYWKGVLQRLSKGEPADDSHES…
AT4G36140.1	TIR-NBS-TIR-NBS-LRR	Ath	[272, 419] [600, 854]	1608	TNTNL	TIR NB-ARC TIR NB-ARC LRR_3	ATGGATTATTCCTCTGCTTCCCTCCTTAGGATCTGTGCGGCTGCAATCACGATTTTGGGTACGGTTTCATTTCTGATTTATGAAAAATTCATCAGATCCAATCCGCAGAAGAAGAAGAAGATAACGGCTTCGTCTCGCAATTGGGAACACAATGTGTTCTCGAGCTTCAGCTCTGTAGATGTACCCAAATCCTTTCTCAGTAGGATTAGGAAAGAGTTAAGAAGAAAGGGTTTCGAGCCACTAATCGATAATGAAACCGAGAGGTGCGTGTCGATCGGACCTGAGCTCAGAAACGCGATTAGTGTCTCGAGAATCGTGATTGTCGTGCTCTCAAGGAACTACGCTCTCTCTCCGTGGTGTCTCGACGAGTTGGTGGAGATAATGAAGTGCAAAGAAGAG…	MDYSSASLLRICAAAITILGTVSFLIYEKFIRSNPQKKKKITASSRNWEHNVFSSFSSVDVPKSFLSRIRKELRRKGFEPLIDNETERCVSIGPELRNAISVSRIVIVVLSRNYALSPWCLDELVEIMKCKEELGQRVVTIFYNLDPIDVLKQTGDFGDNFRKTRKGKTDEDIWKCTRALAELPRVYKLTSRLSIKIDDTAMNKHREECERKNKEDIDRWIKALEQVATIDGYRSRDWDDEKAMVKKIANDISSIMNNSTQSSASQGLVGMEAHMEKMKELLGLDSNKVRLIGICGLPGSGKTTIAKRLYQQLLPQFELSTIIIDIKGCYPRTCYNEDDRKLQLQSHLLSQLLNHKFTGEILQLEAAHEMLKDKKVVLVLDDVDSIGQLDALANEARWF…
AT4G36150.1	TIR-NBS-LRR	Ath	[219, 471]	1180	TNLL	TIR NB-ARC LRR_3 LRR_8	ATGGTGGATTATTCTTCTTCTTCTTCTTCATCCGTTCAATTATCTCCGCCGCAGCATCAAGTCTTCCTCAATTTCCGAGGGAAACAACTGCGGAACGGTTTCGTCAGCCATCTGGAGAAAGCCTTGAGGAGGGATGGAATCAACGTCTTTATCGACAGAAACGAAACCAAAGGTAGAGATCTCAGTAACCTTTTCTCGAGAATCCAGGAGTCGAGGATCGCGCTCGCCATTTTCTCTAGCATGTATACGGAGTCGTATTGGTGCTTGGACGAGCTTGTGAAGATTAAGGATTGTGTTGACTTAGGCACACTTGTCGTTATTCCCATCTTCTACATGGTGGACACAGACGATGTCAAAAACCTAAAGGGCGCTTTTGGTTACACGTTCTGGAAATTGGCT…	MVDYSSSSSSSVQLSPPQHQVFLNFRGKQLRNGFVSHLEKALRRDGINVFIDRNETKGRDLSNLFSRIQESRIALAIFSSMYTESYWCLDELVKIKDCVDLGTLVVIPIFYMVDTDDVKNLKGAFGYTFWKLAKTCNGEKLDKWKQALKDVPKKLGFTLSEMSDEGESINQIVGEVIKVLSSDVMPDLEREIPIDDPFPTGEQVPEAAPDSPPPLFGIETRLKQLEEKLDFECKDTLTIGVVGMPGIGKTTLTSMLYEKWQHDFLRCVFLHDVRKMWKDCMMDRSIFIEELLKDDNVNQEVADFSPESLKALLLSKKSLVVLDNVSDKKQIEVLLGESDWIKRGSRIFITTSDRSVIEGMVDDTYEVLRLTGRDSFEYFSYFAFSGKLCPPVRTFMNLS…
AT5G04720.1	NBS	Ath	[187, 437]	812	N	RPW8 NB-ARC	ATGGCAGATATAATCGGCGGCGAAGTTGTGACGGAGCTCGTGAGGCAGCTCTATGCGGTTTCTCAAAAAACCCTCAGATGCAGAGGCATCGCCAAAAATCTCGCCACCATGATCGATGGTCTTCAACCAACGATCAAGGAGATCCAATACAGCGGCGTCGAGCTCACACCTCATCGCCAGGCTCAGTTGCGTATGTTCTCGGAAACCTTAGACAAGTGTAGGAAGCTCACCGAGAAAGTTCTTAAATCCAGCCGTTGGAACATGGTTAGACAGCTACTCCATGTTAGGAAAATGGAGAATCTTCAGAGTAAAGTGTCTAGCTTTCTCAACGGTCAATTGTTAGTCCATGTTCTCGCTGATGTTCATCATGTTCGAGCCGATTCTGAATTCCGGTTCGAT…	MADIIGGEVVTELVRQLYAVSQKTLRCRGIAKNLATMIDGLQPTIKEIQYSGVELTPHRQAQLRMFSETLDKCRKLTEKVLKSSRWNMVRQLLHVRKMENLQSKVSSFLNGQLLVHVLADVHHVRADSEFRFDRIDRKVDSLNEKLGSMKLRGSESLREALKTAEATVEMVTTDGADLGVGLDLGKRKVKEMLFKSIDGERLIGISGMSGSGKTTLAKELARDEEVRGHFGNKVLFLTVSQSPNLEELRAHIWGFLTSYEAGVGATLPESRKLVILDDVWTRESLDQLMFENIPGTTTLVVSRSKLADSRVTYDVELLNEHEATALFCLSVFNQKLVPSGFSQSLVKQVVGECKGLPLSLKVIGASLKERPEKYWEGAVERLSRGEPADETHESRVFAQ…
AT5G05400.1	CC-NBS-LRR	Ath	[161, 429]	875	CNL	coiled-coil NB-ARC LRR_8	ATGGGAGCCTGCTTCTCTGTGGCAATATCCTGTGACCAGGCTGTTAATAACCTTACAAGCTGCCTTAGCAGGAACCAAAATCGCTTCCGCAACCTCGTAGATCATGTAGCGGCTCTAAAGAAAACTGTACGACAGTTGGAGGCAAGACGAGATGATTTGTTGAAAAGGATTAAGGTACAAGAAGATAGAGGTCTAAACCTATTGGATGAAGTCCAACAATGGCTTTCTGAGGTCGAAAGTAGGGTATGTGAAGCCCATGATATCCTCTCGCAAAGCGATGAAGAAATAGATAATTTATGTTGTGGCCAATATTGTTCTAAGAGATGTAAATATAGCTACGACTATAGTAAAAGTGTAATCAACAAGTTGCAAGATGTTGAGAATCTTCTATCTAAAGGC…	MGACFSVAISCDQAVNNLTSCLSRNQNRFRNLVDHVAALKKTVRQLEARRDDLLKRIKVQEDRGLNLLDEVQQWLSEVESRVCEAHDILSQSDEEIDNLCCGQYCSKRCKYSYDYSKSVINKLQDVENLLSKGVFDEVAQKGPIPKVEERLFHQEIVGQEAIVESTWNSMMEVGVGLLGIYGMGGVGKTTLLSQINNKFRTVSNDFDIAIWVVVSKNPTVKRIQEDIGKRLDLYNEGWEQKTENEIASTIKRSLENKKYMLLLDDMWTKVDLANIGIPVPKRNGSKIAFTSRSNEVCGKMGVDKEIEVTCLMWDDAWDLFTRNMKETLESHPKIPEVAKSIARKCNGLPLALNVIGETMARKKSIEEWHDAVGVFSGIEADILSILKFSYDDLKCEKTK…
AT5G11250.1	TIR-NBS-LRR	Ath	[241, 501]	1190	TNLLLL	TIR NB-ARC LRR_3 LRR_1 LRR_1 LRR_1	ATGGCTTCTTCGTTTTTCCTTACCACTGTTGCAGCTGCAATAGGCTTCTTCACCCTTTTGAGAAAACTCAGATTCCATCATGATAACAAAGAAAAGAAGTCAACTTCTTTATCTCCTTCATCATCTCCATCTTCTTTGTCTCCTTCATCAGTTCCTCCACCTTCTTCGTCTTGCATCTGGACACACCAAGTCTTTCCCAGCTTCAGCGGGGAAGATGTCCGTAGAGACTTTCTCAGTCACATTCAGATGGAGTTTCAAAGAATGGGAATCACTCCATTCGTTGATAATGAGATTAAAAGAGGAGAATCCATCGGTCCTGAGCTTCTGCGGGCTATTAGAGGGTCTAAGATAGCAATTATCTTGCTCTCTAGGAACTATGCTTCTTCAAAATGGTGTCTT…	MASSFFLTTVAAAIGFFTLLRKLRFHHDNKEKKSTSLSPSSSPSSLSPSSVPPPSSSCIWTHQVFPSFSGEDVRRDFLSHIQMEFQRMGITPFVDNEIKRGESIGPELLRAIRGSKIAIILLSRNYASSKWCLDELVEIMKCREEYGQTVMAIFYKVDPSDVKNLTGDFGKVFRKTCAGKPKKDIGRWRQAWEKVATVAGYHSINWDNEAAMIKKIATDISNILINSTPSRDFDGLVGMRAHLEKMKPLLCLDTDEVRIIGIWGPPGIGKTTIARVVYNQLSHSFQLSVFMENIKANYTRPTGSDDYSAKLQLQQMFMSQITKQKDIEIPHLGVAQDRLKDKKVLVVLDGVNQSVQLDAMAKEAWWFGPGSRIIITTQDQKLFRAHGINHIYKVDFPPT…
AT5G17680.1	TIR-NBS-LRR	Ath	[191, 447]	1295	TNLLLLL	TIR NB-ARC LRR_3 LRR_1 LRR_1 LRR_7 LRR_8	ATGGCTTCTCTTCCTTCTTCTTCTTCTTCTTCTTCTTCAACAGTGTGGAAAACGGACGTTTTCGTGAGTTTTAGAGGAGAAGATGTGCGTAAAACATTCGTGAGCCATCTATTCTGCGAGTTTGATCGGATGGGGATTAAAGCTTTCAGAGACGATTTGGATCTACAGAGAGGAAAATCCATCTCCCCTGAGCTTATAGATGCGATCAAAGGCTCCAGATTTGCCATTGTTGTGGTCTCTAGGAACTACGCAGCTTCAAGCTGGTGCTTAGACGAGCTCTTGAAGATCATGGAATGTAATAAAGATACGATTGTACCCATTTTCTACGAGGTTGATCCTTCGGATGTGAGAAGACAGAGAGGAAGTTTCGGTGAAGATGTTGAGAGTCACAGTGACAAG…	MASLPSSSSSSSSTVWKTDVFVSFRGEDVRKTFVSHLFCEFDRMGIKAFRDDLDLQRGKSISPELIDAIKGSRFAIVVVSRNYAASSWCLDELLKIMECNKDTIVPIFYEVDPSDVRRQRGSFGEDVESHSDKEKVGKWKEALKKLAAISGEDSRNWDDSKLIKKIVKDISDKLVSTSWDDSKGLIGMSSHMDFLQSMISIVDKDVRMLGIWGMGGVGKTTIAKYLYNQLSGQFQVHCFMENVKEVCNRYGVRRLQVEFLCRMFQERDKEAWSSVSCCNIIKERFRHKMVFIVLDDVDRSEQLNELVKETGWFGPGSRIIVTTRDRHLLLSHGINLVYKVKCLPKKEALQLFCNYAFREEIILPHGFEELSVQAVNYASGLPLALRVLGSFLYRRSQIE…
AT5G17880.1	TIR-NBS-LRR	Ath	[210, 480]	1198	TNLL	TIR NB-ARC LRR_3 LRR_7	ATGACAAGCTCCTCCTCCTGGGTGAAAACGGACGGTGAGACACCCCAAGATCAAGTGTTCATTAATTTCCGTGGAGTCGAACTGCGCAAGAACTTCGTCAGTCATCTGGAGAAGGGCTTAAAAAGGAAAGGGATCAATGCCTTCATAGACACAGATGAAGAGATGGGCCAAGAGTTGAGTGTTCTGCTCGAAAGAATAGAAGGTTCGAGGATCGCGCTAGCCATTTTCTCTCCAAGGTACACGGAGTCAAAATGGTGTTTGAAGGAGCTTGCGAAGATGAAAGAAAGAACGGAACAAAAGGAGCTCGTGGTGATTCCAATCTTCTACAAGGTACAGCCCGTCACTGTTAAAGAATTGAAGGGAGACTTCGGGGATAAGTTCAGGGAGCTGGTGAAGTCT…	MTSSSSWVKTDGETPQDQVFINFRGVELRKNFVSHLEKGLKRKGINAFIDTDEEMGQELSVLLERIEGSRIALAIFSPRYTESKWCLKELAKMKERTEQKELVVIPIFYKVQPVTVKELKGDFGDKFRELVKSTDKKTKKEWKEALQYVPFLTGIVLDEKSDEDEVINIIIRKVKEILNRRSEGPPSKCSALPPQRHQKRHETFWGIELRIKQLEEKLRFGSDETTRTIGVVGMPGIGKTTLATMLYEKWNDRFLRHVLIRDIHEASEEDGLNYLATKFLQGLLKVENANIESVQAAHEAYKDQLLETKVLVILDNVSNKDQVDALLGERNWIKKGSKILITTSDKSLMIQSLVNDTYEVPPLSDKDAIKHFIRYAFDGNEGAAPGPGQGNFPKLSKDF…
AT5G17890.1	CC-NBS-LRR	Ath	[178, 427]	1614	CNL	coiled-coil NB-ARC LRR_3 LIM DUF3633	ATGGAACCACCAGCTGCTCGTGTAACGCCGTCGATTAAGGCCGACTGTAGTCACAGCGTCAACATCATCTGCGAGGAAACAGTACTGCACTCCCTTGTCAGCCACCTCTCGGCCGCTTTACGCCGGGAAGGCATATCTGTGTTTGTGGATGCGTGCGGATTGCAGGAAACCAAGTTCTTCTCCATTAAACAGAATCAGCCGTTGACAGATGGGGCTAGGGTTTTGGTGGTGGTTATTTCCGACGAGGTGGAGTTCTACGATCCTTGGTTTCCTAAGTTCTTAAAGGTTATCCAGGGTTGGCAAAACAACGGCCACGTGGTGGTTCCAGTCTTCTACGGCGTCGATTCGTTGACCCGAGTTTACGGGTGGGCCAATAGTTGGCTGGAGGCCGAAAAATTA…	MEPPAARVTPSIKADCSHSVNIICEETVLHSLVSHLSAALRREGISVFVDACGLQETKFFSIKQNQPLTDGARVLVVVISDEVEFYDPWFPKFLKVIQGWQNNGHVVVPVFYGVDSLTRVYGWANSWLEAEKLTSHQSKILSNNVLTDSELVEEIVRDVYGKLYPAERVGIYARLLEIEKLLYKQHRDIRSIGIWGMPGIGKTTLAKAVFNHMSTDYDASCFIENFDEAFHKEGLHRLLKERIGKILKDEFDIESSYIMRPTLHRDKLYDKRILVVLDDVRDSLAAESFLKRLDWFGSGSLIIITSVDKQVFAFCQINQIYTVQGLNVHEALQLFSQSVFGINEPEQNDRKLSMKVIDYVNGNPLALSIYGRELMGKKSEMETAFFELKHCPPLKIQDV…
AT5G17970.1	TIR-NBS-LRR	Ath	[194, 461]	781	TNLL	TIR NB-ARC LRR_3 LRR_8	ATGGCTTCTGTTTCGTCCTCGTCTTCTTTTTCTGATCGCCATAGTTATCATGTGTTCCCTAGCTTCTGCGGGGAAGATGTACGTAGAAACTTTCTAAGTCATTTACACAAGGAGCTGCAACATAATGGAATTGATGCATTTAAAGATGGTGGAATCAAGAGAAGTCGTTCCATATGGCCTGAGCTTAAACAAGCTATATGGGAATCAAAGATTTTCATTGTTGTTCTTTCCAAGAACTACGCTGGTTCGTGCTGGTGCTTAGACGAATTGGTCGAGATCATGGAGTGCAGGGAAGTTGTTGGGAAGACATTGGTGCCGATTTTCTATGATGTGGATCCATCTAGTGTAAGAAAACAGACTGGAGATTTTGGAAAGGCTTTTGACAAGATTTGTGATGTG…	MASVSSSSSFSDRHSYHVFPSFCGEDVRRNFLSHLHKELQHNGIDAFKDGGIKRSRSIWPELKQAIWESKIFIVVLSKNYAGSCWCLDELVEIMECREVVGKTLVPIFYDVDPSSVRKQTGDFGKAFDKICDVRTEEERQRWRQALTNVGNIAGECSSKWDNDAKMIEKIVAYVSEELFCFTSSTDFEDLLGLEAHVANLKSMLGLESNEVKMIGVWGPAGIGKTTITRILYNQLSSSNDDDFQLFIFMENVKGSYRRKEIDGYSMKLHLRERFLSEITTQRKIKVSHLGVAQERLKNQKALIVLDDVDELEQLRALADQTQWVGNGTRILVTTEDRQLLKAHGITHVYEVDYPSRDEALKILCQCAFGKNSAPEGYNDLAVEVVELAGYLPLGLSVLG…
AT5G18350.1	TIR-NBS-LRR	Ath	[199, 469]	1246	TNLLLL	TIR NB-ARC LRR_7 LRR_1 LRR_7 LRR_7	ATGCAACCTAATCGAGCCTCGTCGTCTCTTTCATCTACTCCAACCCGAACCTGGACACACCACGTGTTCCTGAGCTTCCGCGGGGAAGACGTACGCAAAGGTTTTCTGAGTCATATTCAGAAGGAGTTCGAACGCAAAGGAATTTTTCCATTCGTTGATACTAAGATGAAGAGAGGTAGCTCGATCGGTCCTGTACTCTCTGATGCAATTATAGTATCAAAGATTGCGATTGTCTTGCTCTCAAAGAATTACGCTTCGTCGACCTGGTGCCTCAACGAATTGGTGAATATTATGAAGTGCAGGGAAGAGTTTGGTCAAACTGTGATGACCGTTTTCTATGAAGTGGATCCATCTGATGTGAGAAAGCAGACCGGAGATTTCGGGATAGCCTTTGAGACA…	MQPNRASSSLSSTPTRTWTHHVFLSFRGEDVRKGFLSHIQKEFERKGIFPFVDTKMKRGSSIGPVLSDAIIVSKIAIVLLSKNYASSTWCLNELVNIMKCREEFGQTVMTVFYEVDPSDVRKQTGDFGIAFETTCVGKTEEVKQSWRQALIDVSNIVGEVYRIWSKESDLIDKIAEDVLDELNYTMSRDFDGYVGIGRHMRKMKSLLCLESGDVRMIGIVGPPGIGKTTIARALRDQISENFQLTAFIDDIRLTYPRRCYGESGLKPPTAFMNDDRRKIVLQTNFLSEILNQKDIVIHNLNAAPNWLKDRKVLVILDDVDHLEQLDAMAKETGWFGYGSRIIITTQDRKLLKAHNIDYIYEVGLPRKDDALQIFCLSAFGQNFPHDDFQYLACEVTQLA…
AT5G18360.1	TIR-NBS-LRR	Ath	[190, 449]	901	TNL	TIR NB-ARC LRR_3	ATGGAAGAATCTTCATCTTTGTCATTGCAGTCTTGCAATTGGAGACACCATGTGTTTCCAAGCTTCAGCGGCAAAGATGTCCGCAGAACCTTTCTCAGCCACCTTCTCAAGGAGTTCCGGCGTAAGGGAATCCGTACTTTCATAGATAATGATATCAAGAGAAGCCAAATGATCAGTTCTGAGCTTGTACGAGCTATCAGAGAATCTAGGATTGCGGTTGTAGTGTTGTCGCGGACCTATGCATCTTCAAGCTGGTGTTTGAATGAGTTGGTGGAGATAAAGAAAGTAAGCCAGATGATCATGCCGGTTTTCTACGAGGTGGATCCATCTGATGTGAGGAAACGAACGGGAGAATTTGGAAAGGCGTTTGAGGAAGCATGTGAAAGACAACCAGATGAG…	MEESSSLSLQSCNWRHHVFPSFSGKDVRRTFLSHLLKEFRRKGIRTFIDNDIKRSQMISSELVRAIRESRIAVVVLSRTYASSSWCLNELVEIKKVSQMIMPVFYEVDPSDVRKRTGEFGKAFEEACERQPDEEVKQKWREALVYIANIAGESSQNWDNEADLIDKIAMSISYELNSTLSRDSYNLVGIDNHMRELDSLLCLESTEVKMVGIWGPAGIGKTTIARALFNRLSENFQHTIFMENVKGSSRTSELDAYGFQLRLQEQFLSEVIDHKHMKIHDLGLVKERLQDLKVLVVLDDVDKLEQLDALVKQSQWFGSGSRIIVTTENKQLLRAHGITCIYELGFPSRSDSLQIFCQYAFGESSAPDGCIELATEITKLAGYLPLALKVLGSSLRGMSK…
AT5G18370.1	TIR-NBS-LRR	Ath	[240, 516]	1211	TNLL	TIR NB-ARC LRR_3 LRR_1	ATGGCTATTGCAGAGGTGATTGGTTTCTTCACACTTGTTTGTGTAATTTGGTATTGGGTTTACAAAAAGCACAAGAATTTGCAGCTGAAGATATGCAGATCATCAATCGAGTCTTCTTCTTCTTCGTCGTCCCTTTCATCTCCTCCATCTCTTTCGTCTCCTATATCTCGAACCTGGACACACCAAGTCTTTCCGAGCTTCCGCGGGGAAGACGTACGGAAAGGGTTTCTTAGTCATATCCAGAAGGAGTTCAAAAGCAAAGGAATCGTTCCCTTTATTGATGACGAAATGAAGAGAGGCGAATCGATCGGTCCGGGGCTGTTTCAGGCCATTAGAGAATCAAAGATAGCAATTGTCTTGCTCTCAAAGAACTACGCTTCGTCTAGCTGGTGCCTCAAC…	MAIAEVIGFFTLVCVIWYWVYKKHKNLQLKICRSSIESSSSSSSLSSPPSLSSPISRTWTHQVFPSFRGEDVRKGFLSHIQKEFKSKGIVPFIDDEMKRGESIGPGLFQAIRESKIAIVLLSKNYASSSWCLNELVEIMNCREEIGQTVMTVFYQVDPSDVRKQTGDFGKAFKKTCVGKTQEVKQRWSRALMDVANILGQDSRKWDKEADMIVKVAKDVSDVLSYTPSRDFDDYVGIRPHITRINSLLCLESSDVRMIGILGPPGIGKTTIARVLYDQISEKFQFSAFIENIRLSYWKGWHDEGNLDFPVEIMTGDRQRKLNLQRRLLSELFNQKDIQVRHLGAVQERLRDHKVLVILDGVDQLEQLTALAKETQWFGYGSRIIITTQDQRLLRAHEIN…
AT5G22690.1	TIR-NBS-LRR	Ath	[188, 453]	1009	TNLL	TIR NB-ARC LRR_3 LRR_1	ATGGCTCTTTCTTATCGCAATTGGTTGTACGACGTGTTCCCGAGCTTCAGCGGAGAAGACGTACGTGTAACTTTCCTCAGCCACTTTCTGAAGGAGCTTGATCGGAAATTGATTAGTGTATTCAAAGACAACGATATCCAGAGAAGTCAATCGCTCGATCCCGAGCTTAAACTGGCGATTAGGGATTCGAGGATTGCAATCGTCGTCTTCTCCAAAAACTACGCTGCTTCTAGCTGGTGCCTTGACGAGTTGCTGGAGATTGTGAAATGTAAAGAAGAGTTTGGTCAAATTGTAATTCCCGTTTTCTACGGTTTGGATCCTTGTCATGTTAGGAAACAGAGTGGCGAATTCGGAATTGTGTTTGAAAACACTTGCCAGACCAAAACAGATGATGAGATA…	MALSYRNWLYDVFPSFSGEDVRVTFLSHFLKELDRKLISVFKDNDIQRSQSLDPELKLAIRDSRIAIVVFSKNYAASSWCLDELLEIVKCKEEFGQIVIPVFYGLDPCHVRKQSGEFGIVFENTCQTKTDDEIQKWRRALTDVANILGFHSSNWDNEATMVEDIANDVLAKLNLTTTSNDFEGFVGIEGHIAKISLMLCLECKQVRMFGIWGPSGIGKTTIARALFSRISRHFQGSVFLDRAFVSKSMEIYSGGNVDNYNAKLHLQGKFLSEILRAKDIKISNLGVVGERLKHMKVLIFIDDLDDQVVLDALASKPHWFGCGSRIIVITKDKQFFRAHGIGLFYEVGLPSDKLALEMFSQSAFRQNSPPPGFTELASEVSKRSGNLPLALNVLGSHLRG…
AT5G35450.1	CC-NBS	Ath	[167, 448]	902	CN	coiled-coil NB-ARC	ATGGCTGAAGGAGTTGTGTCGTTTGGAGTTCAGAAGCTTTGGGCGCTTCTTAATCGAGAATCCGAGCGATTGAATGGAATAGATGAGCAAGTTGATGGACTAAAGCGTCAGCTGAGAGGGTTACAGTCGCTGTTGAAAGATGCAGATGCAAAGAAACATGGAAGTGATAGGGTGAGGAACTTCTTGGAAGATGTCAAAGACCTTGTTTTTGATGCTGAGGATATAATTGAATCCTATGTTCTGAACAAACTTAGAGGAGAAGGAAAAGGGGTCAAGAATCATGTGAGACGACTTGCTTGCTTCTTGACGGATCGCCACAAGGTTGCTTCAGATATCGAGGGTATCACTAAAAGGATCTCTAAGGTGATTGGGGAAATGCAGAGTTTAGGGATACAACAA…	MAEGVVSFGVQKLWALLNRESERLNGIDEQVDGLKRQLRGLQSLLKDADAKKHGSDRVRNFLEDVKDLVFDAEDIIESYVLNKLRGEGKGVKNHVRRLACFLTDRHKVASDIEGITKRISKVIGEMQSLGIQQQIIDGGRSLSLQDIQREIRQTFPNSSESDLVGVEQSVEELVGPMVEIDNIQVVSISGMGGIGKTTLARQIFHHDLVRRHFDGFAWVCVSQQFTQKHVWQRILQELRPHDGEILQMDEYTIQGKLFQLLETGRYLVVLDDVWKEEDWDRIKEVFPRKRGWKMLLTSRNEGVGLHADPTCLSFRARILNPKESWKLFERIVPRRNETEYEEMEAIGKEMVTYCGGLPLAVKVLGGLLANKHTASEWKRVSENIGAQIVGKSCLDDNSL…
AT5G36930.2	TIR-NBS	Ath	[200, 448]	1192	TN	TIR NB-ARC	ATGTTAGGTATGGCTCAAGGCAGGGAGCGAATTCCTGAGCGATGGACCTATGATGTGTTTGTAAGTTTCCGTGGAGCAGATGTGCGGAAGAACTTTCTGAGCCATCTTTACGATTCTCTCAGAAGATGTGGTATAAGCACATTCATGGATGATGTGGAATTGCAAAGAGGAGAATATATTTCCCCGGAGCTACTGAATGCCATTGAAACCTCGAAAATTCTCATTGTTGTTTTAACAAAGGACTACGCATCATCGGCTTGGTGTCTTGATGAACTTGTTCACATTATGAAAAGCCACAAAAATAATCCCTCTCACATGGTTTTTCCAATTTTCTTGTACGTGGACCCATCAGACATACGCTGGCAGCAAGGGTCATATGCTAAATCATTTTCTAAACAC…	MLGMAQGRERIPERWTYDVFVSFRGADVRKNFLSHLYDSLRRCGISTFMDDVELQRGEYISPELLNAIETSKILIVVLTKDYASSAWCLDELVHIMKSHKNNPSHMVFPIFLYVDPSDIRWQQGSYAKSFSKHKNSHPLNKLKDWREALTKVANISGWDIKNRNEAECIADITREILKRLPCQYLHVPSYAVGLRSRLQHISSLLSIGSDGVRVIVIYGMGGIGKTTLAKVAFNEFSHLFEGSSFLENFREYSKKPEGRTHLQHQLLSDILRRNDIEFKGLDHAVKERFRSKRVLLVVDDVDDVHQLNSAAIDRDCFGHGSRIIITTRNMHLLKQLRAEGSYSPKELDGDESLELFSWHAFRTSEPPKEFLQHSEEVVTYCAGLPLAVEVLGAFLIERS…
AT5G38340.1	TIR-NBS-LRR	Ath	[235, 497]	1060	TNL	TIR NB-ARC LRR_3	ATGGATTCTTCTTTTCTCTCTAGTTTTTGTGCTACAGCCATAATTTTCTTCACGCTTTTCGGTACAATATATTTCATGTTTTATAGAAAAGTCAAATCCCATCAAGAAAACAAAACAATAGCTTCTTCTTTAGCTCTTCCAACTATTCCATCTTCTTTGTCCCGAAAATACGATGTCTTTCCGAGTTTCCACGGAGCAGATGTTCGCAAAACCTTTCTTTCTCACATGCTAAAAGAGTTCAAACGAAAGGGAATCGTTCCATTCATTGATAATGATATCGACAGGAGCAAGTCTATTGGTCCTGAGCTCGACGAAGCTATCAGAGGATCAAAGATCGCAATCGTCATGCTCTCAAAGAACTATGCTTCTTCATCATGGTGCCTAAACGAGTTGGTGGAG…	MDSSFLSSFCATAIIFFTLFGTIYFMFYRKVKSHQENKTIASSLALPTIPSSLSRKYDVFPSFHGADVRKTFLSHMLKEFKRKGIVPFIDNDIDRSKSIGPELDEAIRGSKIAIVMLSKNYASSSWCLNELVEITKCRKDLNQTVMTIFYGVDPTDVKKQTGEFGKVFERTCESKTEEQVKTWREVLDGAATIAGEHWHIWDNEASMIEKISIDVSNILNRSSPSRDFDDLIGMEAHMEKMKSLLSLHSNEVKMIGIWGPSGIGKTTIARVLYNRFSGDFGLSVFMDNIKELMHTRPVGSDDYSAKLHLQNQLMSEITNHKETKITHLGVVPDRLKDNKVLIVLDSIDQSIQLDAIAKETQWFGPGSRIIITTQDQKLLEAHDINNIYKVEFPSKYEAF…
AT5G38350.1	NBS-LRR	Ath	[30, 290]	834	NLL	NB-ARC LRR_3 LRR_1	ATGACCGAAAAGATCGCTACAGATGTTTCTAACATGCTGAATAATTACTCACCGTCAAGAGATTTTGATGGTTTGATTGGGATGGATGCTCATATGAAAGAAATGGAATCGTTGTTATGCCTAGACTCTGATGAAGTAAGGATGATTGGGATTTGGGGTCCGTCTGGGATTGGGAAGACCACCATTGCCAGAGTCTTATATAGCCAATTTTCTGAAAATTTTGAATTGAGTATCTTCATGGGGAATATCAAAGAGTTGATGTATACAAGACCAGTGTGTTCTGATGAGTATAGTGCGAAGATTCAGTTACAGAAACAATTTTTATCCCAAATAATCAACCACAAGGATATGGAGCTTCATCATTTAGGAGTTGCACAGGATAGGTTGAACGACAAGAAA…	MTEKIATDVSNMLNNYSPSRDFDGLIGMDAHMKEMESLLCLDSDEVRMIGIWGPSGIGKTTIARVLYSQFSENFELSIFMGNIKELMYTRPVCSDEYSAKIQLQKQFLSQIINHKDMELHHLGVAQDRLNDKKVLIVLDSIDQSIQLDAIAKETRWFGHGSRIIITTQDQKLLKAHGINHIYKVEFPSAYEAYQMFCMYAFGQNFPNDGFEELAWEVTKLLGHLPLGLRVMGSHFRGMSRHEWVNALPRLKIRLDASIQSILKFSYDALCEEDKDLFLHIACLFNNQEMVEVEDYLALSFLDVRQGFHLLAEKSLINLKFLSTNCTRIEMHNLLVQLGKDIVRHKPGHQSICEPGKRQFLIDARDICEVLTDNTGNRNVVGIFLEVRNLSCQLNISERA…
AT5G38850.1	TIR-NBS-LRR	Ath	[184, 437]	987	TNLLL	TIR NB-ARC LRR_3 LRR_8 LRR_1	ATGGCTTCTGCTCGAACTTGGAGATACAACGTCTTCCCGAGCTTCCATGGAGGAGATATTCGTAAGACTTTTCTCTCTCATTTACGTAAGCAGTTCAACTCAAATGGGATTACAATGTTTGATGATCAAGGAATCGAGAGGAGCCAAACCATAGCCCCTGCTCTCATACAAGCGATTAGAGAATCTAGGATATCGATTGTGGTTCTTTCAAAGAACTATGCTTCTTCGAGTTGGTGCTTGAATGAATTGGTGGAGATTTTGAAATGCAAAGACGTAGTGATGCCGATCTTCTATGAAGTAGATCCATCCGATGTACGGAAACAGACCGGAGATTTTGGGAAGGCCTTCAAAAATAGTTGTAAAAGTAAAACTAAGGAGGAGAGGCAGAGATGGATCCAA…	MASARTWRYNVFPSFHGGDIRKTFLSHLRKQFNSNGITMFDDQGIERSQTIAPALIQAIRESRISIVVLSKNYASSSWCLNELVEILKCKDVVMPIFYEVDPSDVRKQTGDFGKAFKNSCKSKTKEERQRWIQALIFVGNIAGEHSLKWENEADMIEKIAKDVSDKLNATPSKDFDAFVGLEFHIRELSSLLYLDYEQVRIVGICGPAGIGKTTIARALQSLLSSNFQRSCFMENVRGSLNIGLDEYGLKLDLQERLLSKIMNQKGMRIEHLGTIRDRLHDQKVLIILDDVNDLDLYALADQTTWFGPGSRIIVTTEDNELLQKHDINNVYHVDFPSRKEALEIFCRCAFRQSSAPDTILKLAERVTELCGNLPLGLCVIGSSLHGKTEDEWEILIRRL…
AT5G40060.1	NBS-LRR	Ath	[6, 254]	969	NLL	NB-ARC LRR_3 LRR_3	ATGAGTTCTTTGTTGTGCTTGGATTCCAAGGAAGTGAGGATGGTTGGGATATGGGGTCCTTCTGGAATTGGCAAGACTACTATTGCAAGAGCGTTATTTGCTCGACTCTCTCGTCACTTCCATTGTAGTGTGTATATTGACAGAGCCTTTGTATCTAAGAGTATGGCAAGTTATAGTAGAGCCAACCCGGACGACTACAACATGAAGTTGCATTTGCAAGAAACGTTTCTGTCTACAATTTTAGGGAAACAGAATATAAAGATAGATCATTTAGGTGCCTTGGGAGAGAGGCTAAAACACCAGAAAGTTCTTTTATTTATTGATGATTTAGATCAACAAGTGGTGCTTAACGCCTTGGCGGGTCAAATTCAATGGTTTGGAAGTGGGAGTAGAATCATT…	MSSLLCLDSKEVRMVGIWGPSGIGKTTIARALFARLSRHFHCSVYIDRAFVSKSMASYSRANPDDYNMKLHLQETFLSTILGKQNIKIDHLGALGERLKHQKVLLFIDDLDQQVVLNALAGQIQWFGSGSRIIVVTNDKHLLISHGIENIYQVCLPSKELALEMLCRYAFRQNTPPDGFKKLAVEVVRHAGILPLGLNVLGSYLRGRNKRYWMDMLPRLRKGLDGKIQKALRVGYDGLDNKKDEAIFRHIACLFNFEKVNDIRLLLADSDLNFNIGLENLVDKSLVNVRSNIVEMHCLLQEMGREIVRAQSNEAGEREFLMDTEDICDVLDDNIGTKKMLGISLDVDEIDHELNVHEKAFQGMRNLRFLNIYTKALMSGQKIRLHLPENFDYLPPKLKL…
AT5G40090.1	NBS	Ath	[187, 400]	460	N	NB-ARC	ATGTCTTCTGCTTCTTCATCTTCTGCTGCTTCTTTGTTGCTTGGAAGGGAGGTGGATGTCTTCCTGAGTTTCTGCTGCCAGACTAGCCATGGATATTTTCAAAATATTTTGATTCGAAATGGCATTAGAACTTTTTTATCCTACAGATGCTTGGAGAAGAGATTCGGACCAATTGGTCAACGGACACTCAAGGCTTTGGAAGAGTCGAGAGTCGCGGTTGTTATGACCTCTACGACGAAACCTTGCTCCGTTGGCTTCCTAGAAGAGCTCTTAGTGATACTCGAGTTTCAGGAAAAAGGTTCACTCATGGTCATACCCATTTTTCTTACAGATTTATCTTTTAATGTGGAAGAAATATGCAGACAACATCCGGAGAAGGCGCCAAGTTGGAGAACTGCA…	MSSASSSSAASLLLGREVDVFLSFCCQTSHGYFQNILIRNGIRTFLSYRCLEKRFGPIGQRTLKALEESRVAVVMTSTTKPCSVGFLEELLVILEFQEKGSLMVIPIFLTDLSFNVEEICRQHPEKAPSWRTALTKLTNLAAEYPLSQNLAGMDQSDLLNQIARDISLVVFYSGSNDSNALVAMDRHMKVVYDLLALEVNKEVRTIGIWGSAGVGKTTLARYIYAEIFVNFQTHVFLDNVENMKDKLLKFEGEEDPTVIISSYHDGHEITEARRKHRKILLIADDVNNMEQGKWIIEYANWFAPGSRVILISQNKNLLVDAGVMDVYEVRSLRYDEALQVFSHFAFKQPYPPSDFEELAVRAVHLAGFLPLGLRLLGSFLAGKGREEWVAALLKLKAKQ…
AT5G40100.1	TIR-NBS-LRR	Ath	[195, 450]	1018	TNL	TIR NB-ARC LRR_3	ATGGCTTCCTCATCCGCATCTCGTGCATCCAGCTATGATGTCTTCTTAAGTTTCCGTGGGGAAGACACTCGACATTCTATCGTCAGCCATTTGTACGAAGCACTTACCAGCAGAGGAATTGCTACCTTCAAAGACGACAAAAGGCTTGAGCTAGGTGATCACATTTCTGAAGAACTCCAAAGAGCCATTGAGGGTTCAGATTTTGTTGTCGTGGTTCTCTCAGAGAACTACCCTACTTCTAGGTGGTGCTTAATGGAGCTCCAATCGATAATGGAGCTTCAGATGGAGGGAAGACTTGGTGTCTTTCCCGTCTTCTACAGAGTAGAACCCTCTGCAGTGAGGTATCAGCTAGGAAGTTTCGATCTAGAAGGGTACCAACGTGATCCACAAATGGCTGAT…	MASSSASRASSYDVFLSFRGEDTRHSIVSHLYEALTSRGIATFKDDKRLELGDHISEELQRAIEGSDFVVVVLSENYPTSRWCLMELQSIMELQMEGRLGVFPVFYRVEPSAVRYQLGSFDLEGYQRDPQMADMVPKWRQALKLIADLSGVASGQCIDEATMVRKIVEDISKRKTLKHKIDFRNFVGVDTHLQGLKSLLDMDSNNDEVRMIGIWGMGGIGKTTIAKCLYDQLSSQFTASYFTQDIKGIHKELDLLHLQNRLLYNTLGDDIMPWSVEAGREVIAARLGNHKVLLVLDGVDKLVQIHALAKETRWFGRQSRIIITTRDKGLLNSCGVKTIYDVKCLDDKDSLQMFKQIAFEGGSPPSVDFEQLSIRAARLAHGLPSALQAYALFLRGRANS…
AT5G40910.1	TIR-NBS-LRR	Ath	[189, 441]	1105	TNLL	TIR NB-ARC LRR_3 LRR_1	ATGGCTTTTTCATCACCGTCTGACTTCAAGAGATACCATGTCTTTTCGAGTTTCCATGGACCAGATGTCCGTAGTGGATTTCTCAGTCATTTACACAATCACTTCGAAAGCAAAGGGATCACTCCGTTCAAGGATCAAGAGATCGAGAGAGGCCATACGATCGGACCTGAGCTCATACAAGCGATTAGAGAATCTAGAGTCTCGATTGTGGTGCTTTCAGAGAAGTACGCTTCTTCGTGCTGGTGCTTAGATGAGTTGGTGGAAATCTTGAAGTGCAAAGAAGCTTCGGGGCAAGTTGTGATGACTATTTTTTACAAAGTTGATCCGTCCGATGTACGGAAACAGCGGGGAGACTTCGGAAGTACTTTCAAGAAAACATGTGAAGGGAAAACCTGGATA…	MAFSSPSDFKRYHVFSSFHGPDVRSGFLSHLHNHFESKGITPFKDQEIERGHTIGPELIQAIRESRVSIVVLSEKYASSCWCLDELVEILKCKEASGQVVMTIFYKVDPSDVRKQRGDFGSTFKKTCEGKTWIVKQRWIKALEYIATVAGEHSLSWANEAELIQKIATDVSNKLNLTPSRDFEGMVGLEAHLTKLDSFLCLESDDVKMIGIWGPAGIGKTTIARALFNQLSTGFRLSCFMGTIDVNDYDSKLCLQNKLLSKILNQKDMKIHHLGAIEEWLHNQRVLIVLDDVDDLEQLEVLAKESSWFGHGSRIIVSLNDRKILKAHGINDIYDVDFPSEEEALEILCLSAFKQNSPQDGFEEVAKRVVELCGKLPLGLRVVGSSFYGESEDEWRIQLY…
AT5G41540.1	TIR-NBS-LRR	Ath	[189, 451]	1039	TNL	TIR NB-ARC LRR_3	ATGGCTTCTTCTTCGACCCACGTTAGGAAATATCATGTCTTCCCGAGCTTCCACGGCTCAGACGTTCGTAGAAAATTTCTCAGTCATTTACGTTTTCACTTTGCAATCAAGGGAATCGTGGCATTTAAAGACCAAGAGATTGAACGAGGCCAGAGGATCGGACCTGAACTGGTGCAAGCAATACGAGAATCTAGAGTGTCGCTGGTGGTGCTATCTAAGAATTACCCTTCTTCAAGCTGGTGTTTAGATGAATTGGTAGAAATCTTAAAATGCAAAGAAGATCAGGAGCAGATTGTGATGCCTATATTTTACGAAATCGACCCGTCTGATGTACGGAAACAGAGCGGTGATTTCGGAAAGGCGTTTGGGAAAACTTGTGTAGGTAAAACTAAGGAGGTG…	MASSSTHVRKYHVFPSFHGSDVRRKFLSHLRFHFAIKGIVAFKDQEIERGQRIGPELVQAIRESRVSLVVLSKNYPSSSWCLDELVEILKCKEDQEQIVMPIFYEIDPSDVRKQSGDFGKAFGKTCVGKTKEVKQRWTNALTEAANIGGEHSLNWTDEAEMIEKIVADVSNKLNVIPSRDFEEMVGLDAHLRKLDSLLCLNSDEVKMIGIWGPAGIGKTTIARALYNQLSTNFQFKCFMGNLKGSYKSIGVDNYDWKLNLQNQLLSKILNQNDVKTDHLGGIKDWLEDKKVLIVIDDVDDLEQLLALAKEPSWFGSGSRIIVTTKDKTIMKTLLVNDNNFYHVGYPTNKVALEILCLSAFQKSFPRDGFEELARKVAYLCGNLPLCLSVVGSSLRGQSK…
AT5G41550.1	TIR-NBS-LRR	Ath	[190, 450]	1086	TNLL	TIR NB-ARC LRR_3 LRR_1	ATGGCTTTGTCTTCTTCTTCGTCTAACATCAGGAGATACCATGTCTTTCCAAGCTTCCATGGCCCAGATGTTCGTAAAGGTTTTCTCAGTCATTTACACTATCATTTTGCAAGCAAAGGAATCACGACCTTCAAGGATCAGGAGATTGAGAAAGGCAATACGATTGGACCTGAGCTCGTAAATGCAATTAGAGAGTCTAGAGTCTCGATTGTGTTGCTTTCGAAAAAGTATGCTTCTTCGAGCTGGTGTTTAGATGAATTGGTTGAAATCTTAAAGTGCAAAGAAGATCAGGGCCAGATTGTGATGACCATCTTCTACGATGTTGATCCGTCGAGTGTACGGAAACAGAAGGGAGATTTCGGAAGCACATTCATGAAAACTTGTGAAGGGAAAAGTGAG…	MALSSSSSNIRRYHVFPSFHGPDVRKGFLSHLHYHFASKGITTFKDQEIEKGNTIGPELVNAIRESRVSIVLLSKKYASSSWCLDELVEILKCKEDQGQIVMTIFYDVDPSSVRKQKGDFGSTFMKTCEGKSEEVKQRWTKALTHVANIKGEHSLNWANEADMIQKIATDVSTKLSVTPSRDFEGMVGLEAHLTKLNSLLCFEGDDVKMIGIWGPAGIGKSTIARALYNQLSSSFQLKCFMGNLKGSLKSIVGVDHYEFQKSLQKLLLAKILNQGDMRVHNLAAIKEWLQDQRVLIILDDVDDLEQLEVLAKELSWFGSGSRIIVATEDKKILKEHGINDIYHVDFPSMEEALEILCLSAFKQSSVPDGFEELAKKVVHLCGNLPLGLSIVGSSLRGES…
AT5G41740.2	TIR-NBS-LRR	Ath	[180, 439]	1115	TNLL	TIR NB-ARC LRR_3 LRR_1	ATGGCTTCTTCTTCTTCTTCATCTTCTTCGTCTCACATAAGGAGACACCATGTCTTTTCGCGCTTCCACGGTCCAGATGTCCGTAAAGGGTTTCTCAGTCATTTACACAGTCTCTTTGCAAGCAAAGGTATCACGACTTTCAATGATCAGAATATCGAGAGAGGCCAGACGATCGGACCTGAGCTCATACAAGGGATTAAAGAAGCTAGAGTCTCGATCGTTGTGCTCTCGAAGAATTACGCTTCTTCCAGCTGGTGTTTAGATGAACTTGTGGAAATCTTGAAGTGCAAAGAAGCTTTGGGGCAGATTGTGATGACGAGTGGAGTGTTCGGGAAAGCTTTTGAGAAGACTTGTCAAGGGAAAAATGAGGAGGTGAAGATCCGATGGAGAAATGCTTTG…	MASSSSSSSSSHIRRHHVFSRFHGPDVRKGFLSHLHSLFASKGITTFNDQNIERGQTIGPELIQGIKEARVSIVVLSKNYASSSWCLDELVEILKCKEALGQIVMTSGVFGKAFEKTCQGKNEEVKIRWRNALAHVATIAGEHSLNWDNEAKMIQKIATDVSDKLNLTPSRDFEGMVGMEAHLKRLNSLLCLESDEVKMIGIWGPAGIGKTTIARALFDDRLSSSFQHKCFMGNLKGSIKGVADHDSKLRLQKQLLSKIFKEENMKIHHLGAIRERLHDQRVLIILDDVDDLKQLEVLAKEISWFGSGSRIIGTTEDKKILKAHGIHNIYRVDFPSKKDALEILCLSAFKQSSIPDGFEELANKVAKLCSNLPLGLCVVGASLRGEGNQEWERLLSRIE…
AT5G41750.1	TIR-NBS-LRR	Ath	[190, 447]	1069	TNL	TIR NB-ARC LRR_3	ATGGCTTTGTCTTCTTCTTTGTCTTGCATCAAGAGATACCAAGTCTTTTCGAGCTTCCACGGTCCAGATGTCCGTAAAGGGTTTCTCAGTCATTTACACAGTGTCTTTGCAAGCAAAGGTATCACGACTTTCAATGATCAGAAGATCGACAGAGGCCAGACGATCGGACCTGAGCTCATACAAGGGATTAGAGAAGCTAGAGTCTCGATCGTTGTGCTCTCGAAGAAGTACGCTTCTTCCAGCTGGTGTTTAGATGAACTTGTGGAAATCTTGAAGTGCAAAGAAGCTTTGGGGCAGATTGTGATGACTGTTTTTTACGAAGTTGATCCGTCAGATGTTAAGAAACAGAGTGGAGTGTTCGGGGAAGCTTTTGAGAAGACTTGTCAAGGGAAAAATGAG…	MALSSSLSCIKRYQVFSSFHGPDVRKGFLSHLHSVFASKGITTFNDQKIDRGQTIGPELIQGIREARVSIVVLSKKYASSSWCLDELVEILKCKEALGQIVMTVFYEVDPSDVKKQSGVFGEAFEKTCQGKNEEVKIRWRNALAHVATIAGEHSLNWDNEAKMIQKIVTDVSDKLNLTPSRDFEGMVGMEAHLKRLNSLLCLESDEVKMIGIWGPAGIGKTTIARTLFNKISSIFPFKCFMENLKGSIKGGAEHYSKLSLQKQLLSEILKQENMKIHHLGTIKQWLHDQKVLIILDDVDDLEQLEVLAEDPSWFGSGSRIIVTTEDKNILKAHRIQDIYHVDFPSEEEALEILCLSAFKQSSIPDGFEELANKVAELCGNLPLGLCVVGASLRRKSKNE…
AT5G43470.1	CC-NBS	Ath	[169, 455]	909	CN	coiled-coil NB-ARC	ATGGCTGAAGCATTTGTGTCGTTTGGACTTGAGAAGCTTTGGGATCTCCTGAGTCGAGAATCAGAGCGATTGCAGGGAATTGATGGGCAACTTGATGGACTAAAGCGTCAGCTGAGAAGTTTACAGTCGTTGTTGAAAGATGCAGATGCCAAGAAACATGGAAGTGATAGGGTGAGGAATTTCTTGGAAGATGTCAAAGACCTTGTTTTTGATGCTGAGGATATAATTGAATCCTATGTTCTGAACAAACTTAGTGGAAAAGGAAAAGGGGTCAAGAAGCATGTGAGACGACTTGCTTGCTTCTTGACGGATCGCCACAAGGTTGCTTCAGATATCGAGGGTATCACTAAGAGGATCTCTGAAGTGATTGGGGAAATGCAGAGTTTTGGGATACAACAA…	MAEAFVSFGLEKLWDLLSRESERLQGIDGQLDGLKRQLRSLQSLLKDADAKKHGSDRVRNFLEDVKDLVFDAEDIIESYVLNKLSGKGKGVKKHVRRLACFLTDRHKVASDIEGITKRISEVIGEMQSFGIQQIIDGGRSLSLQERQRVQREIRQTYPDSSESDLVGVEQSVKELVGHLVENDVHQVVSIAGMGGIGKTTLARQVFHHDLVRRHFDGFAWVCVSQQFTQKHVWQRILQELQPHDGDILQMDEYALQRKLFQLLEAGRYLVVLDDVWKKEDWDVIKAVFPRKRGWKMLLTSRNEGVGIHADPTCLTFRASILNPEESWKLCERIVFPRRDETEVRLDEEMEAMGKEMVTHCGGLPLAVKALGGLLANKHTVPEWKRVFDNIGSQIVGGSW…
AT5G43730.1	CC-NBS-LRR	Ath	[158, 437]	849	CNL	coiled-coil NB-ARC LRR_8	ATGGTGGACTGGCTTTCACTATTACCCTGGAATAAAATCTTCACTGCTGCATGTGGCTGCTTTTTAAGCGATAGCAACTACATTCACTTGATGGAGTCAAATCTCGATGCTCTGCAGAAAACTATGGAAGAACTTAAGAATGGGCGAGATGATCTGTTAGCAAGAGTTTCCATAGAAGAAGATAAAGGTTTGCAACGGCTTGCTCTAGTCAACGGATGGCTTTCAAGGGTACAAATTGTTGAATCCGAATTCAAGGATCTGCTTGAGGCTATGTCAATCGAAACTGGAAGATTGTGTCTATTTGGATATTGTTCTGAGGATTGCATATCAAGCTACAATTATGGTGGAAAGGTAATGAAGAATTTGGAAGAAGTTAAAGAACTTCTATCTAAAAAGAAT…	MVDWLSLLPWNKIFTAACGCFLSDSNYIHLMESNLDALQKTMEELKNGRDDLLARVSIEEDKGLQRLALVNGWLSRVQIVESEFKDLLEAMSIETGRLCLFGYCSEDCISSYNYGGKVMKNLEEVKELLSKKNFEVVAQKIIPKAEKKHIQTTVGLDTMVGIAWESLIDDEIRTLGLYGMGGIGKTTLLESLNNKFVELESEFDVVIWVVVSKDFQLEGIQDQILGRLRPDKEWERETESKKASLINNNLKRKKFVLLLDDLWSEVDLIKIGVPPPSRENGSKIVFTTRSKEVCKHMKADKQIKVDCLSPDEAWELFRLTVGDIILRSHQDIPALARIVAAKCHGLPLALNVIGKAMVCKETVQEWRHAINVLNSPGHKFPGMEERILPILKFSYDSLK…
AT5G43740.1	CC-NBS	Ath	[157, 436]	863	CN	coiled-coil NB-ARC	ATGCTGGGCTGGCTTGTAATACCCTGGAATCAAATCTTCACTGCTGCATGTGGCTGCTTTCTAAGCGATAGAAACTACATTCACATGATGGAGTCAAATCTCGATGCTCTGCAGAAAACTATGGAAGAACTTAAGAATGGACGAGATGACCTGTTAGGAAGAGTTTCCATAGAAGAAGATAAAGGTTTGCAACGACTTGCTCAAGTCAATGGATGGCTTTCCAGGGTACAAATTGTTGAATCCGAATTCAAGGATCTGCTTGAGGCTATGTCAATCGAAACCGGAAGATTGTGTTTGTTGGGATATTGCTCTGAGGATTGCATATCAAGCTACAATTATGGTGAAAAGGTATCGAAGATGTTGGAAGAAGTTAAAGAACTTCTATCTAAAAAAGATTTT…	MLGWLVIPWNQIFTAACGCFLSDRNYIHMMESNLDALQKTMEELKNGRDDLLGRVSIEEDKGLQRLAQVNGWLSRVQIVESEFKDLLEAMSIETGRLCLLGYCSEDCISSYNYGEKVSKMLEEVKELLSKKDFRMVAQEIIHKVEKKLIQTTVGLDKLVEMAWSSLMNDEIGTLGLYGMGGVGKTTLLESLNNKFVELESEFDVVIWVVVSKDFQFEGIQDQILGRLRSDKEWERETESKKASLIYNNLERKKFVLLLDDLWSEVDMTKIGVPPPTRENGSKIVFTTRSTEVCKHMKADKQIKVACLSPDEAWELFRLTVGDIILRSHQDIPALARIVAAKCHGLPLALNVIGKAMSCKETIQEWSHAINVLNSAGHEFPGMEERILPILKFSYDSLKN…
AT5G44510.1	TIR-NBS-LRR	Ath	[217, 478]	1188	TNLLLLL	TIR NB-ARC LRR_3 LRR_1 LRR_8 LRR_1 LRR_1	ATGGATTCTTCATGTTTCTTGGTTTATAGAATATTCAGATTTCGTAAAAGAAATAAGAATATTTCTTCTTCTCTATCTTCTTCATCTCCCCCTTCTTCTTTGTCTCAAAATTGGTTGCACCCTGTTTTCTTGAGCTTCCGTGGGGAAGATGTCCGCAAAGGCTTGCTCAGTCACATTCAGAAGGAGTTTCAAAGAAACGGAATCACACCGTTCATTGATAATGAGATGAAGAGAGGAGGATCCATTGGTCCTGAGCTCTTACAGGCTATTAGAGGATCTAAGATCGCGATCATCTTGCTTTCGAGGAACTATGGTTCTTCGAAGTGGTGTCTTGATGAATTGGTGGAGATTATGAAATGCAGAGAAGAGTTGGGTCAAACAGTGATGACCGTTTTTTAT…	MDSSCFLVYRIFRFRKRNKNISSSLSSSSPPSSLSQNWLHPVFLSFRGEDVRKGLLSHIQKEFQRNGITPFIDNEMKRGGSIGPELLQAIRGSKIAIILLSRNYGSSKWCLDELVEIMKCREELGQTVMTVFYDVDPSDVRKQKGDFGKVFKKTCVGRPEEMVQRWKQALTSAANILGEDSRNWENEADMIIKISKDVSDVLSFTPSKDFDEFVGIEAHTTEITSLLQLDLEEVRMIGIWGPAGIGKTTISRVLYNKLFHQFQLGAIIDNIKVRYPRPCHDEYSAKLQLQKELLSQMINQKDMVVPHLGVAQERLKDKKVLLVLDDVDGLVQLDAMAKDVQWFGLGSRIIVVTQDLKLLKAHGIKYIYKVDFPTSDEALEIFCMYAFGEKSPKVGFEQI…
AT5G44870.1	TIR-NBS-LRR	Ath	[261, 513]	1171	TNL	TIR NB-ARC LRR_3	ATGGCAGCATCTTCCGAAATACTCCCGGAGTCGTGGCAAGTGTTCATCAATTTCCGAGGAGCAGATTTGCGCAACGGTTTCATCAGCCATCTGGCGGGAGCTTTGACCTCAGCTGGAATCACATACTACATCGACACGGAAGAAGTCCCGAGCGAAGATCTCACTGTCCTTTTCAAGAGGATAGAGGAATCGGAAATCGCACTGTCCATCTTCTCGAGCAATTATGCTGAGTCAAAATGGTGTTTGGACGAGCTCGTGAAGATCATGGAACAAGTAAAGAAAGGAAAGCTCAGAATCATGCCCGTCTTCTTCAACGTGAAGCCAGAGGAGGTGAGAGAGCAGAACGGAGAGTTCGGACTTAAGCTTTACGGAGAAGGTAAAAGCAAACGACCCAACATA…	MAASSEILPESWQVFINFRGADLRNGFISHLAGALTSAGITYYIDTEEVPSEDLTVLFKRIEESEIALSIFSSNYAESKWCLDELVKIMEQVKKGKLRIMPVFFNVKPEEVREQNGEFGLKLYGEGKSKRPNIPNWENALRSVPSKIGLNLANFRNEKELLDKIIDSIKKVLARITRASRVAESLNGISKDSEAKNVDTFSPNSSDFPSTSIDDDLSINSPQYQATIPPASREGERLNTISTVSSTGSIEHPPPNYGIEPRLKEMEEKLDFDSLETKTVGIVGMPGIGKTTLAETLYRKWEHKFERSMFFPDASKMANEHGMCWLQKRLLEELLKDTNLNIGYTTNEHEFCKDVLLLKKVFLVIDNVSSEEQIETLFGKWNWIKNGSKIVITSSDESML…
AT5G45050.1	NBS-LRR	Ath	[153, 413]	1373	NL	NB-ARC LRR_3 WRKY	ATGACCGAGAGTGAGCAAATCGTCTACATCAGCTGCATAGAGGAGGTACGATACTCCTTCGTCAGCCACCTCTCCAAAGCTCTCCAGCGAAAAGGTGTAAACGATGTCTTCATCGATAGCGATGATTCGCTTTCCAACGAGTCTCAATCAATGGTCGAGAGAGCTAGGGTTTCTGTTATGATTTTACCAGGAAACCGTACGGTATCTCTTGACAAGCTCGTGAAGGTTCTCGATTGCCAGAAGAACAAAGATCAAGTGGTGGTTCCGGTGTTGTACGGTGTCAGATCATCAGAGACCGAATGGCTTAGCGCGCTGGATTCGAAAGGATTCTCATCAGTACACCATTCCAGGAAAGAATGTAGTGACTCCCAGCTTGTAAAAGAGACTGTTAGAGATGTG…	MTESEQIVYISCIEEVRYSFVSHLSKALQRKGVNDVFIDSDDSLSNESQSMVERARVSVMILPGNRTVSLDKLVKVLDCQKNKDQVVVPVLYGVRSSETEWLSALDSKGFSSVHHSRKECSDSQLVKETVRDVYEKLFYMERIGIYSKLLEIEKMINKQPLDIRCVGIWGMPGIGKTTLAKAVFDQMSGEFDAHCFIEDYTKAIQEKGVYCLLEEQFLKENAGASGTVTKLSLLRDRLNNKRVLVVLDDVRSPLVVESFLGGFDWFGPKSLIIITSKDKSVFRLCRVNQIYEVQGLNEKEALQLFSLCASIDDMAEQNLHEVSMKVIKYANGHPLALNLYGRELMGKKRPPEMEIAFLKLKECPPAIFVDAIKSSYDTLNDREKNIFLDIACFFQGENV…
AT5G45060.1	TIR-NBS-LRR	Ath	[211, 474]	1166	TNLLL	TIR NB-ARC LRR_3 LRR_7 LRR_7	ATGGCGGCCTCCTCTTCCTCCACCGGTCTCCCACCACAACATCAAGTATTCATCAATTTCCGTGGAGAAGATTTACGACTCGGATTCGTAAGCCATCTAGTAGAAGCTTTAGAAAACGATAACATAAAAGTCTTCATCGACAACTACGCAGACAAAGGCGAACCTTTAGAAACACTTTTAACCAAGATACATGACTCCAAAATCGCTCTAGCTATCTTCTCCGGGAAGTACACTGAATCAACATGGTGCTTGAGAGAGCTAGCGATGATAAAAGATTGTGTGGAGAAAGGTAAACTTGTTGCTATTCCTATCTTCTACAAGGTAGATCCATCCACTGTTAGAGGTGTTAGAGGGCAGTTCGGTGATGCTTTTAGAGATCTTGAGGAACGTGATGTGATT…	MAASSSSTGLPPQHQVFINFRGEDLRLGFVSHLVEALENDNIKVFIDNYADKGEPLETLLTKIHDSKIALAIFSGKYTESTWCLRELAMIKDCVEKGKLVAIPIFYKVDPSTVRGVRGQFGDAFRDLEERDVIKKKEWKQALKWIPGLIGITVHDKSPESEILNEIVKEVKKVLKKVSLEGSQKVVSVDPSQSIDTLSSVGGEKDKTFGIKQRLKELEEKLDLVKYKGTRVIGVVGMPGIGKTTLVKELYKTWQGKFSRYALIDQIRGKSNNFRLECLPTLLLEKLLPELNNPQLDSIEEPYKTHKGLLRERKVLVVLDDVSRREQIYALLGKYDLHSKHEWIKDGSRIIIATNDISSLKGLVHDTYVVRQLNHRDGLQLFRYHAFHYDQATPPKVDFM…
AT5G45200.1	TIR-NBS-LRR	Ath	[219, 474]	1262	TNL	TIR NB-ARC LRR_3	ATGGCGACTTCCTCCTCAAACGTAGTGGTTCACCAGCAGCAGCCGCCGCCGCAACATAAAGTGTTCATAAATTTCCGAGGAGCTGAGCTGCGACACAAGTTCATCAGTCATCTACTGAAAGCCTTGGAGAGGGAAAGAATCAACGTGTTCATAGACACTCGAGAAACAATGGGCACAGGTCTGGAAAACCTATTCCAGAGAATACAAGAGTCGAAGATTGCGATTGTGGTCATTTCAAGCAGGTACACTGAGTCACAATGGTGCTTAAATGAGCTGGTAAAGATCAAAGAGTGTGTGGAGGCAGGGACCTTGGTGGTATTTCCAGTGTTCTACAAGGTGGACGTTAAAATCGTGAGGTTCCTAACAGGATCGTTTGGTGAAAAATTAGAAACATTAGTG…	MATSSSNVVVHQQQPPPQHKVFINFRGAELRHKFISHLLKALERERINVFIDTRETMGTGLENLFQRIQESKIAIVVISSRYTESQWCLNELVKIKECVEAGTLVVFPVFYKVDVKIVRFLTGSFGEKLETLVLRHSERYEPWKQALEFVTSKTGKRVEENSDEGAEVEQIVEHVKEILRTISGEIPRGRESESPRGEGEGEAEPKTTPSDDSLLHGIETRVEQLKEKLELKSENVTRFIGVVGMPGIGKTTLAKRLFSECGKHFLHKMFLDDVSQKPEPFLDETLHTDLLLGLWKSKNNGRDGNRAKLSIDYIKTQLQGKKVFVVLDNVGDKSQIDKILGGCDWIKAGSRIVITTSSKSVIQGLNSTYLVPGLSSCDALNHFNYHAFSASDGFYQPSF…
AT5G45210.1	TIR-NBS-LRR	Ath	[180, 438]	698	TNL	TIR NB-ARC LRR_1	ATGGCGACTTCAAAGGCGGATGAAGTATTTATCGACTTCAGTGGAATCGAAACGCGCAATTCTTTTGTGAGTCATCTCTCGGCCGCTTTCCGCCGCAGGAGTGTTTCCGTTTGCCTTGGTGGAGACTGCACTGACGTGGTGACGCCGCGGAAAACCAATGAAGGGTGTAAAGTCTTTGTGGTGGTCTTCTCAGAGGATTACGCGTTGTCGAAACAGTGCTTAGATACACTCGTGGAGTTTCTGGAGCGAAAAGATGATGGGCTTGTGATTGTTCCGGTTTACTATGGTGGCGTCACTGAATCAATGGTGAAGCAACAGACGGAGAGATTCGGTGTAGCCTTTACCCAACATCAGAATAACTACTCGTACGACCAGGTAGCCAAATGGAGAGACTGTCTG…	MATSKADEVFIDFSGIETRNSFVSHLSAAFRRRSVSVCLGGDCTDVVTPRKTNEGCKVFVVVFSEDYALSKQCLDTLVEFLERKDDGLVIVPVYYGGVTESMVKQQTERFGVAFTQHQNNYSYDQVAKWRDCLIQTASLPGHELNLQQEDSEFVEKIVADVREVLDATGKIGIYSRLLEIEKLLCKQSLKFYYLGLWGMPGIGKTTIAEAAFKQMSKDFDASFFVEDFHKEYHKGRPYKLREEHLKKVPKGGSIRGPILSFKELREKKVLFVLDDVRNLMDFESFLGGIEGVSPGSVIILTSRDKQVLHQCQVEDVFEVPSLNEEEAVRLFARTAFHKEGPSDAKLMDVSKKVARYAGGNPKALCFYGRELEKKKKPEEMEEEFEKMRQCPPQEILSLF…
AT5G45230.1	TIR-NBS-LRR	Ath	[220, 471]	1232	TNL	TIR NB-ARC LRR_3	ATGGTGACATCTTCCGACGTCAAAGTAGAACCACAAGTGTTTATCAATTTCCGAGGAGATGAGCTACGCAAGACCTTCATCTCCCATCTCCATAAAAGATTGCAACGCGATGGGATCAATGCTTTTATAGACTCTGATGAAGCTGTTGGCGAAGAACTCAAAAACCTTTTCAAAAGGATTGAGAATTCGGAGATCGCACTGGCGGTTTTATCGAGTAGGTACACGGAGTCACATTGGTGTTTGCAGGAGCTAGTTAAGATGATGGAATGTAGTATGAAAGGTGAAGGATGCAATAAAAAATTATTGGTCATTCCAATTTTTTACAAGCTGAAGATAGACACGGTGAAAGAGCTTGATGGAGATTTCGGTCGTAATCTGTGGGATCTCTGGAGGAAGCCG…	MVTSSDVKVEPQVFINFRGDELRKTFISHLHKRLQRDGINAFIDSDEAVGEELKNLFKRIENSEIALAVLSSRYTESHWCLQELVKMMECSMKGEGCNKKLLVIPIFYKLKIDTVKELDGDFGRNLWDLWRKPGCGRDRDSRIVKWNEALKYFLSRNALVFSETGKEEEFVSTIATHVKNALSKITPQRGENPKPQKGAGNPKPQKILSRAANITEPEDQRLKQLAVKLNVECNDNETRIVEVVGMPGIGKTYLAKKLFAKLKKKINHCVFIEFKREMSAEQGSEWLQKRLVEGLLDIQDCTDTNALEVWKDSLIDKKVVIVFDDVSDKKQISEPLKGICDWIKKGSMIVITTRDKSLTEGLVTDLYEVPGLNERDGLELFRAQVCCNIEGNFMELSRK…
AT5G45240.1	TIR-NBS-LRR	Ath	[165, 367]	813	TNL	TIR NB-ARC LRR_1	ATGGATAAAAAAGAAGAAACCAAGCAACCCGACAACATAATCTACGACAAAAATGACTCATCAGTGGCTTCCTTCATCAGCTACCTCATGGCGGGTTTTGGCTGCAGAGGAATCAAGCAGTTTCTCGGAATTTATTTAGTGATTCTCTCTAGAGACTACGCATCTTCCGTGTTGTGCCTAGAGAACCTCGAATTATGCTGTGACGACAAGAAGAGCTATGAGGTGGTTCCGGTGTTCTATGGTGTAAGTCGATCGGACGTGAGGCAACAATCGGGGCCGTTTAGTGATGCGTTCACAAAGCTGGAAAGGTCAAATCCTGCAGATCATGTGACTAAGTGGCGACGCATGTTTGCGAAAATAGCAGAACTAAAAGGCCATGAGTATGATGAAGAATTAAGC…	MDKKEETKQPDNIIYDKNDSSVASFISYLMAGFGCRGIKQFLGIYLVILSRDYASSVLCLENLELCCDDKKSYEVVPVFYGVSRSDVRQQSGPFSDAFTKLERSNPADHVTKWRRMFAKIAELKGHEYDEELSEESEFVEEIVEDVYELLNPTEEIRIHSRQLDIQNLLCKQQWGLRTLGILGKPGIGKTTLARAVFRRMVGGYDASHFVKDFHTRYSEMTLEPLPAHFLCMTQVEEFDLNNSGSEQCHRQKRVLIVLDDVRNEQDAMSFLGEIDQFGPGSLIIITSRDRQVLEKCHLNEIYELNGLNGEDARKLFTRCAFGKDVIVKNLPMIVIKGFEGNPSALRSYANKFKGKTTEDSMRILFKDAVFNTKKNTSMCIYSNIAIHEHKSIFLNKTVL…
AT5G45250.1	TIR-NBS-LRR	Ath	[211, 472]	1218	TNL	TIR NB-ARC LRR_3	ATGGAGACATCATCTATTTCCACTGTGGAAGACAAGCCACCGCAGCATCAGGTGTTCATCAATTTCCGTGGGGCAGATTTGCGCCGGAGATTCGTCAGCCATCTCGTAACGGCCTTGAAATTGAACAACATCAACGTCTTTATCGACGACTATGAAGACAGAGGTCAACCTCTAGATGTACTGCTGAAGAGGATAGAGGAGTCCAAAATCGTTTTGGCTATCTTCTCCGGCAACTACACCGAGTCAGTCTGGTGCGTGAGAGAGCTGGAGAAGATCAAAGATTGTACGGATGAAGGAACACTCGTTGCGATTCCAATCTTCTACAAGCTGGAGCCATCCACCGTTAGAGATTTGAAAGGAAAGTTCGGTGATAGATTTAGGAGTATGGCTAAGGGTGAT…	METSSISTVEDKPPQHQVFINFRGADLRRRFVSHLVTALKLNNINVFIDDYEDRGQPLDVLLKRIEESKIVLAIFSGNYTESVWCVRELEKIKDCTDEGTLVAIPIFYKLEPSTVRDLKGKFGDRFRSMAKGDERKKKWKEAFNLIPNIMGIIIDKKSVESEKVNEIVKAVKTALTGIPPEGSHNAVVGALGNSNAGTSSGDKKHETFGNEQRLKDLEEKLDRDKYKGTRIIGVVGMPGIGKTTLLKELYKTWQGKFSRHALIDQIRVKSKHLELDRLPQMLLGELSKLNHPHVDNLKDPYSQLHERKVLVVLDDVSKREQIDALREILDWIKEGKEGSRVVIATSDMSLTNGLVDDTYMVQNLNHRDSLQLFHYHAFIDDQANPQKKDFMKLSEGFVH…
AT5G45260.1	NBS-LRR	Ath	[170, 421]	1289	NL	NB-ARC LRR_3 WRKY	ATGACCAATTGTGAAAAGGATGAGGAATTCGTGTGCATCAGCTGCGTAGAAGAGGTACGGTACTCTTTCGTGAGCCACCTCTCTGAAGCTCTCCGTCGAAAAGGCATAAATAATGTGGTCGTAGATGTAGATATCGATGATCTGCTTTTCAAGGAGTCTCAGGCAAAGATCGAGAAAGCTGGGGTTTCTGTGATGGTTTTACCCGGAAACTGTGATCCTTCCGAGGTATGGCTTGACAAGTTCGCCAAGGTTCTCGAGTGCCAAAGGAACAACAAGGACCAGGCGGTGGTTTCAGTGTTGTACGGTGACAGTCTATTACGGGACCAATGGCTTAGCGAGCTGGATTTCAGAGGCTTATCACGAATTCACCAATCCAGGAAGGAATGTAGTGACTCTATA…	MTNCEKDEEFVCISCVEEVRYSFVSHLSEALRRKGINNVVVDVDIDDLLFKESQAKIEKAGVSVMVLPGNCDPSEVWLDKFAKVLECQRNNKDQAVVSVLYGDSLLRDQWLSELDFRGLSRIHQSRKECSDSILVEEIVRDVYETHFYVGRIGIYSKLLEIENMVNKQPIGIRCVGIWGMPGIGKTTLAKAVFDQMSSAFDASCFIEDYDKSIHEKGLYCLLEEQLLPGNDATIMKLSSLRDRLNSKRVLVVLDDVRNALVGESFLEGFDWLGPGSLIIITSRDKQVFCLCGINQIYEVQGLNEKEARQLFLLSASIKEDMGEQNLQELSVRVINYANGNPLAISVYGRELKGKKKLSEMETAFLKLKRRPPFKIVDAFKSTYDTLSDNEKNIFLDIAC…
AT5G45440.1	NBS	Ath	[59, 310]	347	N	NB-ARC	ATGACTCAAGAAGATTCATCGCGCGGATTAACAAGTGTAGGCAGAGTTGACTTCACAAATCGGTTCGCTGATAGATACAACGAATGGCTAGGGACAACTGGTGACGAAACAAAACAGGTGGAGGATCGTGTGGAAACTGATTCTGGACTTCCAGGTCATGATATCTATGGTTTCGAGAATGAGATCAAATCATTGCAACACTTCTTGTTGGATCAAAAGTCTTACAAGCTGTTCAAGAGTCTTGTGGTTGTCGGAGAATACGGTGTTGGGAAGACAGCATTATGCCAGCAGATCTTCAATGATTATGATGTGAGGAATGCTTATGCCCCGAGGATTTGGGTATCTATGCATAGCAATGAATCTAAGGAGGGACTTGATGGGAAGATATGTGTGTTGAAG…	MTQEDSSRGLTSVGRVDFTNRFADRYNEWLGTTGDETKQVEDRVETDSGLPGHDIYGFENEIKSLQHFLLDQKSYKLFKSLVVVGEYGVGKTALCQQIFNDYDVRNAYAPRIWVSMHSNESKEGLDGKICVLKTILKGLGVEESMFESIHREVVEEVSNRQEAGEIDGETAKEKEISALLYALHLNLRWKKYLIVFDDVQEIDNWDEKLDAKLNEGEKWGKYLSDGFPKGSGGRVIYTTRDENLAKNLVVQKHEIHRLWPLSDSNSVWKIYEAMIQKREKESPRNDKKCIDELMNKSRGLPLAARLLAELDPMLFDDGKANQNGSKDGKTDSVDNPNSEESKTKPL*
AT5G45490.1	NBS	Ath	[65, 321]	355	N	NB-ARC	ATGCCTTCAAAAAATCTACAACAGGCAGTCCTCACAAACGAATTCACAACCAACTTCATTACGACCTGTAAGGACTGGCTCGACGTAAATGGTCTTGCTAAAGGAAACTTGGAGAAGAAGAGAGATGATAATGAAGAAGAAGAGCGTCTGAAAACCGAGTCTAAACTTCCGGGCCATGACATCCACGGTTTCGATAACGAGATCAAGTCATTGCAACACTTCTTGTTGGATCAGAAGGTTAGGAGGGAGTTCAAGAGTCTTGTGATTGTCGGAGAATATGGTGTTGGGAAGACAGCATTATGCCAGAAGATCTTCAATGATGAAGCTGTGAAGAGTGTTTATGCTCCCAGGGTTTGGGTGTCTATGGAAAACAAAGAATCTAAGGAGGGACTTGATGGG…	MPSKNLQQAVLTNEFTTNFITTCKDWLDVNGLAKGNLEKKRDDNEEEERLKTESKLPGHDIHGFDNEIKSLQHFLLDQKVRREFKSLVIVGEYGVGKTALCQKIFNDEAVKSVYAPRVWVSMENKESKEGLDGKICVLKKILKGLGVEELILETISTDAKQEFKDNEEVASNQEAGEIDRETEKEKELSALLYALHLNLRWKKYLIVFDDVRENDNWDEKLDAKLKEDEKWGKYLSDGFPKGSGGRVIYTTRDENLAKNLVAQKHEIHRLWPLSDHQSVWKIYDAVVKDKQKESPRNDKKCIDELMNKSRGLPLAARLLAERDPVFVDDEVGPVGSTHGQTDSSNRQPANQASS*
AT5G46260.1	TIR-NBS-LRR	Ath	[186, 451]	1206	TNLLL	TIR NB-ARC LRR_3 LRR_5 LRR_5	ATGGCTTCTTCATCTTCTTCTCGAAATTGGTTATATGATGTTTTCTTGAGCTTCAGAGGGGGAGACGTCCGTGTAACATTCCGTAGCCACTTTCTCAAGGAGTTCGATCGGAAACTGATCACTGCTTTCAGAGACAATGAGATCGAGAGAAGCCACTCTCTCTGGCCCGATCTTGAACAAGCCATCAAGGAATCGAGGATCGCAGTGGTCGTTTTCTCCAAAAACTACGCTTCATCGAGCTGGTGTCTTAACGAGTTGCTGGAGATTGTGAACTGCAATGATAAAATTATCATACCGGTTTTCTACGGTGTGGATCCTTCCCAAGTGAGGTATCAAATCGGTGAATTCGGGAAGATCTTTGAAAAGACATGCAAGAGACAAACAGAGGAAGTGAAAAAC…	MASSSSSRNWLYDVFLSFRGGDVRVTFRSHFLKEFDRKLITAFRDNEIERSHSLWPDLEQAIKESRIAVVVFSKNYASSSWCLNELLEIVNCNDKIIIPVFYGVDPSQVRYQIGEFGKIFEKTCKRQTEEVKNQWKKALTHVANMLGFDSSKWDDEAKMIEEIANDVLRKLLLTTSKDFEDFVGLEDHIANMSALLDLESKEVKMVGIWGSSGIGKTTIARALFNNLFRHFQVRKFIDRSFAYKSREIHSSANPDDHNMKLHLQESFLSEILRMPNIKIDHLGVLGERLQHQKVLIIIDDVDDQVILDSLVGKTQWFGNGSRIIVVTNNKHFLTAHGIDRMYEVSLPTEEHALAMLCQSAFKKKSPPEGFEMLVVQVARYAGSLPLVLKVLGSYLSGKD…
AT5G46270.1	TIR-NBS-LRR	Ath	[197, 462]	1140	TNL	TIR NB-ARC LRR_3	ATGTGTAGTAATTTTCCTCCTCTCATTCTCTCTATGGCTTCTTCATCTTCTTCTCGAAACTGGTTATATGATGTTTTCTTGAGCTTCAGAGGGGGAGACGTCCGCGTAACATTCCGTAGCCACTTTCTCAAAGAGCTTGATCGGAAACTGATCACTGCATTCAGAGACAATGAGATCGAGAGAAGCCACTCTCTCTGGCCCGATCTTGAACAAGCCATCAAGGATTCCAGAATCGCAGTGGTCATTTTCTCCAAAAACTACGCTTCATCGAGCTGGTGTCTTAACGAGTTGCTGGAGATTGTGAATTGCAATGATAAAATTGTCATACCAGTTTTCTACGGAGTGGATCCTTCCCAAGTGAGGCATCAAATCGGTGACTTTGGAAAGATCTTTGAAAAG…	MCSNFPPLILSMASSSSSRNWLYDVFLSFRGGDVRVTFRSHFLKELDRKLITAFRDNEIERSHSLWPDLEQAIKDSRIAVVIFSKNYASSSWCLNELLEIVNCNDKIVIPVFYGVDPSQVRHQIGDFGKIFEKTCKRQTEQVKNQWKKALTDVANMLGFDSATWDDEAKMIEEIANDVLAKLLLTTPKDFENFVGIEDHIANMSVLLKLEAEEVRMVGIWGSSGIGKTTIARALFNQLSRHFPVSKFIDRAFVYKSREIFSRANPDDHNMKLHLQEKLLSEILRMPDIKIDHLGVLGERLQHQKVLIIVDDLDDQVILDSLVGQTQWFGSGSRIIAVTNNKHFLRAHEIDHIYEVSLPTQQHALAMLCQSAFRKKSPPEGFEMLVVQVARHVDSLPLGL…
AT5G46450.1	TIR-NBS-LRR	Ath	[190, 452]	1124	TNLLL	TIR NB-ARC LRR_3 LRR_1 LRR_8	ATGGCTTCTTCGTCCTCCTCTTCTCGCAATTGGTCATATGATGTTTTCCCAAGCTTCAGTGGAGAAGATGTCCGCAAAACATTCCTCAGCCACTTTCTCAGGGAGCTGGAACGGAAATCGATCATTACTTTCAAAGACAATGAGATGGAGAGAAGCCAGTCAATAGCCCCAGAGCTTGTAGAGGCGATTAAAGATTCAAGGATTGCAGTGATTGTGTTCTCTAAAAACTACGCCTCTTCAAGCTGGTGTCTAAATGAGCTGTTAGAGATTATGCGATGCAACAAATATTTGGGCCAGCAAGTGATACCAGTCTTCTACTATTTGGATCCTTCTCATCTTCGGAAACAGTCGGGAGAGTTTGGAGAGGCATTTAAAAAGACTTGCCAGAACCAAACTGAG…	MASSSSSSRNWSYDVFPSFSGEDVRKTFLSHFLRELERKSIITFKDNEMERSQSIAPELVEAIKDSRIAVIVFSKNYASSSWCLNELLEIMRCNKYLGQQVIPVFYYLDPSHLRKQSGEFGEAFKKTCQNQTEEVKNQWKQALTDVSNILGYHSKNCNSEATMIEEISSHILGKLSLTPSNDFEEFVGIKDHIEKVRLLLHLESDEVRMVGIWGTSGIGKTTIARALFSNLSSQFQSSVYIDRAFISKSMEGYGRANPDDYNMKLRLRENFLFEILGKKNMKIGAMEERLKHQKVLIIIDDLDDQDVLDALVGRTQWFGSGSRIIVVTKNKHFLRAHGIDHVYEACLPSEELALEMFCRYAFRKNSPPDGFMELSSEVALRAGNLPLGLKVLGSYLRGR…
AT5G46470.1	TIR-NBS-LRR	Ath	[191, 452]	1128	TNLLL	TIR NB-ARC LRR_3 LRR_1 LRR_1	ATGGCTTCTTCTTCCTCCTCCTCTTCTCGCAATTGGTCATATCACGTTTTCCCGAGTTTCAGCGGAGAAGATGTCCGCAACACATTCCTTAGCCACTTTCTAAAAGAACTGGATAGGAAACTGATCATTTCTTTCAAAGACAATGAGATCGAGAGAAGCCAGTCACTTGATCCCGAACTTAAACATGGGATTAGAAATTCCAGAATTGCGGTGGTTGTGTTCTCCAAAACCTATGCCTCTTCAAGCTGGTGCCTTAACGAGCTACTGGAGATTGTGAAATGCAAGAAAGAGTTTGGCCAACTTGTGATACCCATTTTCTACAATTTGGATCCATCCCATGTGAGGAAACAGACCGGAGACTTTGGGAAGATCTTTGAAAAGACATGCCGAAATAAAACA…	MASSSSSSSRNWSYHVFPSFSGEDVRNTFLSHFLKELDRKLIISFKDNEIERSQSLDPELKHGIRNSRIAVVVFSKTYASSSWCLNELLEIVKCKKEFGQLVIPIFYNLDPSHVRKQTGDFGKIFEKTCRNKTVDEKIRWKEALTDVANILGYHIVTWDNEASMIEEIANDILGKMNISPSNDFEDLVGIEDHITKMSSLLHLESEEVRMVGIWGPSGIGKTTIARALFSRLSCQFQSSVFIDKVFISKSMEVYSGANLVDYNMKLHLQRAFLAEIFDKKDIKIHVGAMEKMVKHRKALIVIDDLDDQDVLDALADQTQWFGSGSRIIVVTENKHFLRANRIDHIYKVCLPSNALALEMFCRSAFKKNSPPDDFLELSSEVALRAGNLPLGLNVLGSNL…
AT5G46490.2	TIR-NBS-LRR	Ath	[186, 453]	859	TNL	TIR NB-ARC LRR_3	ATGGCTTCTTCATCTTCTTCTCGAAATTGGTTATATGATGTTTTCTTGAGCTTCAGAGGGGGAGACGTCCGTGTAACATTCCGTAGCCACTTTCTCAAGGAGTTCGATCGGAAACTGATCACTGCTTTCAGAGACAATGAGATCGAGAGAAGCCACTCTCTTTGGCCCGATCTTGAACAAGCGATCAAGGACTCCAGAATCGCAGTGGTCGTTTTCTCCAAAAACTACGCTTCATCGAGCTGGTGTCTTAACGAGTTGCTGGAGATTGTGAACTGCAATGATAAAATTATCATACCGGTTTTCTACGGTGTGGATCCTTCCCAAGTGAGGTATCAAATCGGTGACTTTGGAAGGATCTTTGAAAAGACTTGCAAGAGACAAACAGAGGAAGTGAAAAAC…	MASSSSSRNWLYDVFLSFRGGDVRVTFRSHFLKEFDRKLITAFRDNEIERSHSLWPDLEQAIKDSRIAVVVFSKNYASSSWCLNELLEIVNCNDKIIIPVFYGVDPSQVRYQIGDFGRIFEKTCKRQTEEVKNQWKKALTLVANMLGFDSAKWDDEAKMIEEIANDVLRKLLLTTSKDFDDFVGLEDHIANMSALLDLESKEVKMVGIWGSSGIGKTTIARALFNNLFRHFQVRKFIDRSFAYKSREIHSSANPDDHNMKLHLQESFLSEILRMPNIKIDDPTALEERLKYQKVLIIIDDLDDIMVLDTLVGQTQWFGYGSRIIVVTNDKHFLTAHGIDHIYEVSFPTDVHACQMLCQSAFKQNYAPEGFGDLVVDVVRHACSFPLGLNLLGKYLRGRN…
AT5G46510.1	TIR-NBS-LRR	Ath	[186, 451]	1354	TNL	TIR NB-ARC LRR_3	ATGGCTTCTTCTCGGAATTGGGTTTATGATGTCTTCCCGAGCTTCAGCGGAACAGATGTCCGTCGGAATTTCCTCAGCCACTTGCTCAAGGGGCTGCATAAATCCGTCAATTCTTTCAGAGACCAAAACATGGAGAGAAGCCAATCACTCGATCCCATGCTTAAACAGGCGATTAGGGATTCTAGAATTGCTCTGGTCGTGTTCTCAAAGAACTACGCCTCTTCAAGCTGGTGCCTTAATGAGCTGTTGGAGATTGTGAAATGTAAGGAAGAGTTTGGTCAAATGGTGATTCCTATTTTCTACTGTTTGGATCCTTCCCATGTGAGGCATCAAGACGGTGACTTTGGAAAGAACTTTGAAGAGACTTGCGGGAGAAATACAGAGGAAGAGAAAATTCAA…	MASSRNWVYDVFPSFSGTDVRRNFLSHLLKGLHKSVNSFRDQNMERSQSLDPMLKQAIRDSRIALVVFSKNYASSSWCLNELLEIVKCKEEFGQMVIPIFYCLDPSHVRHQDGDFGKNFEETCGRNTEEEKIQWEKALTDVANLAGFDSVTWDDEAKMIEEIANDVSGKLLSTSSTDSAENSIGIEDHIANMSVLLQLEAEEVRMVGIWGSSGIGKTTIARALFNQLSRHFPVSKFIDRAFVYKSRETYKGANPDDPNMKLHLQGCFLSEILGKKDIKIDHLGALGERLKHQKTLIIIDDLDDLVVLDSLVGKTNWFGCGSRIIVITNNKQFLRAHGIDHIYEVSLPSKERAQEMFCQSAFGENSPPEGFEELVVEIAWLAGSLPLGLTVFGSALRGRK…
AT5G46520.1	TIR-NBS-LRR	Ath	[187, 452]	1169	TNL	TIR NB-ARC LRR_3	ATGGCTTCTTCATCTTCTTCTCGCAATTGGGTTTATGATGTTTTCTTGAGCTTCAGTGGGAAAGACGTCCGCGTAACATTCCGTAGCCACTTTCTCAAAGAGCTTGATCGGAAACTGATCTCTGCTTTCAGAGACAATGAGATCGAGAGAAGCCACTCTCTTTGGCCCGATCTTGAACAAGCGATCAAGGACTCCAGAATCGCAGTGGTCGTTTTCTCCAAAAACTACGCTTCGTCGAGCTGGTGTCTTAACGAGTTGCTGGAGATTGTGAACTGCAATGATAAAATTATCATACCGGTTTTCTACGGTGTGGATCCTTCCCAAGTGAGGTATCAAATCGGTGAATTTGGAAGTATCTTTGAAAAGACTTGCAAGAGACAAACAGAGGAAGTGAAAAAT…	MASSSSSRNWVYDVFLSFSGKDVRVTFRSHFLKELDRKLISAFRDNEIERSHSLWPDLEQAIKDSRIAVVVFSKNYASSSWCLNELLEIVNCNDKIIIPVFYGVDPSQVRYQIGEFGSIFEKTCKRQTEEVKNQWKKALTDVANMLGFDSAKWDDEAKMIEEIANDVLAKLLLTSSTDSAENSIGIEDHIANMSVLLKLEAEEVRMVGIWGSSGIGKTTIARALFNQLSRHFPVSKFIDRAFVYKSRETYKGANPDDPNMKLHLQGCFLSEILGKKDIKIDHLGALGERLKHQKTLIIIDDLDDLVVLDSLVGKTNWFGCGSRIIVITNNKQFLRAHGIDHIYEVSLPSKERAQEMFCQSAFGENSPPEGFEELVVEIAWLAGSLPLGLTVFGSALRGR…
AT5G47250.1	NBS-LRR	Ath	[161, 439]	844	NL	NB-ARC LRR_8	ATGAATTGCTGTTGGCAGGTAGTTGAGCCATGTTATAAGTCTGCTTTGTCTTACTTGTGTGTAAAGGTGGGTAACATTTGCATGTTGAAGGAAAATCTTGTCTTGTTGAAGAGTGCTTTTGATGAGCTTAAAGCAGAAAAAGAAGATGTTGTAAACAGAGTCAATGCTGGTGAGCTTAAGGGTGGTCAACGGCTAGCTATAGTGGCTACGTGGCTTTCACAAGTCGAAATCATTGAGGAAAACACCAAACAGTTAATGGATGTTGCGTCCGCTCGGGATGCTTCTTCTCAGAATGCTTCAGCTGTACGTCGACGTCTGTCAACATCTGGGTGCTGGTTCTCAACCTGCAACCTAGGCGAGAAGGTATTCAAGAAGTTGACTGAAGTTAAAAGTCTCTCC…	MNCCWQVVEPCYKSALSYLCVKVGNICMLKENLVLLKSAFDELKAEKEDVVNRVNAGELKGGQRLAIVATWLSQVEIIEENTKQLMDVASARDASSQNASAVRRRLSTSGCWFSTCNLGEKVFKKLTEVKSLSGKDFQEVTEQPPPPVVEVRLCQQTVGLDTTLEKTWESLRKDENRMLGIFGMGGVGKTTLLTLINNKFVEVSDDYDVVIWVESSKDADVGKIQDAIGERLHICDNNWSTYSRGKKASEISRVLRDMKPRFVLLLDDLWEDVSLTAIGIPVLGKKYKVVFTTRSKDVCSVMRANEDIEVQCLSENDAWDLFDMKVHCDGLNEISDIAKKIVAKCCGLPLALEVIRKTMASKSTVIQWRRALDTLESYRSEMKGTEKGIFQVLKLSYDY…
AT5G47260.1	CC-NBS-LRR	Ath	[156, 431]	949	CNL	coiled-coil NB-ARC LRR_8 AIG1	ATGGGAAATAATTTCTCAGTTGAATCTCCATCTTTGGCGCCGTTCCTGTGTGGGAAACGCAAGTATTTATACAACCTGGAGAGAAATCTAGAGGCTTTGCATAAAGTAATGCAAGACCTCAACGCAATGAGAAACGATCTGTTGAAGAGGCTGTCGAAAGAGGAGGAGATAGGTCTACAAGGGCTACAAGAAGTCAAAGAGTGGATTTCAATGGTGGAAGAGATTGAACCTAAAGCCAATCGGCTGCTTGATGAAAGTGTCTCTGAAATTCAGAGACTATCAAGGTACGGCTATTGTTCTCTGATCCCTGCGTCGACCTATCGTTACAGTGAAAAGGTACTTACGACTATGGAAGGAGTTGAAACTCTGAGATCTAAGGGAGTCTTCGAAGCTGTCGTT…	MGNNFSVESPSLAPFLCGKRKYLYNLERNLEALHKVMQDLNAMRNDLLKRLSKEEEIGLQGLQEVKEWISMVEEIEPKANRLLDESVSEIQRLSRYGYCSLIPASTYRYSEKVLTTMEGVETLRSKGVFEAVVHRALPPLVIKMPPIQLTVSQAKLLDTAWARLMDINVGTLGIYGRGGVGKTTLLTKLRNKLLVDAFGLVIFVVVGFEEVESIQDEIGKRLGLQWRRETKERKAAEILAVLKEKRFVLLLDGIQRELDLEEIGVPFPSRDNGCKIVFTTQSLEACDESKWVDAKVEITCLSPEEAWDLFQETVGENTLRSHQDIPKLARVVASTCRGLPLALNLIGEAMSGKRTVREWRYTIHVLASSTAEFPDMEDGTLPILKSIYDNMSDEIIRLC…
AT5G47280.1	NBS	Ath	[2, 250]	624	N	NB-ARC	ATGCTTTTTAATTTGAACGATGAGGCAAGAATTATTGGGATCTCAGGGATGATCGGTTCAGGGAAAACCATTCTTGCCAAGGAGCTTGCGCGGGACGAGGAGGTCCGAGGCCATTTTGCGAACCGAGTTTTGTTTCTGACTGTGTCACAATCTCCCAATCTTGAGGAGCTGAGATCCCTTATACGGGATTTTCTTACTGGTCATGAGGCTGGCTTTGGTACCGCTCTTCCGGAATCCGTTGGTCATACACGGAAGCTAGTGATCCTTGATGATGTTAGGACAAGGGAATCTCTAGACCAGCTGATGTTCAATATTCCTGGAACCACAACGCTTGTGGTCTCACAGTCTAAACTCGTAGATCCTAGAACCACCTATGATGTAGAGTTATTAAATGAACAT…	MLFNLNDEARIIGISGMIGSGKTILAKELARDEEVRGHFANRVLFLTVSQSPNLEELRSLIRDFLTGHEAGFGTALPESVGHTRKLVILDDVRTRESLDQLMFNIPGTTTLVVSQSKLVDPRTTYDVELLNEHDATSLFCLSAFNQKSVPSGFSKSLVKQVVGESKGLPLSLKVLGASLNDRPETYWAIAVERLSRGEPVDETHESKVFAQIEATLENLDPKTKECFLDMGAFPEGKKIPVDVLINMLVKIHDLEDAAAFDVLVDLANRNLLTLVKDPTFVAMGTSYYDIFVTQHDVLRDVALHLTNRGKVSRRDRLLMPKRETMLPSEWERSNDEPYNARVVSIHTGEMTEMDWFDMDFPKAEVLIVNFSSDNYVLPPFIAKMGMLRVFVIINNGTSP…
AT5G48620.1	CC-NBS	Ath	[169, 455]	909	CN	coiled-coil NB-ARC	ATGGCTGAAGGATTTGTGTCGTTTGGGCTTGAGAAGCTTTGGGATCTCCTGAGTCGAGAATCAGAGCGATTGCAGGGAATTGATGAGCAACTTGATGGACTAAAGCGTCAGCTGAGAAGTTTACAGTCGCTGTTGAAAGATGCAGATGCCAAGAAACATGGAAGTGATAGGGTGAGGAACTTCTTGGAAGATGTCAAAGACCTTGTTTTTGATGCTGAGGATATAATTGAATCCTATGTTCTGAACAAACTTAGAGGAGAAGGAAAAGGGGTCAAGAAGCATGTGAGACGACTTGCTCGCTTCTTAACGGATCGCCACAAAGTTGCTTCAGATATCGAGGGTATAACTAAGAGGATCTCTGATGTGATTGGGGAGATGCAGAGTTTTGGGATACAACAA…	MAEGFVSFGLEKLWDLLSRESERLQGIDEQLDGLKRQLRSLQSLLKDADAKKHGSDRVRNFLEDVKDLVFDAEDIIESYVLNKLRGEGKGVKKHVRRLARFLTDRHKVASDIEGITKRISDVIGEMQSFGIQQIIDGVRSLSLQERQRVQREIRQTYPDSSESDLVGVEQSVEELVGHLVENDIYQVVSIAGMGGIGKTTLARQVFHHDLVRRHFDGFAWVCVSQQFTLKHVWQRILQELQPHDGNILQMDESALQPKLFQLLETGRYLLVLDDVWKKEDWDRIKAVFPRKRGWKMLLTSRNEGVGIHADPTCLTFRASILNPEESWKLCERIVFPRRDETEVRLDEEMEAMGKEMVTHCGGLPLAVKALGGLLANKHTVPEWKRVSDNIGSQIVGGSC…
AT5G48770.1	TIR-NBS-LRR	Ath	[190, 450]	1191	TNLLL	TIR NB-ARC LRR_3 LRR_1 LRR_1	ATGGCTTCTTCGTCTTTGTCTTCACCTCCTCCCTGTAACTATGATGTCTTCCTAAGCTTCCGTGGGGAAGATACACGTAGAACCATTGTCAGCCATTTGTACGCAGCACTTGGTGCAAAGGGAATCATTACTTTCAAAGACGATCAAGATCTTGAGGTAGGTGATCATATTTCTAGCCACCTCCGCAGAGCCATAGAAGGTTCAAAGTTCGCTGTTGTGGTTCTCTCTGAAAGATACACAACGTCAAGGTGGTGCTTGATGGAACTGCAATTAATAATGGAATTGTACAACCTTGGTAAACTCAAAGTCCTTCCCTTGTTCTATGAAGTTGATCCCTCTGACGTGAGACACCAGCGAGGAAGTTTTGGTTTAGAAAGGTACCAGGGTCCAGAATTCGCG…	MASSSLSSPPPCNYDVFLSFRGEDTRRTIVSHLYAALGAKGIITFKDDQDLEVGDHISSHLRRAIEGSKFAVVVLSERYTTSRWCLMELQLIMELYNLGKLKVLPLFYEVDPSDVRHQRGSFGLERYQGPEFADIVQRWRVALCMVANLSGMVSRYCADEAMMLEEIVEVISSRLASMQATSFEDLVGMEAHMENIRPLLKKDFDAEVCMVGIWGMGGIGKTTIAKYLYEQLASQFPAHSFIEDVGQICKKVDLKCIQQQLLCDILSTKRVALMSIQNGANLIRSRLGTLKVLFVLDGVDKVEQLHALAKEASWFGPGSRIIITTRDRRLLDSCRVTNKYEVKCLQNEDSLKIVKNIAFAGGVPTLDGYERFAIRASQLAQGLPLALVAFGSFLRGATS…
AT5G48780.1	TIR-NBS-NBS	Ath	[194, 396] [454, 665]	670	TNN	TIR NB-ARC NB-ARC	ATGTCTTCCTCTTCTTCCTCTTCCAGTCAGAAATTCTACGTTTTTCTGAGCTTCCAAGGCCTGGACACCCGTAGAACCTTTGTCAGCCATCTCCGCCGTTCATTGGACAGAAAAGGCATTAAGACTTTTGAAGATGAAAATGAGTCTCTGAGAGGTGAATTAGATTCTTCTGCGGTCTATCAGACAATTGGAGAGTCAAAAGTGGCCGTTGTCTTGATATCGGTGAACTATGCCTCTTCACCTTTGTGCCTGGATAGTCTCCTTAAGATTTTGAAGTTTCACCAGTCAGGTTCACTCGTTTTGATACCAATCTTCTATGAAGTTGATCCTATGGATGTAAGAAAACAAATTGGGAAACTGTACGAAGCATTCTCATTGCATGAGAGAGAAAACCCTGAA…	MSSSSSSSSQKFYVFLSFQGLDTRRTFVSHLRRSLDRKGIKTFEDENESLRGELDSSAVYQTIGESKVAVVLISVNYASSPLCLDSLLKILKFHQSGSLVLIPIFYEVDPMDVRKQIGKLYEAFSLHERENPEKVQTWRQALSQLVSIPGGQYSEIWDGDAELIHQITVDIWNIFVASKSSDLCGLVGMDRHMKAMYRLLDLGLKDEVRHIKIWGSRDIGKTEFAKYLYEEILHNFDTHVMLKAPQRISRFEEVRLAEYVCLRLEKARTLSKTSKDTASRFLLVLDNVNESFDPIRKLARVISSFGPGSRIITTTRNLQFSSTSPLPFQYEVLGLEFSEALQLFCLHAFEQTHPFLGFEDLSCRAVKLAGGFPLSLKRLGSRFSGRKKDEWEVILFGYE…
AT5G49140.1	TIR-NBS-LRR	Ath	[190, 452]	981	TNL	TIR NB-ARC LRR_3	ATGGCTCCATGTTCTTCGTCTGGCTCTAGTAGCTGTTGGAAGTATGACGTCTTCCCCAGCTTCCGAGGGGAAGATGTTCGCGGAAACTTTCTCAGCCACTTGATGAAAGAATTTGAAAGCAAGGGAATTGTTACATTCAAAGATGATCTAATCGAAAGAAGCCAGACAATCGGATTGGAGCTCAAAGAAGCCGTAAGACAATCTAAGATCTTTGTGGTGATATTCTCAAAGAACTATGCTTCTTCAAGCTGGTGTTTGGATGAGTTGGTTGAAATTTTAAAGTGCAAGGAGGAGAGGAGGCTAATACCGATTTTCTACAAAGTGAATCCATCCGATGTAAGAAATCAGACCGGGAAATTTGGGAGAGGCTTCCGAGAAACCTGTGAAGGGAAGAATGAT…	MAPCSSSGSSSCWKYDVFPSFRGEDVRGNFLSHLMKEFESKGIVTFKDDLIERSQTIGLELKEAVRQSKIFVVIFSKNYASSSWCLDELVEILKCKEERRLIPIFYKVNPSDVRNQTGKFGRGFRETCEGKNDETQNKWKAALTEAANIAGEDSQSWKNEADFLTKIAKDILAKLNGTPSNDFENIIGIESHMEKMVQLLCLNDDDVRMVGIWGPAGIGKTTIARVLHSRFSGDFRFTVFMENVRGNYQRIVDSGGEYNLQARLQKEFLPIIFNQKDRKINHLWKIEERLKKQKVLIVLGDVDKVEQLEALANETRWFGPGSRIIVTTKDKQILVGHEINHIYEVKLPCRKTALEILCLYAFKQNVAPDDFMDVVVEVAELSGHLPLGLRVLGSHMRGK…
AT5G51630.1	TIR-NBS-LRR	Ath	[189, 442]	1230	TNLLL	TIR NB-ARC LRR_3 LRR_3 LRR_1	ATGGCTTCTTCTTCTTCTCGCAGCTGGACATACGATGTTTTCCCGAGTTTCAGTGGGGAAGATGTCCGTAAATCATTCCTCAGCCACCTTCTCAAGAAGCTTCATCGCAAATCAATCAATACATTCATAGACAACAACATCGAGAGAAGCCACGCGATCGCCCCTGACCTTTTATCCGCGATAAATAACTCGATGATCTCAATCGTGGTATTCTCTAAGAAGTATGCTTCTTCCACCTGGTGCTTGAATGAATTGGTGGAGATCCACAAGTGTTATAAGGAGTTGACTCAAATTGTCATTCCGATTTTCTACGAAGTTGATCCTTCTGATGTTAGAAAGCAAACCAGAGAGTTTGGCGAGTTCTTTAAAGTGACCTGCGTGGGGAAAACAGAAGATGTG…	MASSSSRSWTYDVFPSFSGEDVRKSFLSHLLKKLHRKSINTFIDNNIERSHAIAPDLLSAINNSMISIVVFSKKYASSTWCLNELVEIHKCYKELTQIVIPIFYEVDPSDVRKQTREFGEFFKVTCVGKTEDVKQQWIEALEEVASIAGHDSKNWPNEANMIEHIAKDVLNKLIATSSSNCFGDLVGIEAHLKAVKSILCLESEEARMVGILGPSGIGKTTIARILYSKLSSQFDYHVFGSFKRTNQDNYGMKLSWEEQFLSEILDQKDLKISQLGVVKQRLKHKKVLIVLDDVDNLELLKTLVGQTGWFGPGSRIIVTTQDRILLKSHKIDHIYEVGYPSRKLALRILCRSAFDRNSPPDGFMQLANEVTELVGNLPLALNIMGSSLKGRDKEEWIEM…
AT5G56220.1	NBS	Ath	[437, 574]	974	N	NB-ARC	ATGAAGGGAATAGAAGAAGAAGCAAGTTTAGTTGGTTTAACCATAAGAACTTCATCACCAGCAAGCTCTTCAAGTAAGAAAGGTAAAGAAGATCTTCTTCAAGCAAATAATAATGCTTCAGATTCATCTCCAAGTATCAAAAACTCTCCTTTCTATTCACCTTCTCTTGTGTCCCCACCATCTTCTGCTTTTGTTTCCGCTTTGCAATCTCCTTATATATCCCCAAGAGCTACAACACCCTCCATTACCACTCACAAGCCATCACCGCCTCTTTCTTACAAAGGCTCACAATCTGATGATGTACCAAGCAGCTCCTACACTCCTCCTTCTGACCAGTACGAGTTTTCTGATGAACAACCATCAGATCGGAAGCTCAAGTTATCAGCATCTTGTACTCCA…	MKGIEEEASLVGLTIRTSSPASSSSKKGKEDLLQANNNASDSSPSIKNSPFYSPSLVSPPSSAFVSALQSPYISPRATTPSITTHKPSPPLSYKGSQSDDVPSSSYTPPSDQYEFSDEQPSDRKLKLSASCTPDPAPPRISFSFPVPRVSLAKVSVSSPATNTKLRSSDVFIGFHGQNPNLVRFCKWLKSELELQGIACFVADRAKYSDTQSHEIADRVICSVTYGIVVVSCSSLLNYLSLEEVRFFAQKKNLIPIFYGTGPSEIMGLLNCNAIDKECKEAIDGLIKSHEFKLEANESNWRSCVGKTATILRAKLGRKSVADKEIVEGIDELPFPRNRSFLGREKEIIEMEMALFGNGEYLESTTPSTRGEASGQSEGLADEESDVVPTRNGKFISLEL…
AT5G58120.1	TIR-NBS-LRR	Ath	[192, 449]	1047	TNLL	TIR NB-ARC LRR_3 LRR_1	ATGGCTTCTTCGTCTTCTTCTTCTCGGTCTCGCACCTGGAGATACCGCGTCTTCACGAACTTCCATGGACCTGACGTCCGTAAAACATTCCTCAGCCATTTACGTAAACAGTTTAGCTACAACGGGATTTCGATGTTTAATGATCAAAGTATCGAAAGAAGCCAAACCATCGTCCCTGCTCTCACAGGAGCAATCAAGGAATCGAGGATCTCGATCGTGGTGCTCTCGAAGAACTACGCATCATCGAGGTGGTGTTTGGATGAGCTGCTAGAGATTTTGAAGTGCAGGGAAGATATAGGACAAATAGTGATGACCGTCTTTTACGGAGTAGATCCATCTGATGTCCGTAAACAGACCGGAGAATTTGGGATCGCTTTTAATAAAACTTGTGAAGGGAAG…	MASSSSSSRSRTWRYRVFTNFHGPDVRKTFLSHLRKQFSYNGISMFNDQSIERSQTIVPALTGAIKESRISIVVLSKNYASSRWCLDELLEILKCREDIGQIVMTVFYGVDPSDVRKQTGEFGIAFNKTCEGKTNEETQKWSKALNDVGNIAGEHFFNWDNEAKMIEKIARDVSNKLNATISWDFEDMVGIEAHLQKMQSLLHLDYEDGAMIVGIYGPAGIGKTTIARALHSRLSSSFQLTCFMENIRGSYNSGLDEYGLKLRLQEQLLSKVLNHDGIRINHLGAIPERLCDQKVLIILDDVDDLQQLEALANETNWFGPGSRIIVTTEDQELLEQHDVNKKYHVDFPTREEACKIFCTYAFRRSFAPYGFEKLAERVTWLCSNLPLGLRVMGSTLRGK…
AT5G63020.1	CC-NBS-LRR	Ath	[160, 440]	889	CNL	coiled-coil NB-ARC LRR_8	ATGGGAGGTTGTGTCTCTGTATCAATATCATGTGATCAGTTGACGAAGAATGTTTGTAGTTGCTTAAACAGGAATGGAGATTACATTCATGGCTTAGAGGAGAATCTGACAGCTCTGCAGAGAGCTCTTGAGCAGATTGAGCAAAGACGAGAAGATTTGTTGAGAAAGATTTTGTCTGAAGAAAGACGAGGTTTACAACGACTTTCTGTTGTGCAAGGATGGGTTTCAAAAGTTGAAGCAATAGTACCTCGAGTTAACGAACTCGTCAGAATGAGATCTGTTCAAGTCCAAAGGTTGTGTCTTTGTGGGTTTTGTTCCAAGAATCTTGTCTCAAGCTACCGTTATGGGAAGAGAGTAATGAAGATGATAGAGGAAGTTGAGGTTCTTCGATATCAGGGA…	MGGCVSVSISCDQLTKNVCSCLNRNGDYIHGLEENLTALQRALEQIEQRREDLLRKILSEERRGLQRLSVVQGWVSKVEAIVPRVNELVRMRSVQVQRLCLCGFCSKNLVSSYRYGKRVMKMIEEVEVLRYQGDFAVVAERVDAARVEERPTRPMVAMDPMLESAWNRLMEDEIGILGLHGMGGVGKTTLLSHINNRFSRVGGEFDIVIWIVVSKELQIQRIQDEIWEKLRSDNEKWKQKTEDIKASNIYNVLKHKRFVLLLDDIWSKVDLTEVGVPFPSRENGCKIVFTTRLKEICGRMGVDSDMEVRCLAPDDAWDLFTKKVGEITLGSHPEIPTVARTVAKKCRGLPLALNVIGETMAYKRTVQEWRSAIDVLTSSAAEFSGMEDEILPILKYSYD…
AT5G66630.1	NBS	Ath	[178, 305]	703	N	RPW8 NB-ARC LIM DUF3633	ATGCCGATCTCGGATGTCGCTTCTTTGGTTGGAGGTGCTGCTTTGGGAGCTCCACTTTCTGAGATATTTAAACTGGTAATTGAAGAGGCCAAGAAAGTGAAGGACTTTAAACCATTATCCCAGGATCTCGCTTCGACGATGGAGAGATTGGTTCCGATTTTCAACGAGATCGACATGATGCAACAAGGATCGAACCGAGGTACGAGTGAGCTAAAGGTTCTGACCGAAACGATGGAACGAGCTGGGGAAATGGTTCATAAGTGTTCACGCATCCAGTGGTACAGTATCGCCAAGAAAGCTTTATATACCAGAGAAATAAAAGCAATCAATCAGGATTTTCTCAAGTTCTGTCAGATTGAGTTACAGCTTATTCAGCATAGGAACCAGTTGCAATATATG…	MPISDVASLVGGAALGAPLSEIFKLVIEEAKKVKDFKPLSQDLASTMERLVPIFNEIDMMQQGSNRGTSELKVLTETMERAGEMVHKCSRIQWYSIAKKALYTREIKAINQDFLKFCQIELQLIQHRNQLQYMRSMGMASVSTKADLLSDIGNEFSKLCLVAQPEVVTKFWLKRPLMELKKMLFEDGVVTVVVSAPYALGKTTLVTKLCHDADVKEKFKQIFFISVSKFPNVRLIGHKLLEHIGCKANEYENDLDAMLYIQQLLKQLGRNGSILLVLDDVWAEEESLLQKFLIQLPDYKILVTSRFEFTSFGPTFHLKPLIDDEVECRDEIEENEKLPEVNPPLSMCGGCNSAVKHEESVNILGVLWHPGCFCCRSCDKPIAIHELENHVSNSRGKFHK…
AT5G66900.1	CC-NBS-LRR	Ath	[176, 439]	810	CNL	RPW8 coiled-coil NB-ARC LRR_8	ATGAACGATTGGGCTAGTTTGGGAATAGGTTCTATTGGGGAAGCTGTGTTTTCCAAGCTCCTGAAAGTTGTGATTGATGAAGCAAAAAAGTTCAAAGCTTTCAAACCCTTGTCCAAGGATCTCGTATCAACAATGGAGATATTGTTTCCGTTAACTCAAAAGATTGATTCGATGCAAAAAGAGCTTGACTTTGGTGTAAAGGAACTAAAGGAACTTAGGGATACGATCGAAAGAGCTGATGTAGCTGTTCGGAAGTTTCCAAGAGTCAAGTGGTACGAGAAATCTAAATATACTAGAAAAATTGAGAGAATCAATAAGGATATGCTTAAGTTCTGTCAGATTGATCTTCAGCTTCTTCAGCATAGGAATCAGTTGACGTTGTTGGGTTTGACGGGAAAC…	MNDWASLGIGSIGEAVFSKLLKVVIDEAKKFKAFKPLSKDLVSTMEILFPLTQKIDSMQKELDFGVKELKELRDTIERADVAVRKFPRVKWYEKSKYTRKIERINKDMLKFCQIDLQLLQHRNQLTLLGLTGNLVNSVDGLSKRMDLLSVPAPVFRDLCSVPKLDKVIVGLDWPLGELKKRLLDDSVVTLVVSAPPGCGKTTLVSRLCDDPDIKGKFKHIFFNVVSNTPNFRVIVQNLLQHNGYNALTFENDSQAEVGLRKLLEELKENGPILLVLDDVWRGADSFLQKFQIKLPNYKILVTSRFDFPSFDSNYRLKPLEDDDARALLIHWASRPCNTSPDEYEDLLQKILKRCNGFPIVIEVVGVSLKGRSLNTWKGQVESWSEGEKILGKPYPTVLE…
AT5G66910.1	NBS-LRR	Ath	[183, 441]	816	NL	RPW8 NB-ARC LRR_1	ATGGTCGTGGTCGATTGGCTTGGTTTGGGATTAGGCTCTGTTGCTGGAGCTTTGGTCTCGGAAGGTCTGAAAGTTTTGATTTCAGAGGCAAAGAAGGTGTTAGCTTTCAAATCTGTGTCTAACGAGCTCGCATCGACGATGGAGTCATTGCTTCCGGTGATCAAAGAGATCGAATCGATGCAAGATGGTATGGAACTACAAGATCTTAAAGACACGATCGATAAAGCTCTTTTACTGGTTGAGAAGTGTTCACATGTCGAGAAGTGGAATATAATCTTGAAATCGAAGTACACGAGAAAAGTTGAGGAAATCAATAGGAAGATGCTCAAGTTCTGTCAGGTTCAACTTCAGCTTCTTCTCTTTAGGAACCAATTGAAGTCTATGCCTTCCATGGAAGCT…	MVVVDWLGLGLGSVAGALVSEGLKVLISEAKKVLAFKSVSNELASTMESLLPVIKEIESMQDGMELQDLKDTIDKALLLVEKCSHVEKWNIILKSKYTRKVEEINRKMLKFCQVQLQLLLFRNQLKSMPSMEAILNNYFQNINKKLDRLSGSPAPPLVSKRCSVPKLDNMVLVGLDWPLVELKKKLLDNSVVVVSGPPGCGKTTLVTKLCDDPEIEGEFKKIFYSVVSNTPNFRAIVQNLLQDNGCGAITFDDDSQAETGLRDLLEELTKDGRILLVLDDVWQGSEFLLRKFQIDLPDYKILVTSQFDFTSLWPTYHLVPLKYEYARSLLIQWASPPLHTSPDEYEDLLQKILKRCNGFPLVIEVVGISLKGQALYLWKGQVESWSEGETILGNANPTV…
Bol000199	NBS-LRR	Bol	[64, 304]	990	NLL	NB-ARC LRR_8 LRR_8	ATGGCTAGGATCGTTGAGAAGGTAAATGATGCCCGATCCCTAATTTGGTCGCAAAGTCAAGCAAACCCTAACTTACAAAAGAGAGGAGTAGAAGAAATCCCTAACCCTCCAAAATTCTATAACATAGCATTAAGCAGTGCTGAACCAGGAGAACAACGCCTGAAACAGTTGGAGGAGAAGTTGCATATGGACTCATTGGACTGCAATGAAGACGAAACTCGTGTTCTTGGAATTTTCGGGATGGCTGGTATCGGCAAAACCTATCTCGCGAAGAAACTCTTCTTCAAGCTTGAGACGAAGCTTTGCCGTGCCTTGATTATTGAGTTCGACTGCGATAGCTCGAATCAATTGGAGAAGAGACTCGTGGAAGGTTTATTGAAGAAAGATTATCCCAGTTTA…	MARIVEKVNDARSLIWSQSQANPNLQKRGVEEIPNPPKFYNIALSSAEPGEQRLKQLEEKLHMDSLDCNEDETRVLGIFGMAGIGKTYLAKKLFFKLETKLCRALIIEFDCDSSNQLEKRLVEGLLKKDYPSLIFAGENSLEDWKNLLIEKKVVVVFDNVSDKKHLEPLMGNCDWIKKGSRIVITTRDKSLTEGLTVSDLYEVPGLNEREGLELFKAQIGTTLEGNYLEQSRKYVDYTGGNPLALEAFGEEIRGKDEDHWEARLRTLSKVSSEKIGKVLRTCFDGLNQKQKDAFLDIAIFFRSKDDDYIKSLLESFDPDTSKAGNNFRELLDKFLIGVSDGRVEMNNLLLTMAMELVEASGGKYLLLPSDSAGSNTDALKNKEGKDKVRGIILDMSNME…
Bol000368	NBS-NBS	Bol	[6, 36] [70, 230]	416	NN	NB-ARC NB-ARC	ATGATAGATTTTAATTGCGACCAAACTCAAATTGTTGGAATTGTCGGGATGCCTGGGATTGGTAAAACCACTCTAGCTGAAGAATATTTTGAAAGGTCAAATGATAGGTATTCGTTTAACAAGATTATCTCGGACATTCGTGAGAGAGGGCATCATCATCTGGAGTGCAAGCTTCTGGAAGGTCAAAAGTTAAATGACGAGGCTATCATTTTCTCAAAGAAAAGTTTTCTTGTTTTGGATGATGTGAGCCAGAAGAAGCACATAGAGTTTTTACTCCAAAACAGAAGACGGATTAAGAAGGGAAGCAAGATTGTCATTACAACGCGTGACAAGTCATCGATAGCAGAATTCTCTCCCGAAATTTATGTTGTCCCTCCCTTGAACGATACAGATGCCTGG…	MIDFNCDQTQIVGIVGMPGIGKTTLAEEYFERSNDRYSFNKIISDIRERGHHHLECKLLEGQKLNDEAIIFSKKSFLVLDDVSQKKHIEFLLQNRRRIKKGSKIVITTRDKSSIAEFSPEIYVVPPLNDTDAWQLFNDHAFKGGASSTKGNFPKLTQKFVDYAGGNPRALEELGKELNGKDEAEWVTRLETLPYQCNSIIKKELKISYEELTEQQKDAFLDIACFFRSEEENYVKCLLDSECGDVVKKLAEIFFICISGGKIEMHNLLCAFGKELRSGERMCDHRKTTTILRDAVQQETKDVRGIFLDTCTETKGISVDSKRFTEKFNPMNLRYLKIYDSLCPENCKVYLPDGLEFPFENIRYLHWENIELKELPSDFNPKNLIDLRLPYNRKIERVWG…
Bol000494	NBS	Bol	[16, 196]	203	N	NB-ARC	ATGTATACGCCACCGGTTTGTTCGGACGACTACAATGTGAAGTTGCTTTTGCAGCAAAAGTTTCTCTCTCAGCTACTCAACCAGAATGAGGATCTCAAGATTTCTCACTTGGGAGTTGCACAAGAAAGACTGAATGACAAGAAAGTTCTTGTTGTTCTTGATAACGTTGACCGGTTAGTACAACTAGAAGCCATGGCCAAAGAAACTGGGTGGTTTGGTCATGGAAGTCGGATTATCATTACAACGCAAGATCGAAAGATTTTGAAAGCACATGGGATCACTGATATTTACAAGGTTTATTTTCCGTCAGATTGTGAGGCTATTCAGATGTTTTGTATGTATGCTTTTGGTAAAAAGTCCCCTGAAGATGGTTTTGAGAAGCTTGTATGGGAAGTTACA…	MYTPPVCSDDYNVKLLLQQKFLSQLLNQNEDLKISHLGVAQERLNDKKVLVVLDNVDRLVQLEAMAKETGWFGHGSRIIITTQDRKILKAHGITDIYKVYFPSDCEAIQMFCMYAFGKKSPEDGFEKLVWEVTRLVGKLPLGLRVMGSHFRGMSKQEWENELPELWRCLDGEIESILMFSYNALSQENKDLFLHIAYSLLFPL
Bol000709	TIR-NBS-LRR	Bol	[197, 467]	1223	TNLLLL	TIR NB-ARC LRR_1 LRR_1 LRR_4 LRR_1	ATGGAGGCTGCGGTTCTATCGAAGCCGCATAGGCTCAAGTACGATTTCTTCCTCAGTTTCCGAGGCGAAGACACGCGTCATACCGTCGTAGAGCGTCTCTACAACAAACTCCACGAGAAGGAGAAGAAAGCCCGTATCTTCCGCGACAACGAAGGTATGGAACGAGGGGAAGAGATCAATCCAAGCCTCATCGCAGGCATAGAGGACTCCGCCGCCTCGCTCGTCGTCTTCTCCCCTTGCTACGCTGACTCTCACTGGTGCCTTGATGAGTTAGCTACGCTCTGCGATGTGAGTTCATCGCTCGATCGTCCCATGATACCAATCTTTTACAAGGTCGATCCCAACCATGTACGCAAACAGAGCGGTCGTTTCGTGGAGGACTTTGAAACACACGCCATA…	MEAAVLSKPHRLKYDFFLSFRGEDTRHTVVERLYNKLHEKEKKARIFRDNEGMERGEEINPSLIAGIEDSAASLVVFSPCYADSHWCLDELATLCDVSSSLDRPMIPIFYKVDPNHVRKQSGRFVEDFETHAIRFTKEEMQRWRGAMKIVGNLPGFIYREGENEDEMIGLVVKRVLAEKNNTPEKVGEYTVGLESRVDDLMNLVDFKSSCDVQILGLYGMGGIGKTTLAKAFYNKIVDNFKEQRVFISNVRERSSGQDGLVNLQKTLITELLGLVPEIEDVDRGRDMIREEVHEKKILVVLDDIDNVDQVDTLIGERSWYGEGTLIVITTRDEEILNRLSVSLKYEVNCLSEEQAVKLFSYHSLRKEKPTGSLIKLSENIVKITRLLPLAVEVFGSLFY…
Bol000933	TIR-NBS-LRR	Bol	[234, 474]	1160	TNL	TIR NB-ARC LRR_8	ATGGTGACAACTTCTTCATATTCCAACGTCAACGTAGGACCAGAAGTGTTCATCAACTTCCGAGGAGAAGAGCTGCGAGAGAATTTCGTCTCCCATCTCTATAAGGCATTGCGCCAGAGTGGGATCAATGCTTTCATAGACTCTGATATGGTTCCGGGCGATAAACTCATAACCCTTTTCAAAACAATCGAGGAGTCCAAGATAGCGTTGGCGATTTTATCGAGCAAGTACACGGCGTCACAATGGTGTCTGGAGGAGCTGGTGAAGATAATGGAATGTAGCACAAATGGGGAAGGATGCAAAAATCTAGTGGTCATTCCAATCTTCTACAAGCTGTCTACATCTATCGTCGATAAGCTTGAAGGTGAATTTGGTGTTAACCTATTGAATGTGTGGAGG…	MVTTSSYSNVNVGPEVFINFRGEELRENFVSHLYKALRQSGINAFIDSDMVPGDKLITLFKTIEESKIALAILSSKYTASQWCLEELVKIMECSTNGEGCKNLVVIPIFYKLSTSIVDKLEGEFGVNLLNVWREPGGARDSRIVKWNAALQDMLSRAALIYDGSIEENAFMARIVEKVNDARSLIWSQSQANPNLQKRGVEEIPNPPKFYNIALSSAEPGEQRLKQLEEKLHMDSLDCNEDETRVLGIFGMAGIGKTYLAKKLFFKLETKLCRALIIEFDCDSSNQLEKRLVEGLLKKDYPSLIFAGENSLEDWKNLLIEKKVVVVFDNVSDKKHLEPLMGNCDWIKKGSRIVITTRDKSLTEGLTVSDLYEVPGLNEREGLELFKAQIGTTLEGNYLE…
Bol000934	NBS	Bol	[176, 371]	384	N	NB-ARC	ATGAATAACAACGATGAAATCAAGCAAACTGTTTACATTAGTTTCAACATTAGTGACTCGGATGTTTCTTCATTCATTAGGTACTTAGTTGCAGCCTTACACCGCGAAGGTATCGACGTGGCATCTGAAAAATCCGGCCACGATCTGAACAAGGGCTGGTTTTCCCGTATCAAGCTTTTTGTGGTGGTTTTCTCAGAGCCATGCACGTATTCCGTGGCATGCCTAGAGAAACTTGTGAAGCTTCTTGAGTTCCTGCGAGAAGAAGACAATGTGGTGGTTCCGGTATTCAATGACGCAATGGCGAAACAAATGGAGAAACTTTCTGGAGCGTTTGAGGCACTGGGAATGTCGCATTCTGCAGATCAGGTGACTACGTGGCAGCGCGTGCTAAAGGAAATC…	MNNNDEIKQTVYISFNISDSDVSSFIRYLVAALHREGIDVASEKSGHDLNKGWFSRIKLFVVVFSEPCTYSVACLEKLVKLLEFLREEDNVVVPVFNDAMAKQMEKLSGAFEALGMSHSADQVTTWQRVLKEITGLRGHEYTNELSEAAELIEEIAKNVSEKLNPTENIGIHALLRVLENLLCKQPWGFRSIGILGNPGIGKTTFAEAALRRMHDGYDVFRFITESNNKTIEHFSEEDFQEILMEKFDLNNQDAGPCHRRKRLLLVLDGLQNAQDAESFLRGFNRFGPGSLLIITSSEREVLEKCHLNEIYELKGLNDEDALKLFIRCAFGKDVIDEELRKLSVSEIERCDGNPSTIRSHAAKMKSRMETIDMESALASQQLGD
Bol000970	TIR-NBS	Bol	[208, 460]	543	TN	TIR NB-ARC	ATGGCGAAGCCCTTGCCAGAGCATAAAATGTTCATCAATTTCTGGGGAGACGACTTGCGTCATGGCTTTGTTGGCGAGGCCTTGAAAAAGGATGGAGTCTATATAGATGTTGATGAGTTGCCGCGTGGAGATCTTACAGAACTTCTTGTGAATGGGATTAAGGAGTCGAGGATCGCACTGGTAATCTTCTCGAGCGGGTACGCAGAATCAAGTTGGTGCTTAAACGAGCTGCTGAAGATCAAAGAACTTATGGAAAGAGGGAAACTATTAGTCATTCCAATCTTCTACAAAGTGGAGCTATGGGAGGTTACACAACTAAAGGGTGATTTCGGGGTTAAATTTTGGAATTTGTGGCGTATTAATCGGGATAGCCATATCGTTAGCTGGAAGGAAGCTTTG…	MAKPLPEHKMFINFWGDDLRHGFVGEALKKDGVYIDVDELPRGDLTELLVNGIKESRIALVIFSSGYAESSWCLNELLKIKELMERGKLLVIPIFYKVELWEVTQLKGDFGVKFWNLWRINRDSHIVSWKEALESVASMEGIYLKEHSSETEFITFAVNEVLKRVSLWEGENPSLFPSTERGKSTGLPLGTGEKHKTYQNKQHLFGMEHHMEQLEKKLEFDCDKTRIIGVVGMPGIGKTTLAVMLHQKWNSQFIRCVPLLNIRKKSNDYGPVWLRKTLLEVLLEGKFPLISDKTTHESVKDTLLHTKVFVVLDDLSDKKQLEFLLGNLGWIKKGSKIVISTCDKSLLDGCAHDTYVVPVLNDREAFQLFNYHVFDDKIRSFTNTFLTLSRKFVDYARGH…
Bol000971	NBS	Bol	[400, 601]	605	N	NB-ARC	ATGCCACTCATATCGTGTGTCAGTATTTTCAAAAGCCAAGCCTCTGCAGATATGGTCTTACAACCGTTTGACCCAAAGGAATGGCCACGTGGTCTTATTGGAGTATGCTCTCTTCGTCGGCTATGTTTAAGCGGAAATAATTTTGTCAGCCTGCAAACCGACATTGGGAAACTTTACAAGATGCTGACCTCTATTCCAATGCTTCCACCAAATCTCCACTACTTTGATGCTCATGGCTGTGATTCACTTGAAAGAGTTGCAAATCCTCTGGCCCTTCCAGGGCTGTTAGAAAAGGTCCATGCAATATTCATATTTTCAAGCTGCCACAAGTTGGATCAAGACGCAAAGGATAATATCATATCCTATATTCGGTGGAGAAGTCAGTTGGTGTTAGAGGCA…	MPLISCVSIFKSQASADMVLQPFDPKEWPRGLIGVCSLRRLCLSGNNFVSLQTDIGKLYKMLTSIPMLPPNLHYFDAHGCDSLERVANPLALPGLLEKVHAIFIFSSCHKLDQDAKDNIISYIRWRSQLVLEALSQYNGVRLFLYQFPVILCSICRHLILFGILLQGSVLEDFGGTCFPGWEVPAWFSHQAYGSVLKSKLLPHLCDNRFTGIALYARLLYFLAIMSRGIVSCMLDIKKHVEEEDEEECSHTEASFEFQVTDGTEVLEGCEVLKCGSSLVYSTDERTNMSWVAKTGVIAERINNIPGQATYYGNSRSYDDIQYGSYSGLTLGRDENFFSEANFDVTPNSQKSYKNKKVGLLKKESDAGGDFTESSFHDNTSSANVEKIKRHPLVGLEQRL…
Bol000973	NBS	Bol	[47, 160]	295	N	NB-ARC	ATGCACGATGGCTATGACGTTTTTCGCTTCATCATAGAATCCAATAACAAGACCATTGAGCATTTCTCTGAGGAAGACTTTCAAGAGATCCTAATGGAAACGTTTGACCTAAACAATCAAGATGCCGGGCCATGTCATCGTCGAAAAAGACTTCTCCTTGTCCTAGATGGCTTGCAAAATGCTCAAGACGCAGAGTCTTTTCTACGTGGGTTTAATCGGTTTGGTCCAGGGAGCTTACTCATAATAACCTCAAGTGAAAGAGAAGTTCTTGAGAAGTGCCATCTCAATGAGATTTATGAACTTAAAGGTCTCAATGATGAAGATGCCTTGAAGCTATTCATAAGGTGTGCCTTTGGGAAAGATGTTATAGACGAAGAGCTTCGGAAACTTTCGGTGAGT…	MHDGYDVFRFIIESNNKTIEHFSEEDFQEILMETFDLNNQDAGPCHRRKRLLLVLDGLQNAQDAESFLRGFNRFGPGSLLIITSSEREVLEKCHLNEIYELKGLNDEDALKLFIRCAFGKDVIDEELRKLSVSEIERCDGNPSTIRSHAAKMKSRMETIDMESALARFWHISSLCFQETMNTFSITPKQSFFITDAYNYQWDLENLSGFDLASSLEIRLSDLRGHCLTYDSRQKFFFSTISSTYLSDFKDLSLLNFPSPAIESMPIDLKILQLRQEILLVCQVNKPWEGYKVRKL
Bol000975	TIR-NBS-LRR	Bol	[234, 474]	1160	TNL	TIR NB-ARC LRR_8	ATGGTGACAACTTCTTCATATTCCAACGTCAACGTAGGACCAGAAGTGTTCATCAACTTCCGAGGAGAAGAGCTGCGAGAGAATTTCGTCTCCCATCTCTATAAGGCATTGCGCCAGAGTGGGATCAATGCTTTCATAGACTCTGATATGGTTCCGGGCGATAAACTCATAACCCTTTTCAAAACAATCGAGGAGTCCAAGATAGCGTTGGCGATTTTATCGAGCAAGTACACGGCGTCACAATGGTGTCTGGAGGAGCTGGTGAAGATAATGGAATGTAGCACAAATGGGGAAGGATGCAAAAATCTAGTGGTCATTCCAATCTTCTACAAGCTGTCTACAGCTATCGTCGATAAGCTTGAAGGTGAATTTGGTGTTAACCTATTGAATGTGTGGAGG…	MVTTSSYSNVNVGPEVFINFRGEELRENFVSHLYKALRQSGINAFIDSDMVPGDKLITLFKTIEESKIALAILSSKYTASQWCLEELVKIMECSTNGEGCKNLVVIPIFYKLSTAIVDKLEGEFGVNLLNVWREPGGARDSRIVKWNAALQDMLSRAALIYDGSIEENAFMARIVEKVNDARSLIWSQSQANPNLQKRGVEEIPNPPKFYNIALSSAEPGEQRLKQLEEKLHMDSLDCNEDETRVLGIFGMAGIGKTYLAKKLFFKLETKLCRALIIEFDCDSSNQLEKRLVEGLLKKDYPSLIFAGENSLEDWKNLLIEKKVVVVFDNVSDKKHLEPLMGNCDWIKKGSRIVITTRDKSLTEGLTVSDLYEVPGLNEREGLELFKAQIGTTLEGNYLE…
Bol001023	TIR-NBS-LRR	Bol	[187, 445]	906	TNL	TIR NB-ARC LRR_1	ATGGCGTCTTCTTCTCGGAGCTGGAGATACAACGTCTTGCCGAGCTTCCACGGACCAGATGTTCGTGTAACATTTATGAGTCATTTAAAAAAGCAGTTTCAACACAACGGGATCATAGCGTTCAACGATGAAGGGATTGAGAGAAGCAAACTGATCGGTACTGAACTCATACGGTCGATAAGAGAGTCAAGAATCTCAATCGTGGTGCTCTCGGAGAACTATGGTTCTTCAAGTTGGTGTTTGAATGAGCTATTGGAGATTTTGAAGTGTCAAGAATCTGCGGGACAAATAGTGATGACGGTTTTCTACAAAGTGGATCCATGTGATGTGAGGAAACAGATGGGAGAGTTTGGTAAGACTTTCAAGGAAACTTGCGAAGGGAAAACAGAGACCCAGGTG…	MASSSRSWRYNVLPSFHGPDVRVTFMSHLKKQFQHNGIIAFNDEGIERSKLIGTELIRSIRESRISIVVLSENYGSSSWCLNELLEILKCQESAGQIVMTVFYKVDPCDVRKQMGEFGKTFKETCEGKTETQVHKSIHALTHVANIAGEHSVNWNNEAKMIEKISLNVSDNLNATPSRDFDGMVGLEGHLGKIQCLLILENDEPMTLGISGPAGIGKTTIARALYNQLSPDFPLSYFMENVGGSYRNIGCGDHGSKLRLQEQLLLHILNQTNINVCHLDVISERLCNQKVLIVLDDVDSLDQLDALAKDIYHFGSGSRIIVTTKDQELLERYGITNTYHVGFPSNGEALEIFCRYAFRRNSPKYGFEKLAIRVAELCGNLPLGLRVVGSSLGGKSGDEW…
Bol001655	NBS	Bol	[17, 198]	279	N	NB-ARC	ATGGTTGTAATATTAAACCAAAAGGATATTGAGGTTTGTCACTTAGGAGTGGTCCAAGAAATGCTGAGTGGCAAAAAGGTGTTGGTTGTTCTTGATGAAGTGGATTGCTGGTGGCAACTCGAGGAAATGGAAACGCAGCGTGGATGGTTAGGTCCCGGAAGTATGATTATCATTACAACTGAAGATAGAAAACTGCTCAACGCACTCGGACTCGGGATCGAACATATCTACAAGATGGAATTTCCAACTAGCGATGAGTCTCTTCAGATCTTTTGCCAATATGCTTTCGGTCAACACTCTCCAGATTATGGTTTTGAAGAGCTTGCTAGGGAAGTTACTTGGCTTGCTGGTAATCTTCCTCTAGGCCTGAGAGTTATGGGATCGTATCTACGGGGAATG…	MVVILNQKDIEVCHLGVVQEMLSGKKVLVVLDEVDCWWQLEEMETQRGWLGPGSMIIITTEDRKLLNALGLGIEHIYKMEFPTSDESLQIFCQYAFGQHSPDYGFEELAREVTWLAGNLPLGLRVMGSYLRGMSREQWIDALPRLRSSLDREIDATLRFSYDGLSDKDKALFLHIACFFSCSLWKVDSVKRCLANCGLDVKHGLQVLADKSLISIDDRGYVKMHSLLQKMGRGIVKKESLKEPGKREFLWSTSEIIELLDKNTVSLFLLHMQSSVSLGF
Bol002454	NBS-LRR	Bol	[187, 441]	672	NL	RPW8 NB-ARC LRR_1	ATGGCCGAACTTATCGGTGGAGAAGTTGTGACGGAGCTCGTAAAACAGCTCTTCGCCGTATCCAAAAAAGCCTTGAGATGCAGAGGCGTCGCGGAGAATCTCGCCACCATGATCGCAGGCGTTCAACCGACCATCAAGGAGATCGTCTACAGCGGAGTAGAAGTGAGCGCCCATCGCCAGGTTCAGCTCCGCATGTTCTCTGAAACCTTAGACAAGTGCAAGAAGCTCACCGACAAGGTTCTCAAATGCAACCGCTGGAACATGGTTCGTCAGCTTTACCACGCCAAGAAAATGGAAGACTTGGAGAAGAAGATCTCGCGGTTTATCCAGGGCTTGCCTCTCCATGTTCTCTGTGACGTTCATCACCTTCGCGCTGATTCTGAGGTTCGCTTCGACCGG…	MAELIGGEVVTELVKQLFAVSKKALRCRGVAENLATMIAGVQPTIKEIVYSGVEVSAHRQVQLRMFSETLDKCKKLTDKVLKCNRWNMVRQLYHAKKMEDLEKKISRFIQGLPLHVLCDVHHLRADSEVRFDRIDRGFDSLSEKMGSMKIRGGGLVQEEMKAGEAAMEMLTEGDLGNLGVGLELGKRKVKEMMFGLKDEGGLVGISGMSGSGKTTLAKELARDEEVLGHFGRRVLFLTVSQSPNIEELKAIIWGFLTGNEDGFGATLPEPVGQTQRLVILDDVWTREALDKLMFKIPGTTTLVVSRSKLADPRTTYEVELLNENEATSLFCLSAFNEKSVPFGYSKELVKQVVAECKGLPLSLKVVGASLKGRPEKYWEGVVKRLSKGEPADETHESRV…
Bol003578	TIR-NBS-LRR	Bol	[206, 450]	1163	TNL	TIR NB-ARC LRR_1	ATGGGTGATTCCAGTGGACAAACTCGGGAGCGATGGAGCTACGATGTGTTCTTAAGTTTCCGTGGACCAGATGTGCGCAACGGTTTCTTAAGCCATCTCTACAAGAGTCTAGTGAGATCTGGTATATACACATTCAAGGACGATAGAGAACTAGAGATAGGAGAAAGCATACCCCCGGAGCTGATGAAGGCCATTAAAAACTCCAAAATTTACGTTGTTGTTTTATCCGAGAGCTATGCTTCATCATCGTGGTGCCTTGATGAGCTCGTGCACATTATGCGGTGCTTGAAAAACGACCCCGGACACCTGGTATTCCCAGTTTTCTACAAAATTGAGCCGTCGCATGTACGCAGACAAAGTGGACCATTTGGTGAATCCTTTCATAAACACCGCATAATG…	MGDSSGQTRERWSYDVFLSFRGPDVRNGFLSHLYKSLVRSGIYTFKDDRELEIGESIPPELMKAIKNSKIYVVVLSESYASSSWCLDELVHIMRCLKNDPGHLVFPVFYKIEPSHVRRQSGPFGESFHKHRIMCTNRESKWKGYQWRKALTSIANLKGYHSSNGDSDAELIDQLTRDILRVLPSSYLHLPTYAVGIRPRVGRIKELMCFGLDDVQIIGIWGMAGIGKTTLAKAAFNEFSHRFEGRSFVENFRDYFKRPDGKLHLQKKLLSDILRKDEAAFNNMDHAVKQRFRNKRVLVVIDDVEDIVQLHSVGIYLSCFGPGSRIIITTKNKHLLEQLDVENIYSPKEFNADEALDLVSWHAFRSSEPPEEFLQFPKRLVEYCGGLPLAMEVLGAFLYK…
Bol003707	TIR-NBS-LRR	Bol	[499, 764]	1602	TNLLLL	B3 TIR NB-ARC LRR_3 LRR_1 LRR_1 LRR_1 zf-CCCH	ATGGACAGACTCCTCGCTCTCCGCCGTCAGGGATTGCGCGATTTCGAGCCGTCACTCCCGCCGCGATTTATGGATAGAATCCTCGACCGTATGAAGAAATCTTTGAATCGGAGTGGGATAAGCCGCCGCCGGCTAGAACGGTGTTCTAGTTCCTTCGCTGAAGATCTCTCAGTCTCGACTTCTTCTTTCGCGACGTTACCTGATAGGACTAGTTTCCGCCTCCTCGCAGCAGGAGGCGATGGCGAATTGGATCGGATTTACAAGTCCCTTGGGGTTTCTGGTCCCGACGATTTGGCGATTTCTTTTGACGCGTGGGAGGCTAGCAAGATGCGTTCCTCCTCTGGTATTGTTAATAGGTTTCAGCCTCAGGCCGATGTTTTGAGTAGTGGTGTTGATTCA…	MDRLLALRRQGLRDFEPSLPPRFMDRILDRMKKSLNRSGISRRRLERCSSSFAEDLSVSTSSFATLPDRTSFRLLAAGGDGELDRIYKSLGVSGPDDLAISFDAWEASKMRSSSGIVNRFQPQADVLSSGVDSLDRDNTGGVGRFFKEHASEKASEKEHGEMNLNPNYHDDVREDLFEICLTTIDVSNVDRLAVKANKDAGEYFLLATVVAGTDSLLRFEDEEGKTWLFGFSYLNVSQCCEFTQGWSSYVEEKQLKAGDFVSFQRDRKDSSKLFIGCRKSDESFPNPTSPGASIKTVEMRERLKGVETPFQPKLSEHSVTGSDPVLVIYCGDNQVSEEIYLISYIFNELCRRGFSPLRYDMKKGTVTENQKLLHISRVGIIIFSMNFAHFRECLDGFVA…
Bol003710	NBS-LRR	Bol	[164, 420]	642	NL	NB-ARC LRR_4	ATGTCAGCACCTGGGAAGTCTGATTATTCTTCTGGTGGACCAGATAGGCCTTTATACAGGTCTAACTTAGCTTCACAGATGGCAAGATCTAGTAGCTTTCGCGAGACTATGGAGCAACCTGTCTCATCTTCTCACGCGAGCATGTTGAGGACCACTTCACCATTAGCACAAACCGATGTTACAAATTTCTTCCAGTGTTTGCGTTTTGATCCTAAGGTGGTTGCCGCAGATCACAAGTCTGTTCGTCAAGGTGACTTTAAGCGTCATGTGAATATTGGCCTTGGAATTCAAGGGGATGAATCTCCAAGCACAACTCCGAGAGGGAAGTTAACTCCATCCCCTATACCAGAAGAGATCAAAAGACTAAAGGCTGGTCTACGGGAAAACATCGTGAAGGCC…	MSAPGKSDYSSGGPDRPLYRSNLASQMARSSSFRETMEQPVSSSHASMLRTTSPLAQTDVTNFFQCLRFDPKVVAADHKSVRQGDFKRHVNIGLGIQGDESPSTTPRGKLTPSPIPEEIKRLKAGLRENIVKARSQFMLAKKVVRNACFRLHLKSSKNLVRILALLNHPQPLEAEIEGIWGMAGIGKTSIAREIFELLAPQYDLCYFLQDFHRMCKSKGLRQIRDDFLSKVFREEELCLGACDTKPSFMRDWFQNREILVVLDDVSNARDAEYVFGGFSWFSRGHRIILTSRSKQVLVQCKVKEPYEIQKLSDFESLRLCKQYLKEESAIMSELMSCSSGIPLALKSFVSSVSKQHMNDMKKHLQSLRINPPTKIQEAFRRSFDGLDENGKNIFLDLAC…
Bol003711	TIR-NBS	Bol	[194, 442]	1039	TN	TIR NB-ARC	ATGGCTTCTGCCTCGTCTTCCTCCAAGCGCCAGTTCGACGTGTTTGTGAGCTTCAGAGGCGCTGACACGCGTACCAACTTCACTTCTTACCTCCGTCAGTCCCTACACCGGAAAGGCATCGATACTTTCTTTGATGAGAAACTCCGGCGAGGCCAGGATCTCTCGGTCCTCTTTGACAGGATCGAGCAATCGAAGATGTCCATCGTCGTCTTCTCGGAGAACTACGCCAACTCCACCTGGTGCTTGGAGGAACTCTGGAAGATAATGCAGTGCAGGGAGAAAAGAGGTCACGGTGTGATACCCATTTTTTACAAAGTCAAGAAGTTTGATGTGGAGAATCAGAAAGGGAGTTTTGAAGCTCCTTTCAAGAACCCTAAGGAGTGTCTCAAGGGAGATGGG…	MASASSSSKRQFDVFVSFRGADTRTNFTSYLRQSLHRKGIDTFFDEKLRRGQDLSVLFDRIEQSKMSIVVFSENYANSTWCLEELWKIMQCREKRGHGVIPIFYKVKKFDVENQKGSFEAPFKNPKECLKGDGQKVGAWKEALRAASNILGFVLPEERPESEFVEKIAKETFRMLNDLSPCEISGFPGIESRSKKLEELLMFDNANCVRAIGVLGMTGIGKTKVADSVYKRNHRQFDGYYFLEDVDKELEWHTLSYLREKLLCKLLDEEDLDVRALGRLEDFLRNKKVFIVLDNVTKENQIKDLIGPLEQYRKGSRIVITTRDKKLLQNNTDATYLVPRLNDWEAMELFSIGAFPENLYPPEEFLDLSNKFVYYAKGHPSALKLLGSGLCKKEKTYWME…
Bol003839	NBS	Bol	[5, 254]	437	N	NB-ARC	ATGACTTCACTGTTATGCCTAGAATCAGATGAAACAAGGGTGGTTGGGATTTGGGGGCCCTTGGGGATCGGCAAAACAACAATTGCAAGAGCCATATACAATCAGATTTCAAGAAACTTCCAGCGCAGTCTCTTTATGGATAATGTCAAGAGAAGTTACAGAAGTGGTGGTGACTCTGACACTTATACTTTAAAGCTGAGGTTGCAAAGAGAGTTTCTTTCCAAGATTTTAGACCATAAGGATATGGAGATACACCATTTAGGCACAGCTCAACAAAGGTTGAAGTACCAGAAAGTCCTTGTTGTTCTTGACAATGTTGATAAGCTAGAGCAATTACAAGCTTTGGCAAATGGGCCTCCCTGGTTTGGTAAAGGAAGTAGGATCATCGTGACGACAGAC…	MTSLLCLESDETRVVGIWGPLGIGKTTIARAIYNQISRNFQRSLFMDNVKRSYRSGGDSDTYTLKLRLQREFLSKILDHKDMEIHHLGTAQQRLKYQKVLVVLDNVDKLEQLQALANGPPWFGKGSRIIVTTDNKHLLEAHKIKHIYEVKFPSKDEALKIFSQSAFTKNAPPECYLKLAVEVTELTSHLPLGLCVLGKALCGESVSMWTDQLPRIKTSLNRDIEQVLIVGYNGLDDKDKAIFLHIACLFEGKRVDCVTQFLGNSGLDIEYGLSVLVGRALISILSDKLIIMHRLLRQMGREIVRKHSIHLSMRCRFLMGACYMYHVVADNIGSKLAKLIWDGISVLVLSMFWLLRCAFLSIMSMPTAAFEHPFWKLKKRLSNLKPSKEVNCSVDGCKEL…
Bol003877	NBS	Bol	[2, 163]	237	N	NB-ARC	ATGCTAAACCGCAAGAAAGTTCTTATCATCGTTGATGATGTGGATAATATTGAAGTAATAAATACATTGGTGGGGCAAACTAGATTGGTTGGATCGGGTAGCAGAATTATTGTTATAACTCAAGATAGTAAACTTCTTAAGTCTCAAAAGATTGAGCTAATTTATGAGGTGGATTTCCCATCGTACAACCTGGCTATGAAGATGTTCTGTCGATCTGCTTTTGGGCAAAACTCTCCGCCTTACGGTTTTGAGGAACTTGCAGCTGAAGTTGCCAATCTTTCAGGTTATCTCCCCTTAGGTCTAAATGTCTTGGGTTCGTCTTTGAAAGGGATGAAGAAGGAGGAATGGGTGGATATACTACCAAGACTCCGAAATAGTTTGGGCGGGAAAATCGAGAAA…	MLNRKKVLIIVDDVDNIEVINTLVGQTRLVGSGSRIIVITQDSKLLKSQKIELIYEVDFPSYNLAMKMFCRSAFGQNSPPYGFEELAAEVANLSGYLPLGLNVLGSSLKGMKKEEWVDILPRLRNSLGGKIEKTLRVSYDGLYGKDQELFLYIACLFSGHKVNHIKYLLRDSVRIGLRVLADKSLIHITPSDKIVDMHSLLQKLGTEIDRAESINNTGKRRFLREAEDICDVLTIIL
Bol003919	NBS-LRR	Bol	[47, 309]	487	NL	NB-ARC LRR_3	ATGTTCCATGTTTGTTCATCGGCGTTTCTTATCGTTAGTGATAGTGAAGCTGCAATGATTGAAGAAATTTCCAATGATATTTTAGGTAAACTTGATGTAACTCCATCGTCTAATGAGTTTGAGGACTTTGTCGGCATCAAAGATCATATCGCAGAGGTGATATTACTGATGGATTTGGAATCCAAGGAAGTGAAGATGGTTGGGATATGGGGTACTTCGGGAATTGGCAAGACTACTATTGCAAGAGCTTTATTTTGTAATATCTCTAGTCAGTTCCAAAGAAGTGTTTTCATAGACAGAGCCTTCATATCGAAGAGTATGGAAGTTTATGGCCGAGCCAATCCAGTTGACTATAACATGAAGCTGCGCTTGCGGATGAACTTCCTGTCAGAAATCTTG…	MFHVCSSAFLIVSDSEAAMIEEISNDILGKLDVTPSSNEFEDFVGIKDHIAEVILLMDLESKEVKMVGIWGTSGIGKTTIARALFCNISSQFQRSVFIDRAFISKSMEVYGRANPVDYNMKLRLRMNFLSEILDRKNMKIRAMEERLKHQKVLVVIDDLDDPYVLDALAGQTKWFGSGSRIIVVTTDKQLLKAHGIDSIYEVGLPSDEQALEMFCRSAFRQDSPPDGLMEFASEVVERAGSLPLGLDVLGSSLRGLNKEDCLNMLPRLRRSLDGKIEETLRVGYDGLLGEDKAIFRHIACLFNHVDVKDIKLFLADSELDVDIGLKNLVNKSLIQVRWGKVEMHHLLQEMGRNVVWLQSIKKPQKREFLVDSKDICDVLSEGIGTSKLLGISLNVDEID…
Bol004406	NBS	Bol	[28, 285]	675	N	NB-ARC	ATGATTGAAAAGATTGCTAGAGATGTCTCAAACAAACTAAACATTACGATCTCTAGGGATTTTGAAGACATGGTTGGTATTGAAAAACACTTGGATAAGATGCAATCTTTGTTACATTCAGATGAGGATGGAGCTATGATTGTTGGAATCTGTGGCCCTTCTGGCATTGGTAAGACTACCATTGCTAGGGCTTTACATAGTAGGCTGTCTAGCACTTTCCAGCTTTCTTGTTTTATGGAGAATCTTAGGGGAAGCTGTTGTAACAGTGGTCTTGACGAGTATGGATTGAAGCTGTGTCTACAAGAGCTACTTCTTTCCAAGATTTTTAACCAGAATGGTATGAGGATATACCATTTAGGTGCGCTACCAGAAAGGCTGTGTGACCAAAAAGTTCTTATC…	MIEKIARDVSNKLNITISRDFEDMVGIEKHLDKMQSLLHSDEDGAMIVGICGPSGIGKTTIARALHSRLSSTFQLSCFMENLRGSCCNSGLDEYGLKLCLQELLLSKIFNQNGMRIYHLGALPERLCDQKVLIILDDVDNLQQLEALADETNWFGDGSRVIVTTEDQELLEQHGISNIYHVDLPTEKEARKIFCRYAFRQSLAPYGYENLAERATELCGNLPFGLRVMGSMLRGKKEDDWESILCRLENSNIPKIDAVLRVGFDNLHEKDQILFHLIAVFFNYENDGHVKTMLADSGLDVRLGLKTLAYKSLIKISTEGEIVMHKLLQQVGRQAIQRQEPWKRQILIDTDDIRDVLENDSCLEIFGCAITHQFMAHPSQRNLILVRSVTGIERIPACIK…
Bol004486	NBS	Bol	[26, 219]	311	N	NB-ARC	ATGGAAGATTGGGGATACATGTTCTTGCATACGATGTTTCTAGATGATATCCGCGCGAAGGCAAGATCTCTTGGAATCCACAGGTTGGAGGAGGACCTCCTATATGGTTTAATGAGGAGCAAACATGATGGAAAGGAAATAAGATATGATGAGTTTACACTAGAATCTTTAAAAGATGAGCTAAGCGAAAGCAAAGTATTAATTGTTCTTGACGATGTGAGTGAAAAGAGTCAGATAGATATGATTCTTGGTGGACGAAAATGGTTAAGAGAAGGAAGCAGAGTTGTCATCACAACGAGCAGCAAGTTCGCAATCACGGGAATGGTGGATGAAACTTATCTAGTGCCGGGCATGAGCGACGAGGATGGGTTTAAATACTTTGAAAAACACGCATTCACG…	MEDWGYMFLHTMFLDDIRAKARSLGIHRLEEDLLYGLMRSKHDGKEIRYDEFTLESLKDELSESKVLIVLDDVSEKSQIDMILGGRKWLREGSRVVITTSSKFAITGMVDETYLVPGMSDEDGFKYFEKHAFTTGSCEPRFMRLAREFVDYSRGHPLALKVLGGELLTKDEAYWVSKLGELAKSPISKTIHNVLRSSYDDLSKHHKDLFLDVACFFRSEDEYHVSCLLDSSVQGNVSEIRHLADKFLITICCGRLELNDLMYTFAMGLESQSSSENSASGRRLFNHGEIIAILLNKAVGDFNFCYTFEVIF
Bol004490	NBS	Bol	[102, 272]	438	N	NB-ARC	ATGGTTCCATCATACATGTGCAATGCTAGTGACTCGGAGTTAGTGGATGAAATTGTTGCAGATGTGCGCGAGAAGCTGTATCCAACTGGTACGATCGGCTTTTATTCGAGGTTTCTTGGGATTGAAAACTTGCTTCGCAAGCAATCTCATGACATCTACCGGCTAGGGGTGTGGGGTACACCTGGTGTAGGCAAGACTACCATAGCTCAAACAGCCTTTAACCTAATGTCTCAGGACTTTGAAGCTCATTGTTTTCTCGAAGACTTCCACGTGAATTTTCAGGAGAAAGGACTATACAAATTGCGGGAAGAGCATTTCATCGAAAAACTAAAAAGGACAACTGTTCTTATTGTTCTTGATGATGTGCGTAATCCGATGGAAGCCGAGTCTTTCCTTGGA…	MVPSYMCNASDSELVDEIVADVREKLYPTGTIGFYSRFLGIENLLRKQSHDIYRLGVWGTPGVGKTTIAQTAFNLMSQDFEAHCFLEDFHVNFQEKGLYKLREEHFIEKLKRTTVLIVLDDVRNPMEAESFLGGYDCFGLASLIIIISRDKQILYQCQVQGFFEVTSLNKKEGLQLFNQFAFPEKEPSDSNLVEVSKKVVEYANGNRAALCSYGRALKERAKPEEMEVEFEKIKRHPPQEIMDVFKSSYDTLTDHERNIFLDIACFFKDEKLDYILRILEGCGFFPHVGVDRLVDRSLLMISENKKVKMHNLIQDVGREIAKTENSHIARMWEPSSIKPLLEDDEPKSLAKLKIINLSHSQKLVEVDELSRACSLKEIVLKGCTTLERTPRIDQLKNLE…
Bol004492	TIR-NBS	Bol	[218, 457]	1205	TN	TIR NB-ARC	ATGGCTGCTTCTTCCTCTTCCTCGTCCAATGAACTTCCAGAGTCATGGCAAGTGTTCATCAACTTCCGTGGGATGGAACTACGCAACAACTTCGTCAGCCATCTTGAGAGAGCTCTAACAGAGGCTGGAATCAACTATTACATTGACAATAAAGAGATGCGGAGCGAAGATCTCAAAGTCCTTTTCAAGAGAATCCAGCAGTCACAGATCGCGTTGGCCATCTTCTCGAGCATGTACACGGAATCAAACTGGTGTTTGGACGAGCTCGTTGAGATCATGGAACAAGTGAAGAAAGGTCAACTCAAAATCATCCCTATCTTCTTCAACGTGACCCCAGAGGAGGTTAAAGATGAGGGAGGACATTTCCGCTATATGATGTATAGAGAAAGTAGAAAGAAA…	MAASSSSSSNELPESWQVFINFRGMELRNNFVSHLERALTEAGINYYIDNKEMRSEDLKVLFKRIQQSQIALAIFSSMYTESNWCLDELVEIMEQVKKGQLKIIPIFFNVTPEEVKDEGGHFRYMMYRESRKKGSDLQKWENALESVPSKMGLTLKECNGSERLLVEKIVKSVKKVLAQLVSRPNVLPQDTSQVSSGGDTSFQMPKEKPVFEDEMNRRLKQLDEKIDIDCKETQVLGIVGMPGIGKTNLAELHFHMKKTKFLFRKIISSIREKSEHQEPDCLKKELLTGQDYNDDASMFNKKLFFVLDDVSDKKQVDFLVENLSLIKKGSKIVITTRDKSSIAGLAQETYVVPGLNDKDALELFEYHAFADQVSSTKGNFPKLSKQFVDYAGGNPLALE…
Bol004493	TIR-TIR-NBS-NBS	Bol	[462, 708] [1268, 1512]	2066	TTNN	TIR TIR NB-ARC NB-ARC	ATGGGGAAGAAGCTAACCAACTACAAATCCCCGCCGCGGCATCACGTATTCATCAATTCCCACGGAGCCGACCTGCTCCGCGGCGGATTCGTTCACAAAATCGGGACGGGCTTGAGCAGCATCGATGTCAACGCGTACGCAGATGAGCCGACTGGTGAAGAAGAAGGTCTTACCCAAGATGTTTTGGATAAGATCGAGAAGTCGAGTATCGCGATTGTAGTGTTCTCGAGCAGGTACACCGAGTCGAGATGGTGCTTAGAGGAGCTTGTCAAGGTCAAAGCACGAATGGAACAAGGCAAACTCACCGTGATTCCGATCTTCTACAAGCTCGAAGGAGGCTCAGGTCTCAACTTGGAGAATCCCGCTATGCGTGATTTTGATTCTGAAAAGGTCAAGTTC…	MGKKLTNYKSPPRHHVFINSHGADLLRGGFVHKIGTGLSSIDVNAYADEPTGEEEGLTQDVLDKIEKSSIAIVVFSSRYTESRWCLEELVKVKARMEQGKLTVIPIFYKLEGGSGLNLENPAMRDFDSEKVKFWNEALDSVSCTMGYHLYKTRFITSIVKEVKRLLIQIPLEEHVNESDDSLIEKQKDASVDSSKSETVDGVSVIGEAELSGESVNDITFLCEADERVDSVNDEEVSTSSTSVTSYKPPPEHNVFINFRGTDLHDGFVGHIVEALEKVGFNVYIDEEEPQPGDLTDLLFKRIEESRIAIVIFSSRYTESTWCLDKLVKIKERMDEGKLLIIPIFYKVNQLQVKQLEGNFGVRLWNLWRIYRGHQIIKCKEALESVGGMRGFPFEEFRLE…
Bol004495	NBS	Bol	[147, 323]	747	N	NB-ARC	ATGGATAAATGGAAGAAAGCTTTGCAGTCAGTTTCTCGAATAGTAGGTTTGCGTTTGGAGGCTGACAGTGACAGGACCGAGAGCAATTTTATCAGCCAGGTCGTTGAGAAACTGAAGACCGTGATAGCCTTGATCGAAAGAGAGGAAGGAACCAACATGGTTTCTACTAGTATGTCCTCTATGAATTCTATTGGAAATGCTTCATCTGGAGACATCTTACAGCCGATAGCGCCTTTCCCCAGCAATGGAATGAAAGAAGTCCTGAAGCAATTGGAAGAAAAGATAGATTTCAAATCCGAAGAAACTCAAATCGTTGGAATTGTTGGGATGCCTGGGACTGGTAAAACAGCCCTCGCGGAAATGCATCATCAAGAGTGGCAGTACAAGTTTTTGTTCAAT…	MDKWKKALQSVSRIVGLRLEADSDRTESNFISQVVEKLKTVIALIEREEGTNMVSTSMSSMNSIGNASSGDILQPIAPFPSNGMKEVLKQLEEKIDFKSEETQIVGIVGMPGTGKTALAEMHHQEWQYKFLFNEFFRGFREKSKDDYDWVKNTLLNAQLQRTGNVKIFVVLDDVSDKKQLEFLRTNPGLIKKGSKIVITTRDKGLIADLVEDTYVVPGLNDKEALQLFSHHAFNGQDCDHPPENFIEMSKMFVEYAGGNPLALQELGNELCGENEAHWRRRLETLPHCCNENIGRELRTSYDDLTEMQKHAFLDIACFFRSEEEDYVQHLLDTNSGEAGSEVRDLADKFMINISAGRVDMHNLFCTLGKEIGSSVEKNLGKSRLWNRQDACEALVLKKG…
Bol004498	NBS	Bol	[88, 327]	417	N	NB-ARC	ATGATTGAGTCCTCTCATGTCTTCATTGGCTATATCAGTAGAAGGGATATCAATAAACATGGTGCTGGAATTGGAGAGGGATGTAACTGGACTGAAGCTTCCCTTGAGTTTCAAGTGACAGATGGTACTAAAGAGTTAGCAGGTTGCAAGGTGTTGAATTGCGGGTTTAGTTTGGTATATGCATCTGATGAAAAGAATTATGTACTTCCGGAGAGGGTTGAGAAGCCTAAACTGCTTTCTTCTGTTGGAGTTGATCTACGGCTCAAGCAACTGGAGAAAGCGTTGTACTCTACGCCTGGAGAAACTCGTATAATTGGAGTTGTGGGGGAGCCAGGTATTGGCAAAACAACTCTTGCAAAGGCTTTGTTTAAAAAGCGTGGGTGTGGGTTCCCACAAAAC…	MIESSHVFIGYISRRDINKHGAGIGEGCNWTEASLEFQVTDGTKELAGCKVLNCGFSLVYASDEKNYVLPERVEKPKLLSSVGVDLRLKQLEKALYSTPGETRIIGVVGEPGIGKTTLAKALFKKRGCGFPQNLFLKMSRAHRPERLRRTFLVNLLKPVNQTISGETTHENVKDSLLKAKSFIVLDDVSDKKQLEFLLGNLKWIKKGSKIVITSRNMSFLEGFAHDTYMVPKLDNREAFQLFCYYAFDNQICSPTRTFMILARIIVDKNGGNPQALKLLGSELRGKDKTHWENKMQTLTRIAKIQEFKRSYMDQLNQQHKDVFLDIIWFFRSEEECLVRSLLDSGDLYSISEVRNLTDRFMTDISNGRVDMDGEVSMFAKDHGSHGRYTLLNYDDINEK…
Bol005097	NBS-LRR	Bol	[1, 246]	1207	NLL	NB-ARC LRR_4 LRR_1	ATGCCTGGGGTTGGAAAGACAACCTTGACGCAGATAGTTTTCAAGGACGACTGTGTGACCAACCACTTTGATGTTAAAATGTGGATTTCTGTTGGGCTAAACTTTAATGTCTTCACGGTTACAAAAGCCGTTCTGCAGGAGATCACTTCAAGTGCAGTTAATACTGAGGATCTACCTTCACTTCAACTTCAGCTGAAGCAAGAACTATCAGGGAAGAGATTTTTACTCGTTCTGGATGATATTTGGTCTGAAAGTAGCACAGAGTGGGAAAGCTTCAAGGTCGCCTTTACTGATGCAGAGGAAGGAAGCAAGATTGTTATAACCACACGAAGTGAAATTGTCTCCACAGCCGCACAGGCTGACAAAGTCTACCGAGTGAAGCTGATGACCACTGAAGAA…	MPGVGKTTLTQIVFKDDCVTNHFDVKMWISVGLNFNVFTVTKAVLQEITSSAVNTEDLPSLQLQLKQELSGKRFLLVLDDIWSESSTEWESFKVAFTDAEEGSKIVITTRSEIVSTAAQADKVYRVKLMTTEECWELISRSAFGNISVGSINQELEGIGKRIAEQCKGLPLTARAIASHLRSKPNPDDWYDVSKNFSTYTNSILPVLKLSFDTLPPVLKRCFSLCSIFPKGYVFKREELVLLWMAIDLLYQPRSNKRLEEIGYDYIDDLVGRSFFLRLDITMKSFVMHDLMNDLAKATSGDFCFRREDDNIAEVPSKVRHFSFSRSQCDASMAFKSISGAEFLRTILPFNVPTGLESLQLTEKILNPLLQALSSLRILSLSHYQITRLPKSLKGLKQLR…
Bol005098	NBS	Bol	[173, 454]	1156	N	NB-ARC	ATGATTGTAGGAGAGATGGTTCTCTCGGCTTTTTTACAAGCTCTCTTCCAGACACTGATGTCCGGTCCTTTCAAGTCCTTCTTCAAGAGGCGAGAACTGAACGAGTGTGTACTAGAGAGGCTCAACATTGCTTTGTTGACAATAAGTGCGGTGCTGATTGATGCGGAGGAGAAACAGATTACAAACCCGTCGGTGGAAAAATGGGTCAACGAGCTGAGAGATGTTGTTTACCATGCTGAGGATGCTCTTGATGATATTGCTACAGAAGCTCTGCGTCTCAACATAGGAGCTGAATCTTCTTCCAATAGGCTGAGACAGCTTCGTGTCAGAACCCTGGGAGATTTTTTGGAAAGGAACAGTGATCATTTGGAGACCAGGCTCGAGAAGGTCACGATGAGG…	MIVGEMVLSAFLQALFQTLMSGPFKSFFKRRELNECVLERLNIALLTISAVLIDAEEKQITNPSVEKWVNELRDVVYHAEDALDDIATEALRLNIGAESSSNRLRQLRVRTLGDFLERNSDHLETRLEKVTMRLERLASQRNILGLKEITAMTPKQRLPTTSLVDESEVVGRDDDKDEIMRFLIPENGEDSGTTVVAIVGIGGVGKTTLSQLLYNDHRVQNHFGTRVWAHVSEEFDVFTITKKVYESVTSRPCEFTDLDVLQVKLKERLIGPFLLVLDDLWNENFADWDLLRQPFTSAAQGSRIIVTTRSQRVASIMCSVHVHNLKPLSDGDCWSLFMRTVFPNQDPCLDQEIGDLAERIVYKCHGLPLAAKTLGGVLRFEGNVVEWERVLSSRIWDLP…
Bol005623	NBS	Bol	[157, 323]	516	N	NB-ARC	ATGGACACCGACGTCAACAACAACAACGACAAAGCAAATCACTGCGTTTATATCAGTTTTGACAACAACGACCAATCAATTTCCTCCTTCATCAACTACCTCAAAGCTACTTTCAACCACCATGGGATCTATCAGCTCGATGATCAAAGTGATCGGTTGGCTGATCGAATTAAGATTCTTGTTGTTGTTTTCTCCAAGGAGGACACGTTCTCTGCGCCTGAAAATCTTGTGAATCAACTCCCTAAGAAAGACCTTGTGGTGGTTCCAGTGCTCTATAAAGTCACGATATTATCGGCGAGGCAGAATGCAATGCTCGATCAGGTTTTACTAGACTCATCAGCAGTATTACCAGGTCACATATATAATGAAGAACGAAGTGAATACGAATTTACGAAAGAG…	MDTDVNNNNDKANHCVYISFDNNDQSISSFINYLKATFNHHGIYQLDDQSDRLADRIKILVVVFSKEDTFSAPENLVNQLPKKDLVVVPVLYKVTILSARQNAMLDQVLLDSSAVLPGHIYNEERSEYEFTKEIARDVCEKLYPTAEIGIHRRQKEIENLLCKQPWGVRTLGIFGKPGIGKTTLAIALFRHMSGGYDASCLIKDFDTKYNGKRLDPLDPDYLSEIPMEEFDQNCIDSEPINRKKRVLIALDDVRNAPDAKSFLGGFDKFGPGSLIIITSQNEQILKECQVSVFYELKGLNDEEALELFTRCAFGNIVIEEDPLDLSKNEIKSKTMVEMVSTLPDVCEVLIAENKCIRLIPYEEYNEAKENKEFQSDNDAVSATRDTDIITLTTSDLCSK…
Bol005625	TIR-TIR-NBS-NBS-LRR-TIR	Bol	[447, 698] [1468, 1714]	2141	TTNNLT	TIR TIR NB-ARC NB-ARC LRR_3 TIR	ATGGGGAAGCCAACCAAGCCCAAATCCCCGCCGCCGCCGCATCGCGTATTCATCAGCTCCCACGGTGGTGACTTGCTCCTCCGAGGCGGATTCGTCCATGAAATTGCCAAGGCCTTGAGAAGCATCAAAGTCAACGCGTACGCTGATGAGCCCACTGGTGAAGAAGTTGTTTGGAAGAGGATCGAGAAGTCGAGGATCGCGATCGTGGTGTTCTCGAGCAGGTACACCGAATCGAGATGGTGCTTTGAGGAGCTTGTCAAGATCAAAGAAGGAATGGAACTAGGCGAACTCGAGGTGATTCCAATCTTCTACAAGCTGGATACATCTGCAGAGCTAGAAGGTGGCTCCGGTTTGAATCCCACCATGCGTGATTTTGATCCTCAAAAGGTCAAGATTTGG…	MGKPTKPKSPPPPHRVFISSHGGDLLLRGGFVHEIAKALRSIKVNAYADEPTGEEVVWKRIEKSRIAIVVFSSRYTESRWCFEELVKIKEGMELGELEVIPIFYKLDTSAELEGGSGLNPTMRDFDPQKVKIWNEALDSVSCMMGYHLYKNSVESKFISRIVKDVKRILIQLPKEEQDDESHDSLDDSSKSETLNGGSVLGEAESVEDDIFPNEKVDSVNDQEVSTSSAIVTSNKPPLEHQVFINFQGNDLRYGFVGHIAEALERVGFEVRIDEDELQPGDLTELLFKQIEESRIAIVIFSSRYTESTWCLDKLVKIKERMDEGKLEVVPIFYKVKQLQVTQLEGSFGIRIWNFWRRSREYRVIKWKEALECVGGLKGLVFEEDRLESELITSIVKDIE…
Bol005626	NBS-NBS	Bol	[120, 161] [198, 357]	543	NN	NB-ARC NB-ARC	ATGAAACAAGCGAAACAAGGAAACCTTAGAGTCATCCCAATCTTCTTTAACGTGACCCCAAAGGATGTAGGAAGTCCATACGGAAGTTTTGGCTGTAAGGTATATGTTGAAAGGCAACATAATCCATCTTCTCTGCCCATTTGGACCAAGGCTCTAAAGTCTGCGGCAGGCAATATTGGCTTGCTTTTTAAGAACTATAGGAACGAGATGTTGCTCATTCAAGAGATCCTTGCCTCGGTCAAAAAAGTCCTAGCTCTAGAACCAAACACACACAATGTGCCCTCTAGGGAGATATCACCGGTAATTTCTGGTCGCATTAGTTCCTCGAGAAAGTTTTTCTTTGTCGAAGTAATGAATCAGCGCATAAAGCAACTGCAAGAAATGATAGATTTTAATTGC…	MKQAKQGNLRVIPIFFNVTPKDVGSPYGSFGCKVYVERQHNPSSLPIWTKALKSAAGNIGLLFKNYRNEMLLIQEILASVKKVLALEPNTHNVPSREISPVISGRISSSRKFFFVEVMNQRIKQLQEMIDFNCDQTQIVGIVGMPGIGKTTLAEEYFERSNDRYSFNKIISDIRERGHHYLEYKLLEGQKLNEEANIFSKKSFLVLDDVSQKKHIEFLLQNRRRIKKGSKIVITTRDKSSIAEFSPEIYVVPPLNDTDAWQLFNDHAFKGGASSTKGNFPKLTQKFVDYAGGNPRALEELGKELNGKDEAEWVTRLENLPYQCNSIIKKELKISYEELTEQQKDAFLDIACFFRSEEENYVKCLLDSECGDVVKKLAEIFFICISGGKIEMHNLLCAFG…
Bol006984	NBS	Bol	[131, 301]	482	N	NB-ARC	ATGTCTGGGGAACTTGTGTCATTTGCAATAGAAAAGCTATGGGACCTACTGAGCCATGAATACGAACAATTTCAGGGACATACAAGTGAAGTGGTGAGAAGCTTTGTGAAAAGGATCAATGAGATTGTTCTTGACGCTGAAGATACAATTGAACGCACTATTCTGAAAGATGTACTCGGACGTGGTAGCATCGGAAGACTTGCGTGCATTGCTCCGAAACGCATGAAGATTGCATCAGAAATTGGAAGCTTAACTAAGACGATCAAGAAAGCAGTTCGTGATATGAACGATTTTGAGGTACACCAGAGAATTGACGATGTAAAGGATCCACAACCTTCTCAACAAAGACAAGAATTTCCTAAAATTCACGAAGGAAATCTTGTGGGGATGGAAGCAAAT…	MSGELVSFAIEKLWDLLSHEYEQFQGHTSEVVRSFVKRINEIVLDAEDTIERTILKDVLGRGSIGRLACIAPKRMKIASEIGSLTKTIKKAVRDMNDFEVHQRIDDVKDPQPSQQRQEFPKIHEGNLVGMEANVKTLLGYLVEGDDIQVVSITGMGGLGKTTLARQVFHDNLVKKKFDRLAWVCVSQVCDHIKVWQAILQNFRSKEQQNEIQKMTKAALQGELFELLETSNSLIVLDDIWNKEDWDLIKRIFPHKAGSKVLLTSRNERVARPGETYIDFKPECLSDQDSWTLFKSIAMPRKDASVYEGAKGTKEGRVPMGTNKWNTLLEFDNLNKLKLSTNIQLLSHELQFPSRLTSLYLFGSGLKEDPMLILEKLVHLKEVKLGSGSFSGRRMVCSRG…
Bol007132	NBS-LRR	Bol	[1, 103]	459	NLL	NB-ARC LRR_1 LRR_1	ATGATTGTGCTTGTGGGTCCTGCCGGGATTGGTAAGACGACCACTGCCAGAGTTTTATACAGCCAACTCTCTCCTGGTTTTCCATTCAGCTCGTTTTTGGAGAATATTAGAGGAAATTATGAGAAGCCTTGTGGTAACGACTATTCGTTGAAGTTGAGTTTGCATCAAAATTTGTTGTCTCAACTACTCAACCAAAAGGATATTGAGGTTGGTCACTTGGGAGGGGCTCAAGAATTGGTGAGTGACAAAAAGGTGTTGGTTGTTCTTGATGAAGTGGATAGCTTGTGGCAACTAGAGGAAATGGCAAACAAATGTGGATGGTTTGGTCCGGGAAATTATGGTTTTGAAATGCTTGCTAGGGAAGTTACTGGACTTGCTGGGGATCTTCCTCTAGGCTTG…	MIVLVGPAGIGKTTTARVLYSQLSPGFPFSSFLENIRGNYEKPCGNDYSLKLSLHQNLLSQLLNQKDIEVGHLGGAQELVSDKKVLVVLDEVDSLWQLEEMANKCGWFGPGNYGFEMLAREVTGLAGDLPLGLRVMGSYLRGMSREECIDALPRLKSSLDGEIESTLRFSYDALNDKDKALFLHIACFFSCSNCTVDSVKRWLEKSGLEVNHGLQVLADKSLISIDYHRYIRMHSLLQKMGREIVKKRSSEEPGKRQFLWDNKEISDVLEENTGTETVLGIWLLASNEIQTSKSAFDGMNNLQFLKVYSPLQCLKRMDLSASEYLKKIPDLSKATSLEELDLSGCKSLLELTSSIGNATKLRICKLKGCLLLKELPSSIGRLINLEELNLSNCGNYGSL…
Bol008133	NBS	Bol	[181, 469]	927	N	NB-ARC	ATGGCCTCAGCTACTGTTGATGTTGGGATAGGACTGATTCTCAACCTCCTAGAAAACGAGACCTTGTTGCTGTCAGGAGTTCACAGCGAGATCGAGAAGATGAAGAAGGAGTTGCTTATCATAAAGTCCTTTCTTGAGGACACCCATAAACAAGATGGGAATGGATCCACCACCACCACAACAACGGGAACAACAACAACTCAACTCTTTCAAACTTTTGTGGCGAACACAAGAGACTTGGCTTACCAAGTGGAAGACATCATCGACGAGTTCACCTATCACATCCACGGTTATCGAAGCTGCACAAAGCTTCGGCGTGCAGTTCATTTCCCTATGTACATGTGGGCTAGACACTCCATAGCTCAGAAGCTAGGAGCCGTGAATGTCATGATTCGTTCC…	MASATVDVGIGLILNLLENETLLLSGVHSEIEKMKKELLIIKSFLEDTHKQDGNGSTTTTTTGTTTTQLFQTFVANTRDLAYQVEDIIDEFTYHIHGYRSCTKLRRAVHFPMYMWARHSIAQKLGAVNVMIRSISESMKRYQTYQGASVSHVDDGGGTKWVNHISESSLFFSENSLVGIDAAKGKLIGWLLSPEPQRIVVSVVGMGGSGKTTLSANIFKSQTVRKHFASYAWVTISKSYVIEDVFRTMIKEFYKEAETQIPGELYSLTYRELVEKLVEYLHSKRYFVMLDDVWNTGLWREISIALPDGISGSRVMVTTRSNNMASFSYGSGSRKHEIELLKEDEAWALFCNKAFSGSLEECRRRNLEVVARKLVERCQGLPLAIASLGSMMSTKRLESE…
Bol008302	TIR-NBS-LRR	Bol	[190, 438]	1204	TNLL	TIR NB-ARC LRR_1 LRR_8	ATGGAGTCTCTTCCTTCTTCCTCTGCAGAGCTCGACGTGTTTCTCAGTTTCAGAGGCTTTGACACACGCAACAACTTCACTGGCCATCTCCAAAAAGCCCTCCGCCTTAGAGGAATAGACTCCTTCATCGACGACAAACTCCGCCGAGGAGACGACCTCACTGCTCTTTTCGACAGAATTGAGCATTCAAAGATTGCCATCATAGTCTTCTCCAAGAACTACTCGAACTCCGCGTGGTGCCTCCGAGAGCTTGTTAAGATCCTAGAGTGCAGGGACAGAAACCAGCAGCTGGTGATACCAATCTTCTACAAAGTAGACAAGTCCGAATTAAAGAATGTTCCAAAGAAGAGTTTTACTGAAGTTAAGGAGGAAGAGACTTCAACGTGGGAAGCTGCACTG…	MESLPSSSAELDVFLSFRGFDTRNNFTGHLQKALRLRGIDSFIDDKLRRGDDLTALFDRIEHSKIAIIVFSKNYSNSAWCLRELVKILECRDRNQQLVIPIFYKVDKSELKNVPKKSFTEVKEEETSTWEAALTTASNISGYVVNEFSTSEAKLVDEIAVDTFKKLNDLAPIGNEGLVGVDSRLGTLEKLLCCDEVDSVHVIGIIGMGGIGKTTLADCLYGRMRGQFDGSCFLTNIRENSSRSGLESLLQKLFSTLLNDRDLEIGAPGNAHERLERRLKSKRLLIVLDDVNDEKQIRYLMGHSKWYQGGSRIIITTRDSKLVEAVKGRKYVLPKLNDREALKLFCLNAFNDSCPLKEFQSLTNMVLDYAKGHPLALKVLGSDLCERDNQYWEDKLDRLT…
Bol008461	NBS	Bol	[25, 190]	517	N	NB-ARC	ATGAAGTTGCACTTGCAAGAACAGTTTCTCTCTAAACTGTTAGGCAAAGAGGGCATAGAGGTAGATCACTTAGGTGCGGTGAGAGAGAGGCTAAAGCGTCGAAAAGTTCTTATCTTTATTGATGACTTGGATGATAAAGTGGTGCTAGACGCCTTGGTGGGTCAAAATCAATGGTTTGGAAGTTGGAGCAGAATCATTGTGGTAACAACGGATAAGCATCTGTTAAAGTCCCATGGGATTGATTGCATTTACGAGGTTGAGATCCCATCTGAAAACCGTGCTCTTGAGATGTTGTGTCGATATGCCTTTAACAAAAACGCTCCAGATGAAGGCTTTGAGAAGCTCGCAATTGAAGTTGCACAACTTGCGGGTAATCTTCCCTTGGGTCTTAGAGTTTTG…	MKLHLQEQFLSKLLGKEGIEVDHLGAVRERLKRRKVLIFIDDLDDKVVLDALVGQNQWFGSWSRIIVVTTDKHLLKSHGIDCIYEVEIPSENRALEMLCRYAFNKNAPDEGFEKLAIEVAQLAGNLPLGLRVLGSYLRGRGKEHWISCLPILKDSLDVDIKHVLRVSYEGLSDEDQALFRHIACLFNLEKVDDIKLLLADSGFKSVEIGLENLVARSLAHVRLNIVEMHTLLQQLGKEIVRKQSHNPGKREFIVDSRDVCDVLEDSVCGALSGADLSGYPSGIALEGEITGTESQASSSGLDNNVPKVEFSFINCFKLDEEAVLQQLSYEKLILSGEEMPLYFTHQTTGTSMAFPLVQTSHSPPFFRFRVCAVAVFDCKPTSGTIGVVTKVNCQFKSRL…
Bol008699	TIR-NBS	Bol	[126, 272]	873	TN	TIR NB-ARC	ATGGAGGCTATTGAAGATTCGGTGGCGTTCATCGTCGTCCTATCCCCTGATTACGCTAAGTCTCACTGGTGTCTTAAAGAATTAGCCAAGCTCTGCGATCTGAGATCACTGGGTCGTCCAATATTGCCAATCTTTTATGAGGTTGATCCATGGAGTTTTCGGAGACAGTGTCCTTTCGAGATGGATTTTGAGGAGCACACGAAAAGATTTGGGGAGGAGGAGATACAACGATGGAGGGAAGCCATGAAAATAGTGGGGAATATCTCCGGATATGTGTACAGAGAAAACTCGGTTGAAGAGGACATGATAGAGCTTGTGGTGAAAAGCGTTTTAGCACAAGTGAGCAATACGCCCGAGAAAGTTGGAGAATACACGACAACTCTTGCAAAAGCCTTCTAT…	MEAIEDSVAFIVVLSPDYAKSHWCLKELAKLCDLRSLGRPILPIFYEVDPWSFRRQCPFEMDFEEHTKRFGEEEIQRWREAMKIVGNISGYVYRENSVEEDMIELVVKSVLAQVSNTPEKVGEYTTTLAKAFYNKIIAEFEHRVFISNVRENSSDQDGLVNLQKSFIKALLHLVPEIEDANGGIDKTRTSVHAKKILVVLDDVDNVDQLNALVGEKSWYGEGTVIVITTRDEEILSRLSVNQKYEVNCLTEMQALKLFSYHSLGKERTNRESYGVVKEDCQDNSLSFKPTTFQYIDYFLFLYLHFKEETRSVEEDCLLFISQGFETQRQNSLKIAWLGIVLDFKKKLARDPSAEDIAFRNLHDKPGIRSVFSYLKNRFVKFPAEEKPKSSEITTHVEPF…
Bol009352	NBS-LRR	Bol	[13, 307]	1113	NLLL	NB-ARC LRR_8 LRR_8 LRR_1	ATGGAGAACAAAGAGAAAAAAGATCTGATCAGCAGAGACGAGACGATCAACAAGATAATGGAATTATTGGGAAAAGACGGTGTCCCTTCAAGAACTGTCCTCGTTGGTGAAGCTGGTATAGGGAAGACGTGGCTTGCAAAACAAGTCAGCAAACGTGTAACGGAAGCAGCCTCTTCATCTTACAGTGTCCTCTGGTTACATCTGAACAAGAAGATTGGAGACGACAAGACACTTTACGAGAATATAGCTGCTCAGCTATCCTTGTTTTTCGAGTACGAAGAAGGCGCAAGTCAAACTAAAGTTGAAACCAAAGTTGATGATTTAGTAGAAACCTTGAAGAAGAACATATCAAACGAGATCATCAAAACAAAGAAGAAGAATCTTCTGCTGATTCTGGAT…	MENKEKKDLISRDETINKIMELLGKDGVPSRTVLVGEAGIGKTWLAKQVSKRVTEAASSSYSVLWLHLNKKIGDDKTLYENIAAQLSLFFEYEEGASQTKVETKVDDLVETLKKNISNEIIKTKKKNLLLILDDEGSMTTEDNVMKDLNLRQFLEDAPKDKTLKILVTRRGEIQEEESKTTIKVEPLTEKESQELLSDSKDWPVFMKSLCESGEITEPTLMSCIASKSQGLPAAIVVLTKTLNSIKTLSAQQRKIFKELILSPKSLEPAAASKNAVDRSRYNPVLRLSYELLKPEKKIQRPVIACLWHVLDFYKYSGCAYYRDLIVHWMLEGYFDPVKSVEKAYQEGHSILMEFMNRGILKMQEDNMVVPEVSMRYLLDLEDCGFFGRSCLGFNRVYGG…
Bol009763	TIR-NBS	Bol	[227, 455]	471	TN	TIR NB-ARC	ATGCCATGGAATCAACCAGCTTCCACTCAAGTGCTCGAGGCAATTGAAAACTCCAAAATAGCGATCGTGGTCATATCGAAGAACTACACTGCTTCAGTCTCGTGCCTCGACGAACTGGCGAAGATAGTCGAGTGTGAGGAGAAACAGTCGCTGGTGATGATTCCAGTCCTACACGAGGTGGATCCTTCAGATGTTCTAGGGCAAGCACACAATCTTGATGGAGATAAAAACAACAACTGGGAGACGGTGGAGAGATGGAGAAACGCACTGGCCAGTATGATTAAGACCTATCAACAAGTATACTCTCATTGGGAGGATGGAGACTCAAGTGAGGATGGAGACACAGACGCTTTCATTATTTTTAGAGTTATGCTCCAGGTTTCGAAACGTTTGAAACCA…	MPWNQPASTQVLEAIENSKIAIVVISKNYTASVSCLDELAKIVECEEKQSLVMIPVLHEVDPSDVLGQAHNLDGDKNNNWETVERWRNALASMIKTYQQVYSHWEDGDSSEDGDTDAFIIFRVMLQVSKRLKPPPAKMAEAMYYCHWTKPEKTGFLTKGIMLVRAAFRKIAGRIMYAEKLISVVNSSTPARSPAYVQKEKYVTGNELSQLVPSIDFDSLVGMDRQMKAVDALLLNMDSEEDGLGEMGICGGERVGKTTLARCVYQKISPQFQDHYYFEYETAHSSLGIGSTCLLEKIARAGLSEKVAVRPGEVVKLELERFDELVNANLGHRKVLLIVDIHLYATGQLENIRNIARRFGPGSRLIYVTQSNRVLLKCGVKHLYKVETLRYDEALQLFSQ…
Bol009890	NBS	Bol	[433, 579]	971	N	NB-ARC	ATGAGGAGAGAGGAAGAAGCAAGTTTAGTTGGATTAACCATAAGAACATCATCAGCAACAGCAAGCTCCTCAAGCAAGAAAGGCAAAGATGTTCAGACAAATGATGCTTCAGATTCATCTCCAAGTATCAAAAACTCTCCTTTCAATTCACCATCTCTTGTGTCCCCACCATCTTCTGCTTTTGTTTCCGCTTTACAATCTCCTTATATATCCCCAAGAGCCACTCAACCCCTTACCACCACCACCGCTCACAAGCCCTCCTCGCCGCCTCCTGAAGATGTACCAAGCAGCTCCTACACTCCTCCTTCCGACCAGTACGAGTTCTCCGACGACCCATCAGACCGGAAGCTCAAGTTATCATCAGCTTGTACTCCAGATCCTGCTCTTCCAAGGATCTCC…	MRREEEASLVGLTIRTSSATASSSSKKGKDVQTNDASDSSPSIKNSPFNSPSLVSPPSSAFVSALQSPYISPRATQPLTTTTAHKPSSPPPEDVPSSSYTPPSDQYEFSDDPSDRKLKLSSACTPDPALPRISFSFPVPRVSLAKVSVSSPATTNTTKLRSSDVFIGFHGQNPNLVRFCKWLKSELELQGIACFVADRAKYSDTQSHEIADRVICSVTYGIVVVSCSSLLNYLSLEEVRFFAQKKNLIPIFYGTGPSEIMGLLNCNAIDKECKEAIDGLFKSHEFKLEANESNWRSCVGKTAMILRGKLGRKSVVDKEIVERIDELPFPRNRTFLGREKEIIEMEMAFFGSNGEYLESTTPSSKGEASGLSSEGLADEESDAAVSTRNGKFITLELGRC…
Bol010135	CC-NBS-LRR	Bol	[129, 404]	819	NL	coiled-coil NB-ARC LRR_8	ATGATGAAGGCTAATCTTGATGCTCTGGAGACAGCTATGCAAGAACTTAGAGAAAAGCGAGATGATATTGCAAGAAAAGTTTCCATAGAAGAAGACAAAGGTTTGGAGCAGCTTGCTCAAGTAAAAGGATGGCGTTCAAGGGTAGAAAGTATTGATTCTCAGGTCAGTGATCTGCTTAAGAGTAGAGAAACTGAAACTAAAAGATTGTGTCTTTTTAGATATTTCTCCAAAAATTGCATATCAAGCTGTAAGTATGGTAAAGACGTATCGAAGAAGTTAATAGAAGTTAAAGAGCTTCTATCTAAAGGAATTTTCGAAGAGTTGGCCGAAAAAAAGCTTGCAGCAAAGGTGGAGAAGGAAGATATCCAAAAAACAATAGGTTTGGATTCGATGGTTGGA…	MMKANLDALETAMQELREKRDDIARKVSIEEDKGLEQLAQVKGWRSRVESIDSQVSDLLKSRETETKRLCLFRYFSKNCISSCKYGKDVSKKLIEVKELLSKGIFEELAEKKLAAKVEKEDIQKTIGLDSMVGKAWDSIMKPEGRTLGIYGMGGVGKTTLLATINNKFEDEFEVVIWVVVSKDLQYKGIQDQILRRLCADKDWEKKTEKEKKKLIGNNLGRKKFVLLLDDLWSEVDLNKIGVPHPTQENGSKIVFTTRSKEVCSDMEADDKLQIDCLPANEAWELFRSIVGEDTLKLHQDIPRLAKQICEKCYGLPLALNVIGKAMSCKENVHEWHYAFDVLSTSSHEFPDMEEKILSVLKFSYDGLKEEKVKSCFLYCSLFPEDYEITKEELIEYWIG…
Bol010187	NBS	Bol	[39, 288]	423	N	NB-ARC	ATGATTGAAGATATTGTCAATGATGTTTCAAACAAGCTGAACCTTTCCGCACCATCCAATGATTTTGACAGCTTAGTTGGGATGGAATCCCAGATGGTAAATATGGGACCATTGTTACAGCTAGATTCAGATGAGGTGAGAATAATAGGGATCTTGGGCCCACCTGGGATTGGTAAGACCACCATTGCTAGATATATACTCAACCGCTACTCCCGAGATTTCCAACTGAGTGTGTTTGTGGAGAATATCAAAATAAAGTATACCTGTTCAAATGACTACAATGTGAAGTTGGATTTACAAAAACACTTCATGTCTCAACTAACCAATGAGTTGGGTATCAAGATTCCAAATTTGGGAATTTCCAAAGACAGGCTGAAAAACAAGAAAGTTCTTGTCATC…	MIEDIVNDVSNKLNLSAPSNDFDSLVGMESQMVNMGPLLQLDSDEVRIIGILGPPGIGKTTIARYILNRYSRDFQLSVFVENIKIKYTCSNDYNVKLDLQKHFMSQLTNELGIKIPNLGISKDRLKNKKVLVIRDGVDRSVQVEAMAKEASWFGLGSRIIITTQDQKVLNAGGINHIHKVNLPSYNEALQMFCMYAFGQKDPKDGFKELACEVISLVDSLPLGLRVMGSYFQGMSEKDWTEALPNLRAHLDRDGEIVSILKFCYDALCDEDKRLFLHIACFFNYEKVDMVEGCLAKCFSDVRHGLRVLAEKSLISINMKKSLISINMEKSLISINMDWRRIEMATLLVKLGKTIVREQADNKPGKFQFLTDTTDIGEVLSDDKAVSCDFGISLNALYRL…
Bol010192	NBS	Bol	[30, 292]	339	N	NB-ARC	ATGATTGAAGACATTGCCACTGATGTTTCGAACAAGTTGAACCTTTCAGCACCATCCAGTGATTTTGACGGCTTAGTTGGGATGGAATCTCAGATGACGGAATTGGAACCACTTTTACAGCTAGATTCAGACGAGGTGAGAAAAATAGGGATTTGGGGTCCGCCTGGGATTGGTAAGACCACCATTGCTAGATATTTGTTCAACCGACACTCCAAAGATTTCCAACTGAGTGTCTTTATGGATAATATCAAAAGAAAATATGAGACAACAGCTTGCTTTGATGATTACAGTGCGAAGTTGTATTTACAGGAGCAGCTTATGTCTAAACTAACAAATGTCACAGATATCAAGAATTTTTCACATTTGGGAATTGCCAAAGACAGAATGGAAAACAAGAAA…	MIEDIATDVSNKLNLSAPSSDFDGLVGMESQMTELEPLLQLDSDEVRKIGIWGPPGIGKTTIARYLFNRHSKDFQLSVFMDNIKRKYETTACFDDYSAKLYLQEQLMSKLTNVTDIKNFSHLGIAKDRMENKKVLVVLDDVDRLVQVEAMAKETSWFGPGSRIIITTQDQNVLKASGINHIHRVNLPSYHNALEIFCMYAFSQKDPKDGFSDLPYKIVSLVGKLPLGLKVMGSYFRGMSEQDWIEALPRLEAHLDRDGEIASILKFSYDSLCDEDKHLFLHIAIFFNGEKFDIVEGCLANKNSDVRHGLRVLTEKSLISKFLGTIEMDKLLVELARKIV
Bol010467	TIR-NBS	Bol	[192, 452]	540	TN	TIR NB-ARC	ATGGCTTCTTATTGTTCTTCGTCTGGCTCTAGCTGTTGGAGATATGACGTCTTTCCCAGCTTCCGAGGAGAAGATGTCCGCGGAAATTTCCTCAGCCACTTGGTCAAAGAGTTTGAAAACAAGGGAATAATTACATTCAAAGATGATCTAATCGAAAGAAGCCATACAATCAGCCTGGAGATCATAGAAGCCATAAGAACATCTAAATTTTTTGTGGTGTTATTCTCAGAGAACTATGCTTCTTCTAGTTGGTGTCTGGATGAGTTGGTTGAGATATTAAAGTGCAAGGAAGAAAAGAGGCTAGAACTGCTACCAATTTTCTACAAAGTGAATCCAGCTGATGTAAGAAACCAGACTGGGCAATTTGGGGGTGGCTACCGAGAAACTTGTCAAGGGAAG…	MASYCSSSGSSCWRYDVFPSFRGEDVRGNFLSHLVKEFENKGIITFKDDLIERSHTISLEIIEAIRTSKFFVVLFSENYASSSWCLDELVEILKCKEEKRLELLPIFYKVNPADVRNQTGQFGGGYRETCQGKDSEKQTKWKAALIKAANVAGEASYNWKSEADFITKIARDISAKLNATPSKDFENVTGIESHMRKMFPLLCLEDNEVRMVGIWGPPGIGKTTIARVLHSRLSSEFRFTVLMENVRGNYQRTIDSGEYNLQVRLQTELLSKIFNQKDLRVNHLGTIEERLKRQKVLIVLDDVNKVEQLEALANEIHWFGPGSRIIITTEDKQILVGHGINHIYEVKLPCRKTAVEILCIYAFKQSAPPEGFMDVVVEVAEISGHLPLGLRVLGSHMRG…
Bol010559	NBS	Bol	[1, 266]	566	N	NB-ARC	ATGATGGCCTTTGTAGGAATGGGAGGGCTAGGTAAGACCACTATAGCTCAAGAAGTGTTCAACGACAAGGAGATAGAGAACTGTTTCGAAAGAAGGATATGGGTCTCTGTCTCCCAAACCTTCACCGAAGAACAGATCATGAGAAGCATATTGCGTAACTTGGGCGACGCAAGCGTTGGAGATGATCTCGGAACACTGCTGAGGAAAATCCAGCAGTATCTTATGGGGAAACGGTACTTGATCGTGATGGACGATGTTTGGGACAAGAACTTGAGTTGGTGGGACAAGATTCACCAAGGACTGCCTAGAGGACAAGGTGGCAGCGTTATTGTCACCACAAGATCAGAATCTGTGGCGGTTAAGGTTCAGGCGAGGGACAAGACTCACCGTCCAGAGCTG…	MMAFVGMGGLGKTTIAQEVFNDKEIENCFERRIWVSVSQTFTEEQIMRSILRNLGDASVGDDLGTLLRKIQQYLMGKRYLIVMDDVWDKNLSWWDKIHQGLPRGQGGSVIVTTRSESVAVKVQARDKTHRPELLSADNSWLLFCKVAFAANNGVCERSELEDVGKEIVTKCKGLPLTIKAVGGLLLCKDHVYHEWKRISEYFQDELRGNTSETDNVMSSLQLSYDELPSHLKSCFLTLSLYPEDCVIPKQQLVHGWIGEGFVMLRNGRSATESGEDCFSGLTNRCLVEVVDKTYSGTIVTCKIHDMVRDLVIDIAKNDSFSNSEGLNCRHIGISGNFEEKQVRVNHRLRGLVSTTKTGEVNKLNSELAKKFTDCKYLRVLDISKSIFDAPLSDILDEIA…
Bol010610	TIR-NBS-LRR	Bol	[168, 428]	1235	TNLL	TIR NB-ARC LRR_3 LRR_1	ATGGTGGAATTCTACATCAGCTTCGATAGATGTGAGGATAAGGTGCGGTACTCCTTCATCAGCCACCTCTCCGCCGCTTTTCACCGCAGAGGAATATCCTCGTTCGTCGGCGGATCCGATCCGGAAGCCGATGGATCATCCAAACCGTGCCTGGAGAAATCGAAAGCTTGTGTGGTGGTTTTCTCTGAGCAATACTCGTCATCCAAGCCGTGCCTGGAGGAGCTCGTCAAGGTTACCGAACGCCGGAGAAACGACGGAGGTCTCGCGGTGGTTCCGGTGTTTTACAGAGCCACCAAGTCGTCTGTGAAGAAACTGATCTGGAAATCGAACGATCTTACGAATGAATGGCGAAGCGCTCTGCTACAAGTGGTAGACTTACCAGGGCACGAATCACATGCA…	MVEFYISFDRCEDKVRYSFISHLSAAFHRRGISSFVGGSDPEADGSSKPCLEKSKACVVVFSEQYSSSKPCLEELVKVTERRRNDGGLAVVPVFYRATKSSVKKLIWKSNDLTNEWRSALLQVVDLPGHESHATQSDSDLVEEIVADVREKLNATENIGMHSKLVKIENLLRKKPCGVRRIGLWGMAGIGKTTLAKAIFDQMSCDYEASCFVKDFHKEFHDKGLYSLLEEHFGKTLREEFGVNSPVTRPILLRKVLGHKRVLVVLDDVRKCLDAESFLGGLNWFSPGSLIIITSRDKQVFSLCQVEQIYEVPGLNEDEAMKLFSRFAFGKDIKHENLQKLLPKVIEYADGNPLALKYYGRKTRDNPKEVENAFLTLEQSHPQEIQDAVKSTYGLLGANE…
Bol010611	TIR-NBS	Bol	[213, 479]	783	TN	TIR NB-ARC	ATGGAGGAGGTCTCTTCCTCTTCCAAAGTCAAGGCACTTCCTTTGCCTCCCCAGCACCAAGTGTTTGTAAACTTCAGGGGAGATGAGTTGCGGTACAACTTCGTTAGCCATCTCACAAGTGCATTGCTCAGAGATGGGGTCAACATCTTCATTGACACGAATGAGGAAAAAGGAAAATCTTTAAATGTGCTTTTCGAGAGGATTGAAGAGTCGAGGATCGCCTTGGCTCTCTTTTCTGTGAGGTACACCGAGTCAAAATGGTGCCTGAACGAACTTGTGAAGATGAAAGAATGCATGGACAAAGGTCAACTCCTCATCATTCCCATCTTTTACAAGGTTCAAGCATACGAAGTTCGGTTTCAGAAGGGACGGTTCGGTTATTTGTTCAACAAGTTGCGC…	MEEVSSSSKVKALPLPPQHQVFVNFRGDELRYNFVSHLTSALLRDGVNIFIDTNEEKGKSLNVLFERIEESRIALALFSVRYTESKWCLNELVKMKECMDKGQLLIIPIFYKVQAYEVRFQKGRFGYLFNKLRHVDVDKKKQWSEALNSVADRIGFCFDGKSDENKFIDSIVEKVKQALRKIQLDESKVNSVFLSKNTSLHLGRENNEIYGLKQRLDELEEKFDLDCQETRYLGVVGMPGIGKTTLARELYETWQCKFVSHVLIQDIRRTSKELGLDCLPALLLKELLGVRNSDVKSSQGAYESYKNELLKHKVLVVLDDVSDRKQIEVLLGRCDWIRQGSRIVISTSDKSLIQDVVDYTYVVPQLNHKDGLGHFGRYAFDHHSSKHNNEVIMKLSKEF…
Bol011780	CC-NBS	Bol	[168, 459]	923	N	coiled-coil NB-ARC	ATGGCAGAAGCTATTGTTTCCGTGACAGTGCAGAAGCTAGGGGAGTTTCTCCTTGAAGAACCGTTGTTCTTGTTTGGTATAAGTGACCAGGTGAAGCAGCTTCAAGACGAACTGAAGCGTTTGAGGTGCTTCTTGAAAGATGCAGATGAGAAGCAGCGTAAAAGCGAGAGAGTGCGGAATTGGATTGCAGAGATTAGAGAAGCTGCTTATGATGCAGAAGATCTCCTCGAAGCATTTTTCCTCAAGGCGGAATCAAAGAAAGGAAAAGGGATCAAAAAGGTGTGTAGGAGGCTTGCTTGCATCATGAACGAGGCAGTTTCGCTTCATAGTGTTGGCTCAGAGATTAGAGAGATCACCACCAGGCTTACCAAGATAGCAGCAAGCATGAAAGACTATGGT…	MAEAIVSVTVQKLGEFLLEEPLFLFGISDQVKQLQDELKRLRCFLKDADEKQRKSERVRNWIAEIREAAYDAEDLLEAFFLKAESKKGKGIKKVCRRLACIMNEAVSLHSVGSEIREITTRLTKIAASMKDYGIKEAMDGERLSLFDSLREQRQSFSYADEHNLVGLEQSLEKLVNDLVSGGEKLRVMSICGMGGLGKTTLAKQVFHHSIVRRHFDRFAWVYVSQEFRRRHVWQEILLSLSYKDENQRILGLRDEQLGEELHRFLKRTKCLIVLDDIWGTDAWDGLKHVFPHETGSNIILTTRNKEVALYADPRGVLHEPRLLTHEESWELLEKISLQGRDNLEPMLVKKLEEIGKQMAIRCGGLPLAITVLGGLLAMKNTLNQWQRVQENITPYVSNG…
Bol012130	TIR-NBS	Bol	[194, 342]	353	TN	TIR NB-ARC	ATGGCTTCTTCTTCTTCTCCAGCGATCAATTGTCCACACGATGTTTTCCTCAGCTTCCGAGGGGAAGACGTGCGCATCAGATTCCGTTCCCACTTTCTCAAGGAGCTCAACCGCAATCTAATCACTCCCTTCAAGGACGATGAGATTGTAAAAGGCAGATCCATTGGCCCTGAACTGATCAACGCCATTAGAGGATCGAGGGTCTCTGTTGTCGCGTTCTCTAATAACTACGCAAGTTCCAGCTGGTGCTTGGATGAGTTGGTGGAGATCATCAAATGCAGGGAAGAACTTGGCCAAATTGTGATACCAATTTTCTATGACGTGGATCCTTCTCATGTTAAGAAACAAACTGAAGGCTTTGGAGTGATCTACGAGAAGACTTGCCAAGGCAGAAAGGAG…	MASSSSPAINCPHDVFLSFRGEDVRIRFRSHFLKELNRNLITPFKDDEIVKGRSIGPELINAIRGSRVSVVAFSNNYASSSWCLDELVEIIKCREELGQIVIPIFYDVDPSHVKKQTEGFGVIYEKTCQGRKEEEKLQWRRALTQAATIAGEDSRNWSDEAKMIEKIVNDVSSKLCSRESNESNDFDDFVGIEAHMKNMNSLLELESEREVMVGIWGPSGVGKTTIGRTLFSQLSCQFQRSIFIDKTKEIYTRANSYDYSTKLDLQALFLSEILDQKDIKVHSSHTMRYRLRQKKVLVVFDDMDDQVLLDAVLGKPRWFGPRSRIVVISKNRELLRACGIESDRIYEVDYPSE
Bol012346	TIR-NBS-LRR	Bol	[221, 473]	1312	TNLLL	TIR NB-ARC LRR_3 LRR_8 LRR_1	ATGGTCAAAACAGGCCACCAAGTGTTCATTAGTTTCAGAGGAGCAGACGTGCGAAAAAACTTCCTAAGCTTCCTTACAGACGGGCTAAAAAGGGCGTGCGTAAATTACTATGTCGACACTAAAGAGACGAAAGGTGAAGTTCTTGACATCCTTCTTCAAAGGATCCAAGAGTCGCGGCTCGTGCTGATCATCTTGTCCGAAAACTACATGCAGTCGAATTGGTGCATCAAAGAGCTGCGCACGACGACTAAGGATATAACAGAGTCAAGAAGGAAGGTCATCCCGATCTTCTATAATGTCCAAGTCGCAGATGTGAAGGACAAATGGAAAGTTGGCGAACAAGCAGAAGGAGTAGTAGGAGAAGAGACAGTGGAAGAGAGGGAGAAAAACGTGAAGGAA…	MVKTGHQVFISFRGADVRKNFLSFLTDGLKRACVNYYVDTKETKGEVLDILLQRIQESRLVLIILSENYMQSNWCIKELRTTTKDITESRRKVIPIFYNVQVADVKDKWKVGEQAEGVVGEETVEEREKNVKEALMILTRHMGMRSDEYGTDCEFIEHIVKEVKKVLTSIEQEEKVKASVNTTVTSEGEKQEVSSLTGTNLPGEGEELETKENVKLFGITQRLQKLQEKLGMHGVVSKETRIIGVLGMAGIGKTTIAHKLFEEGKNKFHRRMFFDDIDKTSKEEGLTELRVRLLRKLLKKTDKTITEETTHESVETELLDSNVFLVLDNVSNKKQLEHLLGNRRWISQGSKVVIVTSDKSLVEDVVSDTYVVPGLNEKEGLECFCYHAFGDHKVHEGSF…
Bol012347	TIR-NBS-LRR	Bol	[210, 467]	835	TNLLL	TIR NB-ARC LRR_3 LRR_4 LRR_8	ATGGCAAGAACTAGCGTCAAGACAACAGTAACAGAGCAAGCAAGACTGTTCCCTTTTTCCAGAGGGTCAAGCCACCACGATGTCTTTATCAGCTCTAGCTGCGACGGCACCCGCGACACCTTCGTTAGCCACCTTTCCGCCGCTTTAAAGCGCGTAAACATCACTGTGATGGAGGAAGATGACAAAAACAAGGTGCCTGAAACCAGACAGTATTTACCCAAGAAGACTAGACTGGGGATAGAGAGATCCAAGATCTGTATTGTTGTTCTCTCTGAGGACTTCGCGTCCTCCAAACATAGCCTGACTACTCTTGCGGAGATTATTGAGTGGCGGCATAGCAAAACAGGAGCCACGGTGGTTCCAGTCTTTTATGGCGTAGATCGCTCCTTAGTGGAGCAA…	MARTSVKTTVTEQARLFPFSRGSSHHDVFISSSCDGTRDTFVSHLSAALKRVNITVMEEDDKNKVPETRQYLPKKTRLGIERSKICIVVLSEDFASSKHSLTTLAEIIEWRHSKTGATVVPVFYGVDRSLVEQQIGKYGEAFSKHEASEPKDRVTEWRNALTEAASIKEGLHSNAESSDLKLMEDIVSYVHGRLFPADKIGVSSRVLEIENLLSKQPWVVRSIGIWGMPGIGKTTIAKAAFDQMKGNFKSRSRFIQNFEREFEKEGMSRLRGQHLPSHVKEKLDINRSITNNSQREESVFLVLDDVRNPINAESFLGGFEWFDPGSVIIITSRNKQVLVQCRMVEIYEVKGLDDKEGLKLFSQCAFGEPKPEDGHLKVSEMIVKYANGNAKALSHYGNE…
Bol013568	NBS	Bol	[128, 294]	358	N	NB-ARC	ATGGAGAAGCTTGGGAAGTCGATCTCTGACTTTATGAAGAATCATATATTCGTTCACATCTTAGCTGATGTTCATCAGCCCCGGGCTAATAACGCCGATGTGAGGTTTGATAGAGTTGAGAGGAGCCTCACTGGCCTCGCGGAACAGTTAGGGTCTATGAAGATTGGAGGAGGAGGGATGATAAGAGATGCGATGCAGATAGCTGAGGCTGCGATGGAGATTGAGACGAGTGATGGCGATGAGAAGTTTGGGGTTGGGTTGGAGATGGGAAAGAGGAAGGTGGGATTAGTGGAATGGGTGGTGTCGGTAAGACCACTCTTGCTAGAGACCTTGAGCGTGAGCGTGACAATGAAGTCCGATTATGACGGTGGGGTTAAAACAAAGAAGCTGGTGATTCTT…	MEKLGKSISDFMKNHIFVHILADVHQPRANNADVRFDRVERSLTGLAEQLGSMKIGGGGMIRDAMQIAEAAMEIETSDGDEKFGVGLEMGKRKVGLVEWVVSVRPLLLETLSVSVTMKSDYDGGVKTKKLVILDDVWTREALDHLTSNLPGCTTLVVSRSKLVEPNATYDVEVLREYEAISLICLCAFGQKSVPPGFDKDLVKKVAGECKGLPLALKVTGASLKDRPEQYWQGALLRLSRGEPTDETHETRLLHRMEASLEDLDSTARECFLDLGAFPKDRKIPVDVLINMWTEMHDLDELGSLYASYYDVFVTHHDVLREREMGDMHWSNFDMDFPKAEILILNFSSDKFCLLSSAR
Bol013571	NBS	Bol	[193, 445]	544	N	RPW8 NB-ARC	ATGGCCGTCACCGATTTTTTCGCCGGCGAAATAGCGACGGAGCTTCTGAAACAGCTCTTCTCCATATCCACCAAAGCATGGAAATACAAAAACATCGCCGACAGACTCATCGCCTTGATCGAGACAATCCAGCCCACGATCAAGGAGATTCTATACAGCGGCGTGGAGCTTCCTCCTCACCGCCAAGCTCAGATCGGTATGCTCTTTAGCACCCTCGAGAAAGGCCATAAACTCACTGAGAGAGTCTTGAGCTCCCGTCGATGGAACATGTATCGACAGTTCACACTAGCGAAGAAGATGGAGAAGCTTGAGAAGACGATCTCTGATTTTATGAAGAATCAGGTATTGACTCATATCTTAGCTGATGTTCATCAGCTCCGGGCCAACGCCGACGTGAGG…	MAVTDFFAGEIATELLKQLFSISTKAWKYKNIADRLIALIETIQPTIKEILYSGVELPPHRQAQIGMLFSTLEKGHKLTERVLSSRRWNMYRQFTLAKKMEKLEKTISDFMKNQVLTHILADVHQLRANADVRFDRVERSLTGLEEQLGSMKIGGGGMIRDAMKIAEATMEIETSSEDEKFGVGLEMGKRKVKKMMFNAEGGLFGISGMGGVGKTTLARDLERDNDVRCYFEKILFLTVSQSPLVEELRAHIWGFLTGCEGVDHVQDWNLQYNGGVKTKKLVILDDVWTRKALDSLTSNLPSCTILVVSRSKLADPNATYDVEVLREDEAISLFCLCAFGQKSLPPGFDKDLVKKVAGECKGLPLALKVTGASLKDRPEMYWQGALQRLSKGEPADETH…
Bol014145	TIR-NBS-LRR	Bol	[189, 382]	610	TNL	TIR NB-ARC LRR_3	ATGGCTTCTTCATCATCTTCTTCTTCTCCAGTGATTATCAATTGTGCACACGATGTATTCCTCAGCTTCAGAGGACACGACGTCCGCCGCAAGTTCCGTTCCCACTTTCTCAAGGAGCTCGACCGCAAGGTAATCACCTTCAAGGACGATGAGATGGAAAGAGGCCGATCTATTGGGCCTGAGCTTATCAAGGCCATACAAGGATCCAGGATCTCAGTTGTAGCGTTTTCCGAAAACTTTGCAAATTCGAGCTGGTGCTTGGATGAGTTAGCTGAGATTATGAGGTGCAGAGAAGAACGAGGCCAAATCGTGATACCCATTTTCTACGACGTGGATCCTTCTCATGTCAGGTATCAAATCCACGCCTTCGGAGAGATCTTCGAAAAGACTTGCAAAGGC…	MASSSSSSSPVIINCAHDVFLSFRGHDVRRKFRSHFLKELDRKVITFKDDEMERGRSIGPELIKAIQGSRISVVAFSENFANSSWCLDELAEIMRCREERGQIVIPIFYDVDPSHVRYQIHAFGEIFEKTCKGRKEEDKHMWRQALTHAANIAGEDSRNCQLSCQFQGSIFIDKTKKNLTRAKSDDYNTQLYLQTQFLAEVQDQKDIKIQGLRAVEERLGHKRVLVVFDDMDDHVLLNALVGKTTWFGPRSRIVVISEDREFLKARGIGSDRIYEVALPSEELAFQMFCRCAFHQDSPPDGFIELATEAVKLVGNLPLCLNFLGSSLEGVKKEEWADRVPQIRIFMSKQIDKILRDGYDRLKEEDKAIFRHIACLFNHKPRDYVIRLLEDSKLDVDVGL…
Bol014343	NBS	Bol	[28, 283]	288	N	NB-ARC	ATGATCACAACAATTGCCAAGGATGTATTAGATAAATTAAATGCGACACCATCAAGAGATTTCGATGATTTAGTTGGAATTGAATCTCACATTGCTAGAATGAAGACTTTGCTATGCCTTGATTCTCAAGAAGTGAGGTTAGTAGGGATATGGGGTCCTGCAGGCATTGGTAAAACCACTATAGCTAGAGCTTTATATAGCCAATTTCATGAAAACTTCAAACTTTCTATCTTTATGGAGAACGTGAGTGAAAGTTATGGTGGAACTAACCTTGATAGCTATGGTCTAAAGCTGGGCTTACAACAAAGGTTTCTGTCAAAACTTCTTGATCAACACGGCTTGAGAATAAGCCATTTAGGCGCAATAAAAGAAAGGCTAAAGAACCACAAAGTTCTAGCC…	MITTIAKDVLDKLNATPSRDFDDLVGIESHIARMKTLLCLDSQEVRLVGIWGPAGIGKTTIARALYSQFHENFKLSIFMENVSESYGGTNLDSYGLKLGLQQRFLSKLLDQHGLRISHLGAIKERLKNHKVLAILDDVDNIEQLQALAKETQWFGKKSRIIVTTRNKQLLISHNISHVYKVPFPSREEALAIFCQHAFRECSPSDDFKDISIEFATLAGHLPLVLRVLGSFMRGKSKDEWEVSLPTLKTRLNGEIEKLLKVGYEGLHKMTKLYFFTLHVFLTVIMKPM
Bol014485	TIR-NBS	Bol	[93, 139]	154	TN	TIR NB-ARC	ATGTTTGACGATCAAGATATTGAGAGAAGCCCAACAATAGCCCCTTCACTCACCAAAGCTATAATAGAATCGAGGATCTCGATTGTGATTCTCTCCCAGAAATATGCTTCGTCAGGCTGGTGCTTGGATGAACTGGTGGAGATATTGGAGGACAATGAAGCAAAAATGATCAAGAAAATTGCAAAAGATGTTCTTGACAAGCTGAATGTTACACCATCCAAGGATTTTGATGGTATGGAGGGACTTGGCGCTCATTTGAAAGAAATGCAGTTATTGCTAGATTTACATGAAGATGATGGAGTTAAGTTGGTCGCAATCTCTGGTCCGGCAGGCATTGGTAAAACGACCATTGCTAGAGCTTTACACAGCCTAATCCGTGATAGGTTTCAGCTTACTTGT…	MFDDQDIERSPTIAPSLTKAIIESRISIVILSQKYASSGWCLDELVEILEDNEAKMIKKIAKDVLDKLNVTPSKDFDGMEGLGAHLKEMQLLLDLHEDDGVKLVAISGPAGIGKTTIARALHSLIRDRFQLTCFVENRKGSYPAGLDDYGLMLR
Bol014486	NBS	Bol	[2, 112]	112	N	NB-ARC	GTGGTAAAAGAAAGGCTAGGTGACAAGAGAGTACTTATCATTCTTGATGATGTGGACAACATAAGAAAATTGGAGGCCTTGGCTAATGAAACTACGTGGTTTGGTTCTGGAAGTAGGATTGTAGTTACCACTGAAAACAAAGAGCTTCTACAGAAACATTGCATCAATAATACGTACCATGTGGGGTTCCCATCTGACGTAGAAGCTATCGATATCTTGCGTAAATATGCTTTTCGAAAACGTTATCCACAAGATGATTTTGAAGTGATTGCTGAAAGGATAACGGAGCTTTGTGGTAAGCTTCCACTGGGTCTACGTGTGGTGGGTTCATCTTTATGA	VVKERLGDKRVLIILDDVDNIRKLEALANETTWFGSGSRIVVTTENKELLQKHCINNTYHVGFPSDVEAIDILRKYAFRKRYPQDDFEVIAERITELCGKLPLGLRVVGSSL
Bol014493	TIR-NBS	Bol	[204, 458]	979	TN	TIR NB-ARC	ATGGCTTCTTCCTCAGAGACTTTCATCGCTATTCGCTACTCTTATCTCATGGCTTCTTCCTCACCTCGCACATGGATAAACCACATCTTCACGAGCTTCCACGGACCTGACGTCCGTAAAACCTTTCTCAGTCATTTACGCAAACAGTGTACCAGCAATGGGATTTCGATGTTCAATGACCAAAGGATCGAGAGAGGCCACACTATCTCCCCTGCTCTCACACAAGCGATTAGAGATTCGAGGATCTCGATCGTGGTGCTCACGAAGAAGTATGCTTCTTCCAGCTGGTGTTTGGATGAGCTGTTGGAGATTTTGAAGTGCAAGGAAGAGATCGGACAGATAGTGATGACCGTCTTCCACGGAGTAGATCCTTCTGATGTTCGGAAACAGACCGGAGAT…	MASSSETFIAIRYSYLMASSSPRTWINHIFTSFHGPDVRKTFLSHLRKQCTSNGISMFNDQRIERGHTISPALTQAIRDSRISIVVLTKKYASSSWCLDELLEILKCKEEIGQIVMTVFHGVDPSDVRKQTGDFGKVFKKTCAGKAKEEKRRWSQALTHVSNIAGEHFLNWDNESEMIEKIAQDVSNKLNATISRDFEDMVGIEAHLERMQSLLHLDDGAMIVGICGPAGIGKTTIAKALHCRLSSSFQHSCYMDLRGSCNSGLDKHGLKTHLQELLLSKIFNQNDVRIHHLGAIEERLGYLKVLIILDDVDNLKQLEALADKPNWFGTGSRIVVTTEDQELLEKHNIKKKYIVGFPTKVDARQIFCRSAFKQSSATYGFEKLVDRVIKLCSKLPLGLS…
Bol014585	TIR-NBS-LRR	Bol	[213, 473]	1102	TNL	TIR NB-ARC LRR_3	ATGGCTTCTTCTGCTCTGAGTTACCCAAGGAGATACCATGTCTTCCCTAGCTTCCATGGCCAAGATGTTCGTCGACCATTTCTCAGTCATTTACACAGAGAATTTGAGAGGAAGGGGATTGTGTCATTTAAAGATCAGGAGATCGAAAGAGGCCACACGATCGGACTTGATCTCGTACAAGCGATTAGAGAATCGAGGGTCTCCATCGTTGTGCTCTCCAAGAACTATGCTTCATCGGGATGGTGCTTAGATGAGCTGGTGGAAATCTTGAAGTGTAAAGAAGATCAAGGCCAGGTTGTGATGACTATCTTTTATGACGTTGACCCGTCTGATGTTCGAAAACAGAGCGGCAATTTTGGAAGTGCTTTCGAAACAACTTGTCAAGGAAAAACAGAGGAA…	MASSALSYPRRYHVFPSFHGQDVRRPFLSHLHREFERKGIVSFKDQEIERGHTIGLDLVQAIRESRVSIVVLSKNYASSGWCLDELVEILKCKEDQGQVVMTIFYDVDPSDVRKQSGNFGSAFETTCQGKTEEVKHRWTKALTNVAEIAGEHYLNWGSEISTKLGSLGKCLFQKPLSTALGTMKGRWSERLPQMFPKNLISLSRDFEGMVGMESHLMKLDSLLCLECDEVKMIGVWGPAGIGKTTIARALYNKLSSNFLLSCFMGNLEGGLKRRIRGVDDYDSKLCLQSEFLSKILNQKDMKIRHLGAVKEWLQDQKVLIVLDGVDDLEQLVVLANEPNWFGSGSRIIVTTEAKKILKAHGINVIYTVDFPYEEEALEIFCLSAFKKTSPQAGFEKLAK…
Bol015592	NBS-LRR	Bol	[129, 407]	817	NL	NB-ARC LRR_8	ATGATGAAGCCAAATCTCGAGGCTCTGGATACAGCTACGCGAGAACTTAGAGAAAGGCGAGTTGATCTGTCAAGAAGAGTTTCCCTAGAAGAAGATAAAGGTTTGGAGCGGCTTGCTAAAGTAGAAGGATGGTTGTCAAGGGCAGAAAGTATTGACTCTGAGGTCAGTGATCTGCTTAGGGAGGAACCAACTGAAACAAAGAGATTGTGTCTTTTTGGATATTGTTCAAAAAATTGCATATCAAGCTGTAAGTATGGTAAAAAGGTATCAAAGAAGTTGGAAGAAGTTAAAGAGCTTCTATCTAAAGGAGTTTTTGAAGAATTGGCCGAGAAAAGACCTGCATCAAAGGTGGTGAAGAAAGATATCCAAACAACAATAGGTTTGGATTCAATGGTCGGA…	MMKPNLEALDTATRELRERRVDLSRRVSLEEDKGLERLAKVEGWLSRAESIDSEVSDLLREEPTETKRLCLFGYCSKNCISSCKYGKKVSKKLEEVKELLSKGVFEELAEKRPASKVVKKDIQTTIGLDSMVGKAWDSIMKPEGRTLGIYGMGGVGKTTLLARINNKFDKEVNEFDVVIWVVVSKDLQYKGIQDQILRRLRVDKEWENQTEEKKASFIENILRRKKFILLLDDLWSAVDLNKIGVPRPTQENGSKIVFTTRKKEVCRHMRADDELKIDCLSTNEAWELFQNVVGEAPLKKDSEILTLAKKISEKCHGLPLALNVIGKAMSCKEDVHEWRHANDVLKSSSRECPGMEENILSVLKFSYDGLEDEKVKSCFLYCSLFPEDYEIKKEELIEY…
Bol016084	TIR-NBS	Bol	[191, 459]	531	TN	TIR NB-ARC	ATGGCTTATTCTTCTTCATTCTCTTCTCATAATTGGTCATATGACGTTTTTCCAAGCTTCAGCGGAGGAGATGTCCGCAAGACATTCATGAGCCACTTTCTGAAGGAGCTAGATCGGAAACTTATCATTGCTTTCAAAGATAACGAGATCAAGAAAAGCCGATCGCTTGATCCCGAGCTTACAAAGGCGATCAAGGATTCAAGGATTGCAGTGGTCATTTTCTCCACAAACTACGCCTCTTCAAGCTGGTGTTTAAATGAGTTGCTTGAGATCGTGAAGTGCAAGGAAGAGTGTGGTCAAGTGGTCATACCAGTTTTCTACGGTTTGGATCCTTCCCACGTGAGGAAACAGACCGGAGACTTTGGGAAGATATTTGACAAGACATGCCAAAATAAAACA…	MAYSSSFSSHNWSYDVFPSFSGGDVRKTFMSHFLKELDRKLIIAFKDNEIKKSRSLDPELTKAIKDSRIAVVIFSTNYASSSWCLNELLEIVKCKEECGQVVIPVFYGLDPSHVRKQTGDFGKIFDKTCQNKTEDKIIRWREALTGVANIFGYHSVTWANEAKMVEEIADDVLDKLNLSPSDEFEDFVGIEDHIREMSSLLHLDSKEVKMVGIWGPSGIGKTTIARALFSRLSRRFQNSVFIDKVFISKSMEVHRGANLCDYNMKLHLQRAFLAEVLDKRDIKIDHIGAVGKMLRHRKALIFIDDLDDQDVLEALAGRIQWFGSGSRIIVVTKDKHLLRAHGIDHIYEVSLPSYKLAVEMFCRYAFRKSSPPDGFAKLASEVVLRAGSLPLGLNVLGSS…
Bol017532	NBS	Bol	[191, 343]	376	N	RPW8 NB-ARC	ATGGCCATCACCGATTTTTTCGCCGGTGAAATAGCGACTGAGCTACTGAAACAGCTCTTTATGATATCAGCCAAAGCATGGAAATACAAAAGCGTCGCTGAGAGGCTCATCGACTTGATCGAGAACATGCAGCCGACCATCAAGGAGATTCAGTACAGCGGCGTCGAGCTCCCTCCTCACCGTCAGGCTCAGATCGGTATGCTCTCTAACACCTTAGAGAAAGGGAAGAAACTCACCGAGAAAGTGTTGAGCGCCCGTCGCTGGAACGTGTACAGACAGTTAACATTAGCGAGGAAGATGGAGAAGCTAGAGAAGGATATCTCTAACTTCCTTAAGAATCAGATATTGACTCATATCCTCGCTGATGTTCATCTTCTCAGGGCTAACTCCGATGTAAGG…	MAITDFFAGEIATELLKQLFMISAKAWKYKSVAERLIDLIENMQPTIKEIQYSGVELPPHRQAQIGMLSNTLEKGKKLTEKVLSARRWNVYRQLTLARKMEKLEKDISNFLKNQILTHILADVHLLRANSDVRFDRVDRSLEMMTEHLGSMKIGGGGMIREAMKIAEATMEIEMGNDEEKFGVGLEIGKRKVKKMMFSAERGLIGISGMGGVGKTTLARELERDVEVQCHFENKVLFLTVSQSPMLEELRAHIWAFVSGYEGVNPVPNWNLQYEGGVKTQKLVILDDVWTREALDALTFNIPGCTTLVVSRSKLTEPKATYDVEVLREDEALSLFCLCAFGQKTIPPGFDKKMVEQGIWMRWVGLTLTWTSLRQRF
Bol018675	TIR-NBS-LRR	Bol	[211, 465]	1118	TNLL	TIR NB-ARC LRR_8 LRR_1	ATGGTGGCTTCCTCCTCCGTACAATCACCGCCGCAGCATCAAGTCTTCATAAATTTCCGAGGGAAACAGCTGCGGAACGGTTTCGTCAGCCACCTGGAGAAGGCCTTGAGAAAAGATGGAATCAACGTCTTTATCGACAGAGACGAAACTAAAGGTAAAGATCTCAGCATCCTCTTTTCCAGAATCGAAGAGTCGAGAGTCGCGCTGGCTATCTTCTCAGCGCTCTACACGGAGTCCAGCTGGTGCTTAAACGAGCTGGAGAAGATCAAGGAGTGCGTTGACTTGGGGAAGCTAGTGGTCATCCCCATCTTCTACAAGGTGGAGACAGACGATGTGAAGAATCTCAAGGGAGTGTTTGGTGACAAGTTTTGGGAGTTGGCTAAGACTTGTAAAGGTGAA…	MVASSSVQSPPQHQVFINFRGKQLRNGFVSHLEKALRKDGINVFIDRDETKGKDLSILFSRIEESRVALAIFSALYTESSWCLNELEKIKECVDLGKLVVIPIFYKVETDDVKNLKGVFGDKFWELAKTCKGEKLDKWREALEDVPKKLGFTLSEASDEGEYINKIVGEVIKVLSHVSTGLEGEVPIEYPSAAGQGGEAAALDSPPLFGIETRLRQLEDKLDFQCENTLTIGVVGMPGIGKTTLTRMLYEKWQHKFLRCVFLHDVRKMWKDCMLNWNILMAELLRDDDNVNQQVADLSPESLKALLLSKKSLVVLDNVSDKKQIEVLLGECDWIKKGSLIFITTSDRSVIEGKVDDTYEVLRLSGSDSFQYFTYFAFGGNHSTTPWGNFMNLSRLFADY…
Bol018676	NBS-LRR	Bol	[204, 462]	1216	NLL	NB-ARC LRR_3 LRR_1	ATGGATTCTTCTTTTAGGATCTGTGCTGCTACGATTATTCTGGGTACGCTATTGTTTATTGTTTACAGAAAACTCAGATCCAATCCACAAATCGAAACAGTGGCTTCATCTCCCAATTTCTCGACTCCATCAAGCGATTTGGAAGCAGTGTCTAATGGATCACCACTACAGCACGCCGTCTACATCTACTGCGCAGAGACGTTACGGAACACCTTCGCCAGCCACCTCTCCGTGGATTTCCGCCGCAAACGCATTGCTGCATTTGTGAACTGCGATGATGATGTGACAGAGGGCGCTTCTGTGGTTTTTGTTTTTTCCAAGAACGACTCGTGCTTTGACAAGCTCGTGACGGTTCTCCAGTGCCACCTGGTGGTTCCGGTGTTCTATGGTGTAAGTCCA…	MDSSFRICAATIILGTLLFIVYRKLRSNPQIETVASSPNFSTPSSDLEAVSNGSPLQHAVYIYCAETLRNTFASHLSVDFRRKRIAAFVNCDDDVTEGASVVFVFSKNDSCFDKLVTVLQCHLVVPVFYGVSPSEVVVPEHDSGDRIREWSRALRELRELPSHQSSEECGECQFVEDIVNAVYERLFPTEQIGTNSRLVEIERLLCKQPWGIRRLGIWGTPGIGKTTLAQAVFHQISGGYEASCFIKHFDKAFHEKGLHCLLEEHFGKILKELPRVCSSITRPSLPGDKISKKRTLVVLDDVQDPLGAQSFLGGFHWFGPGSLIIITSRDKQVFRLCQMNHVYEVQGLSENEALQLFSQCAFGKSIREQNLLELSMEVIDYANGNPFALSFYGRELKGK…
Bol018760	NBS	Bol	[65, 240]	619	N	NB-ARC	ATGGTTGATGCGATCACTGGATTCATTGTCGGAAAGATGGGCGACTATCTCATCAAAGAAGCGTCGATGTTGATGACAGTCAAAGATGATCTTGAAGAGCTGAAGACGGAGTTGACTTGCATCCACTGTTATCTCAAGGATGTCGAAGCACGAGAGAGAGAAGATGAGGTCTCAAAAGAGTGGACTAAAATGGTTTTAGATATCGCTTATGATGTAGAAGATGTTTTGGACACTTATTTTCTAAAATTCAAAGAAAGATCACAGAGTAGAGTCATCATCACTACGTGCATCAAAGCTGTGGCTGAAGGCGTGGATGGGAGAGTCCATGTTCATAAGTTAAGGTTTTTGACGTTTGAAGAATGCTGGAAACCGTTTGATCTGAAAGCATTCATGAATATG…	MVDAITGFIVGKMGDYLIKEASMLMTVKDDLEELKTELTCIHCYLKDVEAREREDEVSKEWTKMVLDIAYDVEDVLDTYFLKFKERSQSRVIITTCIKAVAEGVDGRVHVHKLRFLTFEECWKPFDLKAFMNMQWVVDEDLHRIGKEMVQKCDGLPLAIVVLAGLLSKKRPNEWHEVCASVWRFLKDDSIHISTIFDFSFNELHHELRLCFLYLCVFPEDYEIDVEKLIHLLVAEGFIQEDGEMMMEDVARHYMEELIDRSLVEAVRRARGKVVFCRIHDLLRDVAIKKAKEINFVNVVYNEHHSSTTCRREVVHHLMDNNYLCDRRVNKRMRSFLFIGEQKRMLGSYVKTTNLKLKLLRVLNLGGLLFDCEGYIPFMSLPDVICELIHLRYLGVADTG…
Bol018762	NBS	Bol	[24, 121]	289	N	NB-ARC	ATGAAAGCTGGGAATTGTTTGAGCAGAAAGCATTCAGGAATATGCAACGGGTCGATGAAGATCTTCAGAAAGTCGGAAAACAAAATGATTAAGAAATGCCACGGATTACCACTTGCTATAGTTGTTCTTGCTGGCCTTATGTCTAGGAAGAGGCCAAACGAGTGGAATGATGTGTGTGCTAGTTTCTGGAGACGCCTAAAGGATGACTCCATCCGCGTCTCTACTGTGTTTGACCTAAGTTTCAAGGAGCTGCGACACGAGTTGAAACTCTGCTTTCTTTACCTTAGCGTCTTCCCAGAGGACTATGAGATCGATGTAGAGAAGTTGATACACTTACTTGTACCAGAAGGGTTTGTACAAGAGGATGGAGAGATGATGATGGAAGATGTGGCTCGGTAT…	MKAGNCLSRKHSGICNGSMKIFRKSENKMIKKCHGLPLAIVVLAGLMSRKRPNEWNDVCASFWRRLKDDSIRVSTVFDLSFKELRHELKLCFLYLSVFPEDYEIDVEKLIHLLVPEGFVQEDGEMMMEDVARYYIEELIDRSLVEAVRTERGKVKSCRIHDLLRDVAIKKANEVNFVHIYNDQLSSTTCRREVVHHHMDPYSCDRRVNKRMRSFLFFGERNRTLWGSVKPITLKLELLRVLHLEGLHLPDVIGELIHLRYLGIADTFISNLPVFYLQLAVSTNSRRIGK
Bol019232	NBS	Bol	[149, 432]	826	N	NB-ARC	ATGGGTGACTATCTCATCAAAGAAGCGTCGTTGCTGATGACAGTCAGAGATGATGTTGAAGAGCTGAAGACGGAGTTGACTTGCATCCACTGTTATCTCAGGGATGTCGAAGCACGAGAAAGAGAAGATGAGGTCTCAAAAGAGTGGACTAAAATGGTTTTAGATATAGCTTATGATGTAGAAGATGTTTTGGACACTTATTTTCTAAAATTCAAAGAAAGATCACAGAGGAAAGGTTTGATGAGACTGGCCAACAAAATAGGCGAGAAAAAGGATGCGTACAATATAGGTGACGATATCAGATCCCTCAAGAGAAGACTTGTCGATATCACTCGCAAGCGTCAGACTTACGGCATAGGAAGATTCAAAGAGGTAACAAGTTCGAGGGTGAGGCAGCTT…	MGDYLIKEASLLMTVRDDVEELKTELTCIHCYLRDVEAREREDEVSKEWTKMVLDIAYDVEDVLDTYFLKFKERSQRKGLMRLANKIGEKKDAYNIGDDIRSLKRRLVDITRKRQTYGIGRFKEVTSSRVRQLRRARPVDHEELVVGFEDDVKFLLAKLLDDEGKRYIISIFGMGGLGKTALARKLYNSGDVKRRFEYRAWTYVSQDYNTRDMLLRIIRSLGVASGEELERIKMFTEEEELEAYLHDLLDGRRYLVVVDDIWKQDAWESLKRALPCNLGGSRVIITTRIKAVAEGVDGGVYVHKLRFLTFEESWKLFDQKAFMNFQWVVDEDLHRIGKVMVQKCDGLPLAIVVLAGLLSKKRPNEWHEVCASVWRFLKDNSIHISTVFDLSFNEVHYEL…
Bol019767	NBS	Bol	[197, 320]	324	N	NB-ARC	ATGGAAAATTCGATTGAGGTTCCTTTCACAACGACTAGTCGTTCTCTCAACCAGCTGGGTGTAAGGAATCCACCAGCTGCTAGTAATAATATGAAGTTCGAATGCCAGAAGAGCGTCAACATCATCTGCGAGAAAACGGTACGATACTCATTTGTCAGCCATCTCTCCGCTGCTTTAAGCCGGGAAGGCATCTCTGTGTCCGTAAATGATGAAGATTTTCAGAATCAGACGGTGAATGATTGGGCTACAGTTTCAGTGGTGGTTATTTCGGACCTGGAGAAGCCATGGTTCGCTAAGTTGACCAAGGTTACTGAGCGTATGGACAACAACGGGCACCTGGTGGTTTCGGTGATCTACGGCGTCGATCCATTGAACCGTGGCTTCCATTTGGTGAGAGAA…	MENSIEVPFTTTSRSLNQLGVRNPPAASNNMKFECQKSVNIICEKTVRYSFVSHLSAALSREGISVSVNDEDFQNQTVNDWATVSVVVISDLEKPWFAKLTKVTERMDNNGHLVVSVIYGVDPLNRGFHLVREFLKARNIKAHRSRSSTDTKHSDSELVEEIVGEVYEMLFPTERIGIYSKLLEIEDLLCKQPWGILRSMGLWGIPGIGKTTLARAVFDRMSNDDYDAFCFIENFDEAFLKKGLHGLVDEKIGKVLKEKFGINSSYIMRPSLLKTKLCDKTILVVLDDVRDPLAAESFLGRLECFGPGSLIIMTSRDKNVFPFC
Bol019768	TIR-NBS	Bol	[245, 413]	511	TN	TIR NB-ARC	ATGGTGAGTTCTTCCTCTTCCATGGTGAAAGCTGAAGCTGAGACACCCCAAGAGCAAGTGTTTATTAACTTCCGTGGAGTTGAACTGCGCTACAACTTCGTCAGCCATCTCACCAATAACTTAAAAAGGAATGGGATCAATGCCTTCATAGACACCGATGAGGATATGGGCAAAGAGTTGAATGTTCTGCTAAAGAGAATCGAAGAGTCAAAGATCGCACTCGCAATATTCTCGCCAAGGTATACGGAGTCGGATTGGTGTTTGAAAGAGCTTGCGAAAATGAAGGAAAGAAAGGACCAAAACATGCTCGAGGTGATTCCAATCTTCTACAAGGTGAAACCTGCCACTGTTAAAAGACAGATGGGCGAGTTCGGCGATAAGTTCAGGAATCTGGTGCGG…	MVSSSSSMVKAEAETPQEQVFINFRGVELRYNFVSHLTNNLKRNGINAFIDTDEDMGKELNVLLKRIEESKIALAIFSPRYTESDWCLKELAKMKERKDQNMLEVIPIFYKVKPATVKRQMGEFGDKFRNLVRSIDKETSNKWSEALEDVPLLMGFEVDEKRLIKRVVKEVKKVLMKTLAHASPNPQKCIAPSSPPQRNQKSHESSWGIEQRLKQLEEKLSHPRYKETTRIIGVVGMPGIAYKDQLLKTKVLVVLDNVSNKEQIDVLLGERDWIAKGSKIVISTTDISLTHNLVSDIYEVPPLSDRDALQHFIHYAFDDQEDIALRLGIFSKLLKDFVHYTKGNPLALRILGRELSGKDETIWESKLAALTQHHNSPPGKNTSMMLQRVWKGTYDGLSQ…
Bol020123	NBS	Bol	[28, 292]	380	N	NB-ARC	ATGATTGAAGAAATTGTCAGTGATGTTTCGGATAAACTACTTCTAACTCCATCAGAGGATTCTGAGAACTTTGTCGGTATTGAAGATCATATCGCAAACCTGAGTGTGTTGTTGCGGTTGGACTTAGAGGAAGTAAGGATGGTTGGTTTATGGGGTTTTTCAGGTATTGGCAAGACTACCATTGCAAGAGTTCTGTTCAACCGACTTTCTCGACACTTTCAAGGCAGAATTTTCATTGACATGGCTTTTTTATCTAAGAGTATGGACATTTACAGTCAAGCCAACCCATACGACTACAACATGAAGTTGCATTTACAATCGAAATTCCTATCGAAAATTCTAGGGAAAAAAGACATAGAGATAAGTCAATTAGGTGAATTAGCAGGGAGGCTGAAGCAC…	MIEEIVSDVSDKLLLTPSEDSENFVGIEDHIANLSVLLRLDLEEVRMVGLWGFSGIGKTTIARVLFNRLSRHFQGRIFIDMAFLSKSMDIYSQANPYDYNMKLHLQSKFLSKILGKKDIEISQLGELAGRLKHHKVLVFIDDLNDQVVLDSLVGQTQWFGSGSRIIVVTNDKHFLRAHGIEHIYEVCLPSEDLAREILCRSAFSEKSPPEGVEELVYEITGLVVSPLGLTVLGSSLRGRDNEYWMDSLSMLQTGKNGEIEKISRISYDGLTSEEDKTIFRYIACYFNGGKVAYMKLLLADSGLSVNVGLENLADKSLIHVREGRVEMHGLLKKMGKKVVRLEKPENREFLEDSQDIFDVLSKGIVSVLIYLCSFSSLLDI
Bol020169	NBS	Bol	[5, 87]	123	N	NB-ARC	ATGGGGGCAATTGAGAAAATAAAAGTTGAACTCTTGGGGAATACAGATGCATGGGATTTGTTCAAGGCTACAGCCAGAAGCAGCGAGTTAAGCAACGAAATTTCTGATGTGGCGAAAGAAATTGCTGCTAACTGTCATGGCTTACCCCTTGCGCTTAAGGTGATTGGAAAGACTATGGCATCTAAAACAACTTTAGATGAATGGAGTCGTGCACTTGATACCTTGAAGGACGACCCGGGTGAGTTGAAAGAAATAAATAGGGCTGTGGACCACAGCGAGTTTGCGTTAAATCTCAGAGACAAAAGCCAGTCACGAACCGACCGATTCCAGCAAAATCAGAAACTATCTTCACATCAGAGAAACTGTTCTTGA	MGAIEKIKVELLGNTDAWDLFKATARSSELSNEISDVAKEIAANCHGLPLALKVIGKTMASKTTLDEWSRALDTLKDDPGELKEINRAVDHSEFALNLRDKSQSRTDRFQQNQKLSSHQRNCS
Bol020181	CC-NBS-LRR	Bol	[160, 434]	890	NL	coiled-coil NB-ARC LRR_8	ATGGCTGACATTGTCTCGGCTTGTTGTGCAGTTTTCCAATGTCTTCAACCATTTTGTAAGTCCTTGGCTGCACGTAAAAGTTACATTTCCAAGTTTGATGATAACCTTATGGAGTTCAGGAGAGCCTTGGATGAGCTTGAAGCAAAAAGCGCCGACCTCGAACGTAAAGTTAAGGAAGAAGAAATCAAGGGTCAACAACGGCTAGATCAAGTGGAAAGGTGGTTTTTAAAATTTCAAACCATTAAAACCAAAGCGGATCGGCTGGTTGCTGATACTTCCGCTGTACAACAAAGGCGGTCAACATCTGGGTGTTGTTCCAGCAGCATCATTTCAACCTACCGTTGTGGTAAAAAGATTCCCAAGATATTGAGTGAAGTTAAAAATTTATATACTGAAGAA…	MADIVSACCAVFQCLQPFCKSLAARKSYISKFDDNLMEFRRALDELEAKSADLERKVKEEEIKGQQRLDQVERWFLKFQTIKTKADRLVADTSAVQQRRSTSGCCSSSIISTYRCGKKIPKILSEVKNLYTEEVSKVMTRQATVPVYEEKSDQQTVGLDTKLDSTWSCLMKDGTRILGLYGMGGVGKTTLLTLIYKRLGEVKDKFDVVIWVEDVDIGKIQDDIAKRLGLYDENWREKTQREKSVEIGRVLKGWKPRFVLLLDDLYEKVSLKKIGIPLRGREYKIVFTTRSEDVCLRMKANENIKVECLAEEDALDLLMQTSGRDTLTGEMLDLAEEIVTKCDGLPLALKVIGKCLSSKTTEDEWRDVLDAFVHSPDLVKGMKNKMFSVLKVSYDRLEED…
Bol021052	TIR-NBS	Bol	[123, 225]	230	TN	TIR NB-ARC	ATGTTCGACGATCAAGCTATCGAGAGAAGCCAAATCATTGCCCCTGCTCTCACTCAAGCCATTAGAGAATCAAGGATCTCGATCGTGGTGCTGTCGAAGAACGCTATGCCTCTTCTAGCTGATCCTTCCGATGTTCAGAAACAGACTGGAGATTTCGGAAAAGTTTTCAGTAAAACATGTCGTTGTAAAACAGAGGAGGAGAGTCAAAGATGGAGTGAAGCTTTGACTGATGTGGGAAACATAGATGGGGAAGACTTCCTGAACTGGGACAGTGAAGCCAAAATGATAGAGGAGATTGCGCAAGATGCTTTAGATAAACTAAATGCCACACCCTCTGAGGATTTTGATGGCATGGTTGGACTTGAGGCTCATTTAAAGGAAATGGAGTCTTTGCTAGAT…	MFDDQAIERSQIIAPALTQAIRESRISIVVLSKNAMPLLADPSDVQKQTGDFGKVFSKTCRCKTEEESQRWSEALTDVGNIDGEDFLNWDSEAKMIEEIAQDALDKLNATPSEDFDGMVGLEAHLKEMESLLDLDYDGLKMVAITGPAGIGKTTIARALHSVLSNRFQLTCFVDNFRGSYHSGLDEYGLKLRLQEQFLSKILNHSGMRICHLGAIKENLCDKKFLSFSMM
Bol021054	NBS	Bol	[28, 284]	651	N	NB-ARC	ATGATCGAAAAGATTGCAAGAGATGTTTCAGATAAACTGAATGCCACACCGTCTGGGGATTTTGATGGCATGGTGGGACTTGAAGCTCATTTGAGAGAAATGAGGTCTTTGCTAGATTTAGATAATGACGAAGTTAAGATGGTTGCAGTCTCTGGTCCTGCTGGTATTGGTAAGAGTACCCTTGCTAGAGCTCTGCAAATTCAACTCGCTGATAGGTTTCAGCTTACTTGTTTTGTTGACAACCTTAGAGTAAGTTATCATAGTGGTCTTGGTGAGTATGGTTTGAAGTTGCGCTTACAAGAAGAATTCCTTTCAAAGGTTTTGAACCAAAATGGTATTAGGATAAGCCATTTAGGAGCAATAAAAGAAAGGCTCCGCGACCATACAGTGCTCATCATT…	MIEKIARDVSDKLNATPSGDFDGMVGLEAHLREMRSLLDLDNDEVKMVAVSGPAGIGKSTLARALQIQLADRFQLTCFVDNLRVSYHSGLGEYGLKLRLQEEFLSKVLNQNGIRISHLGAIKERLRDHTVLIILDDVDDIKQLEALAGGTTWFGPRSRIVIITENKEILQQHGINNTYHVEYPSDEDAVKILCRYAFRQNYPLNGFEKLAEIVTELCGSLPLGLCVVGSSLRGKNEEEWEEVIRRLETIIDHQDIEEVLRIGYESLHENEKSLFLHIAVFSNFKDGHLVEAMFADNNLDTKYGNLQVVPTRFNLAPDAFLNMKGCPQLRNFPEFSTNISALVIADTMLKKLPATVTLWSPHVGLSIYGDDAGIEELPGWIKDLHGLKSLNVQDCSKLAS…
Bol021061	NBS	Bol	[28, 288]	692	N	NB-ARC	ATGATTAAGAAAATTGCAAGAGATGTTTCAGAAAAGCTGAATGCTACACCGTCTAGGGATTTTGATGGCATGGTGGGACTTGAGGCTCATTTAAGGAAAATGCAGGCTTTGCTAGATTTAGATTATGATGGAGTTAAGATGGTTGGAATCACCGGTCCTGCAGGGATTGGTAAAACTACAATTGCTAGAGCTTTAAATAGTCTACTCTCTGATAGGTTTCAACTTACTTGTTTCATGGACAACCTTAAAGGAAGCTATTATAGTGGTCTTGATGGGTATGGTTTGAAGTTGCGTTTACAAGAAAAGTTTCTTTCGAATATTTTGAACCAAAATGGTATGACTCTATGCCATCTAGGTGTGATGAAAGAAAGGCTATGCGACAAAAGAGTGTTCATCATT…	MIKKIARDVSEKLNATPSRDFDGMVGLEAHLRKMQALLDLDYDGVKMVGITGPAGIGKTTIARALNSLLSDRFQLTCFMDNLKGSYYSGLDGYGLKLRLQEKFLSNILNQNGMTLCHLGVMKERLCDKRVFIILDDVDNIKQLEALADETTWFGNGSRIVVTTENKELLWEHGINNIYHMGFPSDEEALEILCRYCFRKKHLYHDFEKLVPRVTKLCGNLPLGLSVVGSSLRGKKEDEWEDVIIRLETIIDRDIEDVLRVGYGSLDENEQTLFLHIAVFFNYKDSDLVKTMFADSDVDVKQGLKILVNRSLIEITTHGEIIVMHRLLQQVVHMNLASLEEVFMGGCSRLRNMPVMSTNIRQLYISETAVEDVPASIKRCSRLMSLDLSCSGKLKGVTHL…
Bol021070	NBS-LRR	Bol	[2, 70]	475	NL	NB-ARC LRR_3	ATGCTTTGCAGCAACCTTCCTCTTGGTCTCCGTGTCATGGGTTCATCTTTACGCAGAAAGAAAATAGATGACTGGGAATCTATATTGCAGAGGCTAGAGAATAGCCTTGATCAAAAGATCAATGGAGTGCTTAGAGTCGGATACAACAGTTTACATAAGGATGATCAATTCCTATTTCAGCTCATTGCATGCTTCTTCAACTACCAAGACGAATATCGTGTGAAAGCAATGCTCGGTGAAAGCAACTTGGATGTTAGACTCGGGTTGAAAACTTTGGTGTACAAATCTCTCATACAAAAATCCGCAAAAGGAAAAATAACGATGCACAAGTTATTACAACAAGTGGGCAGAGAAGCGGTTCATTTACAAGAGCCTAGGAAACGCCAAATCCTAATAGAT…	MLCSNLPLGLRVMGSSLRRKKIDDWESILQRLENSLDQKINGVLRVGYNSLHKDDQFLFQLIACFFNYQDEYRVKAMLGESNLDVRLGLKTLVYKSLIQKSAKGKITMHKLLQQVGREAVHLQEPRKRQILIDAQLICDVLENDSDSTSVIGISFDTSTIPNGVCMHKLLEECEIFGFSASTRQDVIQMLLHWEVYPGKCLPHTLRPEHLVELCLVNNKLEKLWQGIQFLYIAVCPKLASLPELPSSLKKVTVDNCESLETVCFPFGTPTTYFLYFPNCFKLCLEAKRVITQQSFRAYFPGKEMPAEFHDHRGVGSSLTIRPAICKFRICLVLSPKPDMEEDYFELMFRIRVKGCPSDEDMLWLDLPKIRGEHLFIYHAEFVEQHEEMVFKFSTSSHEV…
Bol021355	TIR-NBS	Bol	[249, 487]	1097	TN	PGAP1 TIR NB-ARC	ATGGCCTCGGCGATTTATCCATCGCTCAGGCTAAGGCCCACCTTCTCCTCCGCCACGTCACTATCCTCCTCCTCTTCCTCGGGCGACATCAAACCCCGTCCCGCCGTCATTCTCCCGCTGCTAGTTTCAGTTGTGAATTGCATCACTTACAGCCTTACAGGTAAAGGATTGTCTTTGATTGGACACTCAGCTGGAGGATGGCTTGCTAGAGTTTACATGGAAGAATATGGAACCGCTGATATCTCCTTGTTGCTGACACTTGGTACGCCTCACTTACCACCACCGAGAGGACTATCAGGGGTTATTGATCAAACAAGAGGTCTTCTCTATTATGTTGAAGAGAATTGTGCATTAAGCGGAAAAATTCGGGAGCGGTGGACCTACGATGTGTTCTTAAAC…	MASAIYPSLRLRPTFSSATSLSSSSSSGDIKPRPAVILPLLVSVVNCITYSLTGKGLSLIGHSAGGWLARVYMEEYGTADISLLLTLGTPHLPPPRGLSGVIDQTRGLLYYVEENCALSGKIRERWTYDVFLNFRGPDMRNGFMGHLYKSLVRSGIYAFKDDEEIERGEDISPKLLKAIENSKIHLVVLSPNYASSRWCLDELVHIMQCLEMESGHMLLPIFYDVHPADVRVQIGPFAEAFDKHRSRYTESKTIGLCGMGGIGKTTLAKAAYNEYSYSFEGTSFLENFGEYFKKPQGKVHLQQKLLSDILRRHDIVFNNMDHAVKHRFRNKRVLVVLDNVEDVKQLHSTAIDWSCFGPGSRIIITSRNKHLLEQLGVVNIYSPDALNGKESLELVSWHS…
Bol021357	NBS-LRR	Bol	[40, 137]	900	NLLLLL	NB-ARC LRR_1 LRR_8 LRR_8 LRR_1 LRR_7	ATGGCTTCTTCTTCTTCAGCCATCTGGAAAACGGACGTTTTCGTGAGTTTTAGAGGAGAAGATGTGCGCAAAACATTCGTGAGCCATCTGTTCTGCGAACTTGATAGGATGGGGATCAACGCAAATGAGATGATAGTTCCACATGAGTTTCTGGAGTTATCGGTTCAAGCTATAAACTATGCTTCTGGTCTTCCACTGGCTTTAAGAGTTTTAGGTTCGTTCCTTTACCTAAGAAGGCAAAGAGAATGGGAAAGCACACTTGCTAGGCTTGACACTTCTCCGCATAGTGATATCATGGAGGTTCTGAGAGTTAGCTACGATGGATTGGATGAGCAAGAGAAGTCTGTTTTTCTCTGCATATCATGTTTCTATAACATGAAGCATGTTGATTATGTCACA…	MASSSSAIWKTDVFVSFRGEDVRKTFVSHLFCELDRMGINANEMIVPHEFLELSVQAINYASGLPLALRVLGSFLYLRRQREWESTLARLDTSPHSDIMEVLRVSYDGLDEQEKSVFLCISCFYNMKHVDYVTRLLDICGYAAEICITVLTEKSLVVISNGCIKMHDLLEQMGRELVREKAGNKPAERFLLWSPEDISDLLSENTGTSLVEGMSLNLSEVSEPLRKLKKMDLSRCKYLIEVPDLSKATNLEELNLSYCQSLTKVTPSIKNLQKLYCLYLTNCVQLKKIPRGITLPSLETVGMNGCSSLMQFPEFSWNTRRLYLSSTKIEELPSSMISRLSCLVELDMSDCQSIRTLPSSVKHLVSLKSLSLNGCKHLENLPESLQKLTRLETLEVSGCL…
Bol021376	NBS	Bol	[83, 334]	900	N	NB-ARC	ATGGGAGAGATGGGACAGATCGCCGGAAGGTTCGACGGAGTCCATGGTCGAGAGCTCGGTGGAGGGAAACCGTCGAGAGAGATGGAAGACTTTCCCAACACCGAACACTCCTTCCCCTCTCTCTGTGACACGATCTCAAGCAGTAAGATACTCACCGATTCCGAACTAGTGGAAGACGTCATCAAAGATGTTTATGAAAAGCTCCATCGAACAGAACGAGTTGGAATTTACTCGAAGGTTTTGGAGATTGAAAACTTGCTTTACAAACAACCGTGGGACGTCCGAAGCATAGGTATCTGGGGTATGCCTGGCATAGGCAAGACGACACTTGCTAAAGCAGTCTTTAACCACATGTCCTCTGATTATGATGTTTCTTGTTTTATCGAAAACTTTGATGAA…	MGEMGQIAGRFDGVHGRELGGGKPSREMEDFPNTEHSFPSLCDTISSSKILTDSELVEDVIKDVYEKLHRTERVGIYSKVLEIENLLYKQPWDVRSIGIWGMPGIGKTTLAKAVFNHMSSDYDVSCFIENFDEAFHKEGLHRLLEKKIGKLLKEVFDIKGSYIMRPSLQRDKLCNKRILVVLDDVRDSLAGESFLRRLDWLGPGSLIIMTSTNKKVFAYCDIYQVYEVHGLNEHEALQLFFQNAFEKDVPEQIDREISRNVIEYANGNPLALRIYGQELKGKMSEMEDAFLKLKQHPPQTIQDVVKSVYSQLGDNEKNILLDIACLFRGENINYVIQMLEGCRYFPRIGIAILVEKWLVTISENTVQMTNLIQDICQEILNGETESCTRMWEPRRIRYL…
Bol021382	NBS-NBS	Bol	[44, 209] [296, 450]	514	NN	NB-ARC NB-ARC	ATGGAGAATGTTAAGGGGGTTCAAATGAGAAACGAACTCCATGGTTATAGTTTGAAGTTGCATTTACAAGAAAGGTTTCTCTCTGAAATTTTCAACCAAAGAACTAAGATAAGCCACTTAGGCGTTGCACAAGAAAGACTAAAAAATCAGAAAGCTTTGATTGTTCTTGACGATGTTGATGGATTAGAGCAACTAAATGCCTTAGTAGATCAAACTAAATGGTTTGGCTACGGAACCAGAATCATTGTTACTACAGAAGATAGACAGCTTTTGAAGGCTCATGGGATTAATCATGTCTATGAAGTTGGTTATCCTTCTCAAGGTGAAGCCTTCAAGATCTTGTGTAGATATGCTTTTGGAAAAAACTCGGCACCAAAAGGGTTCTATGATCTAGCTACT…	MENVKGVQMRNELHGYSLKLHLQERFLSEIFNQRTKISHLGVAQERLKNQKALIVLDDVDGLEQLNALVDQTKWFGYGTRIIVTTEDRQLLKAHGINHVYEVGYPSQGEAFKILCRYAFGKNSAPKGFYDLATEVTKLAGDLPLGLSVVGASLRGMSKEEWINAIPRLRTSLNGKIEKLLGVCYDGLDEKDKTLFLHVACLFNGEKVDRVKQLLAKSALDADFGLKVLVDRSLIHIYADGYIVMHFLLQQMGKEIIRGQCINDPGRRQFLVDAQEISDVLIDETTIKDMKIPDLDEAEERLKHQRVLLILDDVFLHELKALRDVIQGLRYGSKVIVTSEDIDTLRECGIHQNQTYRVAFPSSEEALQIISYSAFGQHFPPRSYLELADEVPKLVSPFPL…
Bol021383	TIR-NBS	Bol	[191, 432]	500	TN	TIR NB-ARC	ATGGATTCTTCTTCTTCTTCGTCATCGTCATCAACTCGTCACTACAACTACGATGTCTTCCCAAGCTTCTCCGGTCAAGATGTCCGCAGAACTTTTCTCAGCCACTTTTTTGAAGCTTTGAAAAGCAAGGGAATCAAAACGTTCATAGATAATGGGATCATAAGAAGTGAGTCTATTAACTTTGAGCTCATAAGAGCTATTAGGGAATCAAGGATTGCTGTCGTGATCCTATCTAAGAACTATGCTTCTTCGAGCTGGTGTCTGAACGAGTTGCAGCTTATCATGGAGTGCAAAGTTTCTTTAGGACAAACTGTGATGACAATCTTTTACGATGTGGAGCCATCTGATGTGAGAAAGCAGACTGGAGATTTTGGAAAGGCCTTTAAAGAAACTTGTTAT…	MDSSSSSSSSSTRHYNYDVFPSFSGQDVRRTFLSHFFEALKSKGIKTFIDNGIIRSESINFELIRAIRESRIAVVILSKNYASSSWCLNELQLIMECKVSLGQTVMTIFYDVEPSDVRKQTGDFGKAFKETCYGKTEEEKKKWREALSQVAVIAGEHSVSWASEAEMISRIVTDISNELPSTDFNQLVGIEAHVANLISMICLESDEVKIVGIWGPEGIGKTTIARALYNHISSNFQLKFYSEIVQKADMTGLQNELLSGILDHRDMKIPNVQEAQYRLMHQRVLLVLDNVSTVELHALRNLFQDLKFGSKVIVANENIGTFTYNRIEQIYKVAYPSSEEALQIFSYSAFGQSSPPRGYVKHAAEVSKLIAPFPLSLKVLGSALRGKSKEEWTVAPDKL…
Bol022555	TIR-NBS	Bol	[196, 369]	386	TN	TIR NB-ARC	ATGTTTTCACCGTCTTCTTCTACTACTCCACAAAAGTTCGATGTCTTTCTGAGTTTCAGAGGCAAAGACACTCGCAGAATCTTCATCAGCTTCCTCTACAAAGAACTCATTCGAATGAGTATTCGAACTTTCAAAGACGACGTTGAACTCAAGAGTGGCCGTCGTATCTCTTCAGATCTCCTTCTGGCCATCGAGGGTTCCAAGATCGCCGTCGTGGTTGTCTCCAAGAAATATCCTGCCTCTCCCTGGTGTCTCCATGAGCTAGTCAAGATCATGGACGTCGAGAAACAAGGTTCGCTCACGGTCATGCCCATCTTCTACAACGTTGAGCCTTCTCATGTAAGGAGACAGATAGAAAAAGTGGCTGAACAGTTTACAAAACATGAAGGGAGGGAGAAT…	MFSPSSSTTPQKFDVFLSFRGKDTRRIFISFLYKELIRMSIRTFKDDVELKSGRRISSDLLLAIEGSKIAVVVVSKKYPASPWCLHELVKIMDVEKQGSLTVMPIFYNVEPSHVRRQIEKVAEQFTKHEGRENHETVVSWRQALTNLASISGQCSRDWEDDSKLVDEIIKRISNMLLLSATPPSDGINNQLGIDAHMKELYPLLGLNSNEGVRLIGIWARGSSVRSALARFVYKKIHKKFQSKCFLENVKGIPQDCQMSNLRDEFLIRIQGGYTTMKTSGLIRTRLSSQKVLLVANNVDKLEQLDALAEDFNCFGPGSIVLITTHDKQLLVGFGIKVVYEVECLRCFEVRQLFRQSAFRERDLYVDSEMFSTLSVTESSGNSVYDS
Bol022619	NBS-LRR	Bol	[29, 286]	881	NL	NB-ARC LRR_3	ATGATTGAAAAGATTGCTAGAGATGTTTCCAACAAATTAACTGCTACAATTGTCTCTAACGATTTTGAAGACATGGTGGGTATTGAAGCGCATCTGGAGAAGATGCAGTCTTTGTTACATTTAGATGATGAGGATGGAGTGATGCTTGTTGGAATCTGTGCCCCTGCTGGAATTGGCAAGACTACAATTGCCAGAGCTTTATATAGCCGACTTTCTAGCACTTTCCAGCTTTCTTGTTTTATGGAGAATCTTAGAGAAAGCTGTAACAGTGGTGGTCTTGACGAGTATGGATGGAAGCTGCGTTTACAAGAGCTACTTCTTTCAAAGATTCTAAACCAAAATGGTATAAAGATAAACCATTTAGGTATGATGCCGCAAAGGCTCTGTGACCAAAAAGTT…	MIEKIARDVSNKLTATIVSNDFEDMVGIEAHLEKMQSLLHLDDEDGVMLVGICAPAGIGKTTIARALYSRLSSTFQLSCFMENLRESCNSGGLDEYGWKLRLQELLLSKILNQNGIKINHLGMMPQRLCDQKVFIILDDVDDLQQLEALANDTNWFGHGSRIIVTTEDQELLDQHGINNTYHVDFPPKENARKILCRYAFKQSWAPYGFENLAERATELCSNLPLGLRVMGSMLRGKKEDDWESMLQRLEKSSISKIDALLRVGFDSLHESDQTIFLLIAVFFNYEDDGHVKTMLADSGLDVRLGLKTLAYKSLIHLSTKGEIVMHKLLKQVGIQAIQRQEPRKRQILIDTDNILDALENDFGNRSLMGISFDISTIKDSMDISPSALKRMRNLRFLWI…
Bol022628	NBS	Bol	[24, 99]	165	N	NB-ARC	ATGGCACAAGATGTTTCAGACAAACTAAATGCTACACCATCTAACGATTTTGATGGCATGGTGGGACTTGAAGCTCATTTGGAAAAATTGAAGTCTTTGTTGCATTTGGAAAAAGATGGAGCTATGATAGTTGGAATCTCTGGTCCTGCTGGAATAGGTAAAACTACCATTGCGAGGGATTTATACAACCAACTCTCTAGCAATTTTCCGCTTAGGTATTTTATGGAAAATGTGAGGGGGGTTTATCGGAGAATTGATTGTGATCAACATGGTTTAAAACTGCATTTACAAGAACAGCTTCTTTCAAAGATTTTGAACCAAGATGGAATGAAGATTTTCCACTTAGATGCGGTATACGAAAGGTTACAAAACCAAAAGGGAACTAGAGCGGTGTCTGGA…	MAQDVSDKLNATPSNDFDGMVGLEAHLEKLKSLLHLEKDGAMIVGISGPAGIGKTTIARDLYNQLSSNFPLRYFMENVRGVYRRIDCDQHGLKLHLQEQLLSKILNQDGMKIFHLDAVYERLQNQKGTRAVSGISFDTFETGEVFISANAFKRMPNLRFLNVHTR
Bol022630	TIR-NBS	Bol	[191, 248]	290	TN	TIR NB-ARC	ATGGCGTCTGCTTCTTCCTTTGCGTCTCGCAACTACAAGTTCAACGTCTTCTCGAGCTTCCACGGGCCTGACGTCCGTAAAACACTTCTCAGTCACATGCGCGAGCAATTTAAACGCAGCGGGATCACAATGTTTAATGATCAAGAGATTGTGAGAAGCCAAGAGATAGCTCCTTTGCTCACAAATGGTATAAGAGAATCAAAGATCTCGATCGTGATTCTCTCCAAGAAAAACGCTTCTTCAAGCTGGTGTTTAGATGAATTGGTGGAGATACTGAAGTGCAAGGAAACTATGGGACAGATAGTGATGACCATCTTTTACGGAGTGGAACCATCCGATGTACGCTTCCAGACCGGCGATTTTGGGATCGCTTTCAATGAAACTTGTGCAGATAAGCCG…	MASASSFASRNYKFNVFSSFHGPDVRKTLLSHMREQFKRSGITMFNDQEIVRSQEIAPLLTNGIRESKISIVILSKKNASSSWCLDELVEILKCKETMGQIVMTIFYGVEPSDVRFQTGDFGIAFNETCADKPDEERQKWSKALKDVGNIAGEDFQKWDNEANMIKKITRDVSDKLNATSSRDFDGMVGLETHLREMENLLDFDYDGVKMAGISGPAGIGKTTISRALYRRFSHKFQLTCFTENLRGSYHSSGLDDYGLQLLLQEQIMSKVLNQDGTRICHLGVLQQKAK
Bol022631	NBS	Bol	[28, 286]	699	N	NB-ARC	ATGGTTGACAAAATTGCTACCGATGTTTCCAACAAACTAAATGCAACACCATCTAAGGATTTTGATGGCATAGTGGGATTGGAAGCTCATTTGAGAGAAATTGAGTCTTTGCTCGATTTAGATAATGATGAAGTTAAGATGGTAGCAATCACGGGACCTGCAGGGATTGGTAAGAGTACCATTGCCAGAGCGTTGCATAGTCTATTGTCGAATAGGTTTCAGCTTACTTGTTTTGTAGACAACCTTAGGGTAACCTATCCTACAGGTTTTGATGAGTATGGTTTGAAGTATCGTTTACAAGAAGAGCTGCTTTCGAATATTTTTAAACAAGATGGTATTAGGATATGCCATTTAGGTGTTATAGAAGAAAGGCTACACGACCAAAGAGTGCTCATCATT…	MVDKIATDVSNKLNATPSKDFDGIVGLEAHLREIESLLDLDNDEVKMVAITGPAGIGKSTIARALHSLLSNRFQLTCFVDNLRVTYPTGFDEYGLKYRLQEELLSNIFKQDGIRICHLGVIEERLHDQRVLIILDDVNNIRQLEALAGDITWFGPGSRVVVTTENKELLQRHGINNTYHVEFPSRGEALEIFCRYAFRQSYPHDRFKVLAFKVTKLCGNLPLGLRVVGSSLRGKKVDEWEDVMNRLETILDHQDIEQVLRVDYESLHETEQSLFLHIAVFFNRNNADLVKAMFTDNSSDIKHGLKILVNRSLIDVSTKGEIVMHKLLQQVGRQVVHKEAPWKRRILTDAQVICDVLERAKLQVVPALFNLAPLAFVGMEGCSQLRNFSDISTNIRTLSI…
Bol022779	TIR-NBS-LRR	Bol	[187, 455]	657	TNL	TIR NB-ARC LRR_3	ATGTCTTCTTCACGCAATTGGGTGTTTGACGTCTTCCCTAGCTTCAGGGGGCTAGATGTCCGCAAAACATTCCTCAGTCACTTTCTTAAGGAGCTGGATCTCAGATTGATCATTGCTTTCAAAGACAGTAAGATAGAAAGAAGCCAAGCGATCGAACCAGAGCTTCTACAGGCAATTAGGAGTTCAAGGATTGCGGTTGTCATGTTCTCGAAAAACTATGCTTCTTCCAAATGGTGCCTAGACGAGTTGCTGGAGATTGTGAAATGCAAACAGGAGCTAGAGCAGATTGTGATACCCGTTTTCTACGGGTTGGATCCTTCTGATATTAGAAAACAGTTGGGTGAGTTTGGTGAAGCTTTTGACAAGACTTGCACGTACAGAACAGAGAGCAAGATACAA…	MSSSRNWVFDVFPSFRGLDVRKTFLSHFLKELDLRLIIAFKDSKIERSQAIEPELLQAIRSSRIAVVMFSKNYASSKWCLDELLEIVKCKQELEQIVIPVFYGLDPSDIRKQLGEFGEAFDKTCTYRTESKIQLWRQALTDVANLEGHHSRNWDNEAKMIEAIVGDILVKLNLTPSRDFDEFVGINDHIAKMSVLLNVESEEVRMVGIWGPSGIGKTTIARALFDRLSHQFQGRIFIDSVFISKNLEDYRRANSDDYNMKLSLQGKFLSEILGYVHIKIDHLGAARDRLMHRKVLIIIDDLDDQVVVEALAGGDDWFGNGSRIIVVTKDKHLLEAHGIGHIYTVGFPSEKQALEMFCRSAFVQNYPPDGFVDLASKITMCAGGLPLALQILGKAVKRRN…
Bol022784	NBS-TIR	Bol	[28, 293]	833	NT	NB-ARCTIR	ATGGTTGAAAAAATTGCTAATGATGTTATAGAGAAACTACTTTTAACTCCAGCAAAGGATTCTGAGGACTTTGTCGGCATCGAAGATCATATTGCAAAATTGAGTATGTTGTTGCAGTTGGAAGCTGAGGAAGTGATGATGGTTGGTTTATGGGGTTCTTCCGGGATTGGAAAGACTACTATTGCAAGAGTTTTATTCAACCGACTTTCTCGACACTTTCAAGGTAGTATTTTCATAGACATGGCTTTCGTATCTAAGAGTATGGAAATTTTCAACAGAGCTAATCCGGACGACTACAACATGAAGTTGCATTTGCAAAGAAATTTCCTATCTGAAATCCTAGGGAAAGGAGACATAAAGATAAATCATTTGAGTGCGGTTGAGGAGAGGCTGAAGAAC…	MVEKIANDVIEKLLLTPAKDSEDFVGIEDHIAKLSMLLQLEAEEVMMVGLWGSSGIGKTTIARVLFNRLSRHFQGSIFIDMAFVSKSMEIFNRANPDDYNMKLHLQRNFLSEILGKGDIKINHLSAVEERLKNKKVLIFIDDVSDQVVLDALIGQIQWFGSGSRIIVVTNDKHFLRAHGIEHIYEVCLPSEHIAIEMLCQSAFRKKSPPEGFDELVVEITRLVGSLPLGLTVLGSSLRGRDMEYWIDLLPRLQNGIDGKIEKTLRISYDGLSSEDKAIFRHVACLFNGAKVTNLKLLLADSGLNVNIGLKNLADRSLIHLRKGHVEMHRLLQEMGKKVVRLEKPENQEFLMDSQDICDVLSEGITLPTGINLQSLYVLDLSGCSRLRDFPDISTNIKVI…
Bol022840	NBS	Bol	[57, 208]	242	N	NB-ARC	ATGCATAGCACTGAACGGTCTGCTGAAGACGGTCTAGATGGTAAGATATCTGTTTTAAAGAATATCTTGACAGTTCTTGGAGTTGAAGTCTCGATATTGGACAAGATCAACAAATATGCTGTAGATGAGTATAAAAGCAACATGGAATCTGAGGTGGAATCTAAAAAACTTGACGCAGAGACAGCCAAGGAGAAGGAGATCTCTGCTTTGCTCTATGCGCTTCACTTGAATCTGAGGTGGAAGAAGTATCTGATAGTGTTTGATGATGTGCGAGAAGAGGACAACTGGAACGAGAAGCTTCAAGACGATGAGGAGAAGCTCGAGAAGGATAAGAGATGGGAAAAGTATCTTTCAGATGGATTCCTTAAAGGCTCTGGTGGAAGAGTGATATACACAACC…	MHSTERSAEDGLDGKISVLKNILTVLGVEVSILDKINKYAVDEYKSNMESEVESKKLDAETAKEKEISALLYALHLNLRWKKYLIVFDDVREEDNWNEKLQDDEEKLEKDKRWEKYLSDGFLKGSGGRVIYTTRDENKNLAKKLVAEEHEIHRLWPLTDSLTVWRIYDAARIENEEDDPPRNDKKCIEELMNKSRGLPLAVRLLATLLPVFLDDENTEQTNGTTGSGNTTTEQNGSTQPQTA
Bol022842	NBS	Bol	[57, 208]	242	N	NB-ARC	ATGCATAGCACTGAACGGTCTGCTGAAGACGGTCTAGATGGTAAGATATCTGTTTTAAAGAATATCTTGACAGTTCTTGGAGTTGAAGTCTCGATATTGGACAAGATCAACAAATATGCTGTAGATGAGTATAAAAGCAACATGGAATCTGAGGTGGAATCTAAAAAACTTGACGCAGAGACAGCCAAGGAGAAGGAGATCTCTGCTTTGCTCTATGCGCTTCACTTGAATCTGAGGTGGAAGAAGTATCTGATAGTGTTTGATGATGTGCGAGAAGAGGACAACTGGAACGAGAAGCTTCAAGACGATGAGGAGAAGCTCGAGAAGGATAAGAGATGGGAAAAGTATCTTTCAGATGGATTCCTTAAAGGCTCTGGTGGAAGAGTGATATACACAACC…	MHSTERSAEDGLDGKISVLKNILTVLGVEVSILDKINKYAVDEYKSNMESEVESKKLDAETAKEKEISALLYALHLNLRWKKYLIVFDDVREEDNWNEKLQDDEEKLEKDKRWEKYLSDGFLKGSGGRVIYTTRDENKNLAKKLVAEEHEIHRLWPLTDSLTVWRIYDAARIENEEDDPPRNDKKCIEELMNKSRGLPLAVRLLATLLPVFLDDENTEQTNGTTGSGNTTTEQNGSTQPQTA
Bol022864	NBS-LRR	Bol	[429, 577]	1688	NL	NB-ARC LRR_1 rve RVT	ATGCCACTCATATCGTGTGTCAGTATTTTCAAAAGCCAAGCCTCTGCAGATATGGTCTTACAACCGTTTGACCCAAAGGAATGGCCACGTGGTCTTATTGGAGTATGCTCTCTTCGTCGGCTATGTTTAAGCGGAAATAATTTTGTCAGCCTGCAAACCGACATTGGGAAACTTTACAATCTACATTGGCTAGAAGTGAAGCAGTGCAAGATGCTGACCTCTATTCCAATGCTTCCACCAAATCTCCACTACTTTGATGCTCATGGCTGTGATTCACTTGAAAGAGTTGCAAATCCTCTGGCCCTTCCAGGGCTGTTAGAAAAGGTCCATGCAATATTCATATTTTCAAGCTGCCACAAGTTGGATCAAGACGCAAAGGATAATATCATATCCTATATT…	MPLISCVSIFKSQASADMVLQPFDPKEWPRGLIGVCSLRRLCLSGNNFVSLQTDIGKLYNLHWLEVKQCKMLTSIPMLPPNLHYFDAHGCDSLERVANPLALPGLLEKVHAIFIFSSCHKLDQDAKDNIISYIRWRSQLVLEALSQYNGGSVLEDFGGTCFPGWEVPAWFSHQAYGSVLKSKLLPHLCDNRFTGIALYARLLYFLAIMSRGIVSCMLDIKKHVEEEDEEECSHTEASFEFQVTDGTEVLEGCEVLKCGSSLVYSTDERTNMSWVAKTGVIAERINNIPGQATYYGNSRSYDDIQYGSYSGLTLGRDENFFSEATFDVTPNSQKSYKNKKVGLLKKESDAGGDFTESSFHDNTSSANVEKIKRHPLVGLEQRLKEIEKVVYSTPGKTRIV…
Bol023093	TIR-NBS	Bol	[189, 454]	886	TN	TIR NB-ARC	ATGGCCATTTCTTCCTCTTGCAATTGGGTATTCGACGTCTTCCCGAGCTTCAGCGGAGAAGATGTTCGTAGAACATTCCTCAGCCACCTTCTCTTATCCCTCGATCACAAACTAATCACTTGTTTCAAAGACAACGAGATCGAGAGAAGCCAGTCCATCGGCCTGAAGCTAGTACACGCGATCAGAGATTCGAGGATCGCTATCGTCGTCTTCTCCAAGACATACGCCTCTTCAACCTGGTGCTTGAACGAGTTACTGGAGATCGTCAAATGCAAGGAAGACAAGGGACAAATTGTGATTCCAGTGTTCTACGGTTTGGAACCATCGCATGTCAGGAAACAGACAGGCGAGTTCGGAGAGACGTTTCAAATGATTTGCAAGAACAGATCAGATGAATTG…	MAISSSCNWVFDVFPSFSGEDVRRTFLSHLLLSLDHKLITCFKDNEIERSQSIGLKLVHAIRDSRIAIVVFSKTYASSTWCLNELLEIVKCKEDKGQIVIPVFYGLEPSHVRKQTGEFGETFQMICKNRSDELPDLWKGALTHVANIHGYHSDNWSNEAHLIEDITNDVLGRLVSLTPSMEFADFAGIEDHIAKMSVVLQLESEEVRMVGIWGPAGIGKTTIARALFGRISRHFQSSIFIDRAFVSKTMEIFRTANPDDYNMKLRLQESFLSEILNKKDIKIHHLGVVGERLKHKRVLVVLDDLSDQLVLDSLVGGTQWFGCWSRILVVTKDKHVLRAHGIDRIYEVGLPSDELALDMFCTYAFRENSQRDGFNELASEVAKFAGNLPLALNVLGLYLR…
Bol023286	NBS	Bol	[29, 176]	493	N	NB-ARC	ATGATTAAAGATATTGCCACTGATGTTTCATACAAGTTGAACCATTCGGCACCATCCAGTGATTTTGACGGCTTAGTTGGGATAGAATCTCAGATGACAAAAATAGGATCATTTTTACAGCTAGATTCGGATGAAGTGAGAAAAATAGGGATTTTGGGTACGCCTGGGATTGGTAAGACCTCCATTGCTAGATCTCTATACAATCGGCATTCCCAAGATTTCCAACTGAATGTCTTTATAGATAATATCAAAAGAAAGTATGTGATACCAACTTGTTCTGATGACTACAGTGTGAAGTTGTATTTACAGAAGCAGTTTATGTCTCTACTAACCAATGAGACAGATATCAAGATTCCACATTTGGGAATCGTCAAAGACAGGTTGAAAGACAGAAAAGTT…	MIKDIATDVSYKLNHSAPSSDFDGLVGIESQMTKIGSFLQLDSDEVRKIGILGTPGIGKTSIARSLYNRHSQDFQLNVFIDNIKRKYVIPTCSDDYSVKLYLQKQFMSLLTNETDIKIPHLGIVKDRLKDRKVVVVLDDVDRSVQVEAMANKTCWFGHGSRIIVTTQDRRVLKASGINHIHKDGFKELACENVSLVACFFNGEQADIVEGCLAKCFLDVTQGLRVLAEKSLISMESRAIQMAELLVQLGRKIVLKQSVSDLGKRQFLNGAVDIGEVLSDDKAFINCFKLNQEAIDLVILTLTNQYAVFPAAEVPQCFTYRSSGSSLTVKLNQKPLGISTKFKACIICADGNENGIADGDENGITDLVQTVYCSITSEGNALTACHKRAGQVVKGHLYIF…
Bol023868	CC-NBS-LRR	Bol	[32, 284]	757	NLLL	coiled-coil NB-ARC LRR_1 LRR_7 LRR_8	ATGCCTCGCACTAATACCTCCACATATTCAAGCTCTATCACTCACAGTAAGAACATAGTTGATTCTGATAACCAAAACGAGCTCGCTGGACTCAAACAACGCCTTGATGAACTGAAAGAAAAGTTAGACCTTAGCCACAAGGAAACTCGCATTGTTGGGGTTTACGGGATGCCCGGAATCGGCAAAACCACCCTGGTGAAGAGATTGTATGATGAGTGGAAACACAAGTTCCAGCGACACGTGCATTTGGTGAACATCCGTGACATGTCAAATGCGTATGGGGCGCAATCACTACAGAGGATAGTTTTGAAAAGTTTGCTTAGTGACACTTACAATGAGATAAGTGACGATATGAACTATGAAACCATGGAGAGTGAACTGCTACAGAAGAAAGTTTTT…	MPRTNTSTYSSSITHSKNIVDSDNQNELAGLKQRLDELKEKLDLSHKETRIVGVYGMPGIGKTTLVKRLYDEWKHKFQRHVHLVNIRDMSNAYGAQSLQRIVLKSLLSDTYNEISDDMNYETMESELLQKKVFLVFDDVSSKNQVHSLLDNHKWIRKGSRVVISTRNRTAISQLEYTYAVPRLDLADSLNRFSFYAFKDHNCPRPGNLRDLSTKFADYARGNPQALKILGRELLSGDEDHWSQRLDTLAQIPSPRIQDLLRKSYDELSEQQREAFFVVACFFRSGDEYYVRSLVDSADPDNSTDDTASEIRDLADKLLISISSGRVEMHDLWSTFAKKLGSSFSAESSQGNYMIWDHDTFASMAKNKRMRFVHQTRKNDQSNLKNSDTSKLKWVDLSHS…
Bol024282	TIR-NBS	Bol	[101, 363]	376	TN	TIR NB-ARC	ATGAAGTGCAGGGAAGAGCTGAAGCAAACTGTGATGGCTATTTTCTGTAAAGTAGATCCATCTGATGTAAAGAAGCTGACCGGAGACTTTGGCAAGGTTTTCAGAAAAACGTGTGAGGGTCAAGCTAAGGAGGACATTTGGAGATGGAAACAAGCTTTGGAGAAGGTGGCCACAATAGCTGGTTACCATCCAAGCAACTGGGATGATGAAGCATCAATGGTCGAAGAAATCGCCACTAATGTTTCGAATGACCTAATTAATTTTGTGATATCAAGTGATTTCGAAGGTTTTGCTGGGATGGAAGCTCATATGAAAAAGATGGAGCCGTTCTTACTCTTAGGCTCCAATGAAGTGAGGATAATAGGGATTTGGGGTCCTTCTGGAATTGGTAAGAGCACC…	MKCREELKQTVMAIFCKVDPSDVKKLTGDFGKVFRKTCEGQAKEDIWRWKQALEKVATIAGYHPSNWDDEASMVEEIATNVSNDLINFVISSDFEGFAGMEAHMKKMEPFLLLGSNEVRIIGIWGPSGIGKSTIARVLFSQHSHEFQLSVFMENIKRRCPRPCSDEYSAKLKLQEEFLSKIINQEDVKIHHLGVAPDRLKDKRVLVVLDDVDHLMQLDAMAKDHSWFGPGSRIIVTTQDKKILTAHGINHIYKVEYPGFSDAFEIFCMYAFGQKSPYDGFEKLAWEVKEFAGNLPLGLKVMGSYFKGMLKHEWEEELPRLSARLDGEIESSLKLRYDALSVDTQDLFLHLACFFNNERIEKVEEYLARNIVGVKDP
Bol024368	TIR-NBS	Bol	[213, 478]	567	TN	TIR NB-ARC	ATGGCTGCCTCCTCCACTGTCCGCAGCGTACCTAAGCACCAAGTGTTCCTTAATTTCCGTGGGGAACTTCGTTATCAGTTCATCAGCCATCTAGCTAAGGCCTTGACAGATAAAAATATCCAGATCTTCATTGATGAGGATGCGGAGAAAGGCCAACCTCTAAGTAATCTTTTCAAGGAGATCGAAAAGTCGAGAATCGCACTGGCTGTCTTTTCCAAATTGTACACAGAATCAAATTGGTGCTTGGACGAGCTAGAAAGAATAAAAGAACGCACGAAAGCCGGCGAGCTCAAGACCATTCCCATCTTCTACAACGTGGACCCTAAAACCGTTAGGTATCAGACGGGAGAATTTGGCGATGCCCTCAGGAAAAATGAAAAGAGAGGTGTTACTGATGAT…	MAASSTVRSVPKHQVFLNFRGELRYQFISHLAKALTDKNIQIFIDEDAEKGQPLSNLFKEIEKSRIALAVFSKLYTESNWCLDELERIKERTKAGELKTIPIFYNVDPKTVRYQTGEFGDALRKNEKRGVTDDKMENWKEALAYVSNLLGFEFDGKSNENTFINKIVNEVLQALNKIPLEESTHGTCVEHAQNSRGEEQEEEEEAGQICGLKQRLEELAETVDIHGVETRIVQVVGMPGIGKTTLLKAFYNEWYSRFFRRVLLQNISGIVKQWGLERLPVMLLRELLGNDDIEDDGTYEEYKEKLCKEKVFIVLDGTSDETHIQVIFESLREWIKKGSKIVIATRAVSRDLVPGDDSMILHTYFVPLLCYRDGLKHFNRYAFDHQNKHDREAFTKVSKE…
Bol024369	TIR-NBS-LRR	Bol	[168, 411]	1479	TNLL	TIR NB-ARC LRR_1 LRR_1	ATGGTCGACGGAGACGATGTTTGCATCAGTTTCAATAGATGGGAGGATACGATACGGCACTCCTTTGTCAGCCATCTCTCGGCTGAGTTTCACCGCAAAAGCATTTCTTTCTCCACCTGCCAAAACTCTGATGCAGCTATAGCGAAGGCTAAGGTTTCTGTGGTGATTTTATCTGAGAAATCTGTTTCGAACTATCGGTTCCTGAACGAGTTAGTGAAGGTTTCTGCGTGCCGGAGTAGCCACGGCCTGCTGGTGCTTCCAGTTTTCTATGGACTCACGAAGTCAGTTTTGAGGAAATATTGCTTGCTGTTGAAAAAGATGTATCCTGAAGGCCCGGTAGCCGAGTGGCGTAATGCTCTACTTGAAATCGCAGACTTGCGAGGATACGCATCATCTCTT…	MVDGDDVCISFNRWEDTIRHSFVSHLSAEFHRKSISFSTCQNSDAAIAKAKVSVVILSEKSVSNYRFLNELVKVSACRSSHGLLVLPVFYGLTKSVLRKYCLLLKKMYPEGPVAEWRNALLEIADLRGYASSLERSDSELVEEIVADVRQKLDLEGAIGVYSRLMKIQNLIHKQPLGIRSLGIWGMGGIGKTTLAKAALKQYSGDFEASCFIEDFDNDFQEKGVYGLLEKHLREKVGLSSQVTRLSLLIDTLRQKRILLVLDDVRKPLGATTFLSEFDWLGPGSLVIITSRDKQALVQCQVNDIYEVQGLNKHEALQLLSRCAFAKDVPDEILMELSMNLVDYAEGNPLALSIFGEELKGKTLSEMESVVRKLKRPLPVKIFNTLKISYDTLGDTEKEI…
Bol024371	TIR-NBS-LRR	Bol	[173, 416]	1159	TNLLL	TIR NB-ARC LRR_3 LRR_1 LRR_1	ATGAAAATGGTGGACGGAAACGCTGTTTGCATCCGTTTCAACAGATGGGAGGATACGATACGGCACTCCTTTGTCAGCCATCTCTCTGCGGAGTTTTACCGCAAAAGCATCTGTTTCTCCACCTGCGAAGACTCTGAGGAGACTGATGCAGCTATAGGGAAGGCTAAGGTTTCTGTTGTTATTTTATCTGAGAAATCTGTTTCGAACTATAGGTTCCTGAACGAGTTAGTGAAGGTTTCGGTGTGCCGGAGTAGCAACGGCCTGCTCGTGGTTCCAGTTTTGTACGGACTCACGAAGTCCGTATTGAGGAAACGTTGCTTGCAATTGAAAAAGATGTATCCTGACGGTCCAGTAGCCGACTGGCGTAACGCTCTGCTGGAAATCGCAGACTTGCAAGGA…	MKMVDGNAVCIRFNRWEDTIRHSFVSHLSAEFYRKSICFSTCEDSEETDAAIGKAKVSVVILSEKSVSNYRFLNELVKVSVCRSSNGLLVVPVLYGLTKSVLRKRCLQLKKMYPDGPVADWRNALLEIADLQGHASSLERSDSELVEEIVADVCQKLDLKGTIRVYSRLIKMKNLLHKQPLGIRSLGIWGMGGIGKTTLAKAALEQFSGDFEASCFIEDFDKDFQEKGAYGLLEKHLRKQLGLNSHVTRVSLFIDTLRQKRVLLVLDDVRKPLGATTFLSEFDWLGPGSLVIITSRDKQALVQCQVNDIYEVQGLNKHESLQLLSRCAFGNDVPDEILMEMSMKLVDYANGNPLALSVYGEELKGKTQSEMERVVRKLKRRLPNKILNSLKSSYDALGD…
Bol024372	TIR-NBS-LRR	Bol	[211, 473]	712	TNL	TIR NB-ARC LRR_3	ATGGCTGCCTCCTCTGCTGTCAGCAGCGTGCCTAAGCACCAAGTGTTCCTTAATTTCCGTGGAAAGGAACTTCGTATTCATTTCATCAGTCATCTAGCTAAGGCCTTGAGAGATAAGAATATCCAGATCTTCATTGATGAGGGTGCAGCGAAAGGCCAACCTCTAACTAATCTTTTCAAAGAGATCGAAAAGTCGAGAATCGCTCTGGCTGTCTTTTCCAAATTGTACACAGAGTCAAAATGGTGCTTGAACGAGCTAGGAAAAATAAAAGAACGCACGGAAGAAGGCAAGCTCGTGACCATTCCCATCTTCTACAACGTGGAACCTGAAACCGTTAGGTATCAGGCGGGAGAATTTGGCGATGCCCTCAGAAAAAAAGAAACGAGAGGGGTTACTGAT…	MAASSAVSSVPKHQVFLNFRGKELRIHFISHLAKALRDKNIQIFIDEGAAKGQPLTNLFKEIEKSRIALAVFSKLYTESKWCLNELGKIKERTEEGKLVTIPIFYNVEPETVRYQAGEFGDALRKKETRGVTDDKMNRWKEALAYVSSLMGFKFNGKSSESTFINKIVNEVLQALSKISSDESTSGSVDHSRNTKGEEEKAKIDKICGLEQRLEELAETADIEGMEETRIVQVVGMPGIGKTTLLKAFYDKWHSRFLRPVFLQNISGIVKEVGLERLPGMLLKELLADDDIDDDGTYEEYKEQLRQMKVFIVLDGTSDERHIQVLLEGYREWVKKGSKIVIATRAVTRDPKIRHTYFVPLLSYRNGLEHFRGYAYDHQNKHDDDKEAFTKVSKEVVRYA…
Bol024375	TIR-NBS-LRR	Bol	[310, 573]	1153	TNLLL	B3 TIR NB-ARC LRR_3 LRR_7 LRR_4 zf-CCCH	ATGGAGATTCTCTTCGAGAAATATTTGACAACCGCCGATCTCAGTTGGCTTAACATATTTCTCTTTGGCGCCAACGAGGAGGTCGTTGAGTACTTTGGCTTAGCCACCGTCTTCGCTAGAGGCGCTGAAATGATCCTTCGAGTACAGGATGAGGAAGGCAAGCCATGGGAGTTCGGATTCTTAGACGTCAACATCCAATTCTACCAATTAACCAACGGTTGGAGTAACTACGTTAAGGAGAAGCAGCTTGGTGTCGGAGACATTGTTTTCTTGCAGCGAATTTTCACAGACAGCAGCAGGCTCTTCATTGGCTTTAGTAGGCGCGAAGCTGCTCTCGACGGCACATCCTCTGATAAACTCAAGGAAGTTAACTCTCCTCTCCCGCTAAGAAGTCATGTG…	MEILFEKYLTTADLSWLNIFLFGANEEVVEYFGLATVFARGAEMILRVQDEEGKPWEFGFLDVNIQFYQLTNGWSNYVKEKQLGVGDIVFLQRIFTDSSRLFIGFSRREAALDGTSSDKLKEVNSPLPLRSHVHSVTEFDPVLVFSCAANQESGERYFISYISTELCLRGFTPLIYDLTRGTLTGCLELPHRSRVGIIIFSNNYASSRQCQDNFVAIMDHSKANSLVLLPVFFKVKVTDIRGQSGSFGRAFSQLENSIQASQVPTFTFIDKHQYMKGGEVILAKNIVSNVCLLLSSENNMKLRGRLQMNSVLSLLYCSQSSAPHIVGLWGMAGIGKTTIAREIFRTQADRYDVCYFLPDFHIACQMRGLSHLRDEFFSKIYGEEKVTVDACDTKLSFLR…
Bol024376	NBS	Bol	[53, 297]	876	N	NB-ARC	ATGATGCATTTTGGCAGCCCGGAGTGTGACTTTGTCGACAAAATTGCCAAGGAAACGTTCAAGGTGCTAAACAAGTTGTCTCCATCAGAATTTCGTGGTCTTCCAGGCATTGAATCACGTATGATGGAGCTAGAAAAGTTAATTGACTTTGAAGAGACAAGCTGTGTGCGAATCGTCGGAGTTCTTGGGATGGCTGGGATTGGCAAGACAACTGTTGCAGACTGTGTGTATAAGCAGAACTACAATCGCTTTGATGGTTACTGCTTTCTTGCAAACGTTCAGAACGAGTCAAAGCTACATGGATTAGACCATTTGCAGCGGAAACTCCTCCGTAAGTTATTAGATGAAGAGAATCTTGATGTTGGAGCTCCTGAAGGTGCCCACAAAGCCTTTAAGGAT…	MMHFGSPECDFVDKIAKETFKVLNKLSPSEFRGLPGIESRMMELEKLIDFEETSCVRIVGVLGMAGIGKTTVADCVYKQNYNRFDGYCFLANVQNESKLHGLDHLQRKLLRKLLDEENLDVGAPEGAHKAFKDRLRNKKLFIVLDDVANENQLRNLIGGAGQELYREGTRIVITTSNKKLLEKVVNETYVVPRLSGRESLELFCLSAFSSNLCATPELMDLSNKFVDYSKGHPLALKLLGSDLCQRDKSYWKLKWERLQRRPDGKIHDVLKVSYEELCEEEQSIFLDVACFFRSEKLDFVSRVLSTYHTDASTLISDLIDKCLITVSDNRLEMHDLLLTMGREVGYESSIKEAGNRSRLWNQEDICRVLKYKTGTAETRGIFLDMSNVDSMKLSADIFS…
Bol025484	NBS-LRR	Bol	[57, 306]	1026	NL	NB-ARC LRR_1	ATGTTCCTTAGACAATCTGAACCTTTACATTTGCCAAACTCAGTCAACGGAAGGGACACTGATGCAAAAATGATCGACCGTGTGATTAGAGACATTCTCCAAAGGCTGCCTAGTTCATACTTGCATTTACCAACACACGCCGTTGGTATTAGATCACGTGTAAGCCGTATCGAGAAGCTAATGTGCTTTGGTTTGGATGATGTTCAGATTATCGGAATCTGGGGAATGGCTGGGATCGGCAAAACAACCTTAGCCAAGGCTACATTTAACGAATTCTCACATCGTTTTGAAGGAAAAAGTTTCCTAGAAAACTTTGGAGATTACTTGAAGAAACCTAAAGGCAAGTTTCATCTTCAGAAAAAGCTTCTTTCGGATATCTTAAGGAGGGACGACGCAGTG…	MFLRQSEPLHLPNSVNGRDTDAKMIDRVIRDILQRLPSSYLHLPTHAVGIRSRVSRIEKLMCFGLDDVQIIGIWGMAGIGKTTLAKATFNEFSHRFEGKSFLENFGDYLKKPKGKFHLQKKLLSDILRRDDAVFNNMDHAVEQRFRNKRVFLVIDDVDDMVQLHSVGIDLRCFGPGSRIIITTKNKHLLEQLDVENIYSPKELNHDESLELVSWHAFRSNDPPTKFLQLSKNMVDYCGGLPLAVEVLGAFLYKRSVSEWESTLESLKTIPDDNIQAKLQISFDALNAAQKDIFLDISCFFIRMDKDYVCCILNGCRLYPGIGLSVLKERCLITIHDNRLMMHDLVRDMGRYIVQGTSLKNCERWSRLWDRDHVIDVLANYSGTDATEGLSLKAEVTTAV…
Bol025698	TIR-CC-NBS-LRR	Bol	[182, 423]	915	TNL	TIR NB-ARC LRR_1	ATGGGTCAACTGAAATACTCAGTGTTCCTCTGTTTCAGAGGAGAAGATGTTCGAGTAGGCTTTCTAAGTTACCTCATAGGCACCCTAAAAAGGAAATCCATAAAATACTATGTTGATTACGAGGAGACAAGGGGAGAAGTTATGGAAATTTTCTTACAAAGGATCGCAGAGTCCAGGATTGTGCTTGTGATACTCTCACCCAAGTTCATGGAGTCGGATTGGTGCATAGATGAAGTTCTCAAGGCTCTGGAGACGCGTGAAGCAGGGACAAGCATCATTCCTGTCTTCTACAAAGTCAGCGTTGCGGACGTGAAGGGGTGGAATATCGTAAAACAAGGAGATAGGGATAAGTTCATAAACGTTACTAAACGTTTGGGATTGAGATCCAAAGATTACCCT…	MGQLKYSVFLCFRGEDVRVGFLSYLIGTLKRKSIKYYVDYEETRGEVMEIFLQRIAESRIVLVILSPKFMESDWCIDEVLKALETREAGTSIIPVFYKVSVADVKGWNIVKQGDRDKFINVTKRLGLRSKDYPTSEADFVNKIVEELEKALTKLETEEEENKSKMKQAITTNTTMPFFGTNKRVKQLQEKLMMGIPTHTRLVGVVGMKGSGKTNLAEMFFEEGKCYFLRHLFFRDKIGKNMESGAKRDLLVQQFQKNLLKISNTEEKINSKLLLVLDDFSDKEDIICLFGDRGWITPGSKIVIVASDKSLVEGLVDDTYVVPGLNQKEGLACLSYHAFGDATRCDSDEGNLRTLLDYARGNPLALSTLGKELYGRGNGQWVTIHEALANKNIQDLFKSC…
Bol026303	TIR-NBS	Bol	[194, 354]	378	TN	TIR NB-ARC	ATGTCTTCTTCTATTACACCAAGCACCTCCCTTCGGAAGTACGATGTCTTTCTGAGCTTCAGAGGACTCGACACTCGCCGCAGCTTCATCAGCTTCCTCTACAAAGAACTCGTCCGAAGGAACATCCGCACCTTCAAAGACGACAAGGATCTCGAGAGCGGCCGGAAGATTTCGCCGGAGCTAGAACGCGCCATCGAGGAGTCGAAGTTCGCCGTCGTCGTGATCTCCGCGAACTACGCAGCCTCCACTTGGTGCCTCGAAGAACTCGTCAAGATCATGGATGTCGAGAATAAAGACTCCCTCACCGTGATCCCCGTCTTCCACGGCGTTGACCCGTGTCACGTGAGGCGGCAGATCGGTCAGGTCGCCGTACAGTTAGAGAAGCACGAGAAGAGAGAA…	MSSSITPSTSLRKYDVFLSFRGLDTRRSFISFLYKELVRRNIRTFKDDKDLESGRKISPELERAIEESKFAVVVISANYAASTWCLEELVKIMDVENKDSLTVIPVFHGVDPCHVRRQIGQVAVQLEKHEKREDREKVLSWRQALTNLASISGVCTLKWEDDSMMVDEIAKRISTLIDTTRKPTRTGSNLVGIDAHMKALSRLLDLNSKKNVRVVGIWARGGNGRSALAKFVYRNICQHFESHCFLENVKRISQDRHMSHLRQEVLKRVQVESNSNQKVLLVANEVNELEHFDALAEDFSCFGPGSIVIITTQDKQLLVSAGIKLVYEVELLRFRKVRELFRQLAFRDRAFSAAFESVLYRGTNLAMEWLGCLGVRSG
Bol026304	NBS	Bol	[17, 190]	212	N	NB-ARC	ATGTTGTTCTCCGTAACACCATTAAATGGTAATAAGCTAATTGGTATCGACGAGCACATGAATGAATTGTATCCACGGTTGGACTTAAACTCAAACCAAGGTGTTCAAGTCCTTGGGATATGGGGAAGAGGAAGCATGGGAAGATCAGCACTTGCAAGACACGTTCACGAGAGCATCTCACATAACTTTGAAGCTCACTGTTTCCTCGATGACGTGAGAAAGATCTCACAACATTGCCGCAGATCTCATCTACAAGAAGAGCTTCTTTCCAAGATGCAAGGGGAAGGGTTGAACACAAAGAGCTCTCATAGGTGTCTTAAAGCGATCAAAGCAAGGCTCAGGAACAAGAAGGTTCTACTTGTGGCTAACGACGTGGACAAGATCGAACAGTTAGAAGCC…	MLFSVTPLNGNKLIGIDEHMNELYPRLDLNSNQGVQVLGIWGRGSMGRSALARHVHESISHNFEAHCFLDDVRKISQHCRRSHLQEELLSKMQGEGLNTKSSHRCLKAIKARLRNKKVLLVANDVDKIEQLEALGEEFSWFGHGSRVVITTQDRQLLSSWGVKSVYEVELLKCYEVRKLFRSEAFKQREVDPVGLEQSTYRPIYFPDSGILN
Bol026305	NBS	Bol	[43, 214]	220	N	NB-ARC	ATGATGGTGGACGAGATTGCTAAGAGGATATCAACGCTCATTGATACAACGAGAAAACCAACAAGAACCGGAAGTAACCTAGTGGGGATTGATGTACACATGAAAGCTCTGTCGCGGTTACTAGATCTGAACTCTTCGAAGAAGTCTGTGAGAGTGATAGGTATCTGGGGGAGAGGAGGCAACGGTAGATCGGCTCTCGCTGAGTTCGTGTACAAGAACATCTGTCAACACTTCGAAAGCCATTGCTTCCTGGAGAATGTGAAGATGATATCTCACGACCGTCACATGTCGCATCTACACCAAGAGGTTCTTAAAAGGGTCCAAGTAGAATCGAATTCGAACCAGAAGGTTCTGCTTGTGGCAAACGAAGTTAACAAACTTGAGCAGTTAGATGCTCTT…	MMVDEIAKRISTLIDTTRKPTRTGSNLVGIDVHMKALSRLLDLNSSKKSVRVIGIWGRGGNGRSALAEFVYKNICQHFESHCFLENVKMISHDRHMSHLHQEVLKRVQVESNSNQKVLLVANEVNKLEQLDALAEDFSCFGPGSIVIITTQDKQLLVSAGIKLVYEAELLTFQKVRELFRQLGFRVRERAIESVLCKGTNLAMKWLGCCLRVRSGYRKVS
Bol026306	NBS	Bol	[42, 215]	262	N	NB-ARC	ATGAGAAGAGACAGAGCAGAGAGAAGGGAAGATGACTCGAAGCTGGTGGATGAAATCACGGAAATAATATCAGAGATGTTGTTCTCCGTAACACCATTAAATGGTAATAAGCTAATTGGTATCGACGAGCACATGAATGAATTGTATCCACGGTTGGACTTAAACTCAAACCAAGGTGTTCAAGTCATTGGGATATGGGGAAGAGGAAGCATGGGAAGATCAGCACTTGCAAGACACGTTCACGAGAGCATCTCACATAACTTTGAAGCTCACTGTTTCCTCGAAGACGTGAGAAAGATCTCACAACATTGCCGCAAATCTCATCTACGAGAAGAGCTTCTTTCCAAGATGCAAGGGGAAGGGTTGAACACAAAGAGCTCTCATAGGTGTCTTAAAGCG…	MRRDRAERREDDSKLVDEITEIISEMLFSVTPLNGNKLIGIDEHMNELYPRLDLNSNQGVQVIGIWGRGSMGRSALARHVHESISHNFEAHCFLEDVRKISQHCRKSHLREELLSKMQGEGLNTKSSHRCLKANKARLRNKKVLLVANDVDKIEQLEALCEEFSWFGHGSRGVITTQDRQLLSSWGVKSVYEVELLKCYEVRTLFRSEAFKQREVDPVGLEQSTYHPHMNFLGVNFFLKCLVALLCDRGQLKERLSALIYSR
Bol026308	TIR-NBS	Bol	[281, 420]	456	TN	TIR NB-ARC	ATGCACCATGTGTTCGTGAGTTTCCGAGGGGAAGATACGCGAAAAACTTTTGTGAGCCATCTCCTTAGCTCGTTCAAGACCAGTTGCATCACAAGTTTCATAGCCTCTGAGCCTTTAGAGGCCACGGACCATGAGGCTATGAAAAAGTCGCTAGTTGCAGTCCCCGTGATAACAAAGAGCTACTCGGTTTCGGAGTGGATGGTAAAGGACCTTAGCAGGATGATAGAGTGTGAGAAGATAGGAACTTTGAGAGTAGTTCCTATCTTCTTCCAAATTAATCCTTTGGATATCTTCAGTCACGTAAAAAAGTACGCGAAAGTGCAGGGTGGGAACTTGGAGATGGTGAGAAAATGGCTGAATGCTCGGGTGTCTCGTAAATCTAGCTTCGATTCCAGTGAC…	MHHVFVSFRGEDTRKTFVSHLLSSFKTSCITSFIASEPLEATDHEAMKKSLVAVPVITKSYSVSEWMVKDLSRMIECEKIGTLRVVPIFFQINPLDIFSHVKKYAKVQGGNLEMVRKWLNARVSRKSSFDSSDWEDDSELVDKVTEFVSNIVITAGPSYYSTGLSPVRSLKLENEFRLTPNLTCGIDRSYRPQILRFISSVSIFKSLRDTMDRLDKLHGDRLDKLHGLVQHAESGIIGICGVEGVGKTTLARALYEEISPRFQHHYYSTYSEDFKGLSSDKGIKAMMGHRKVLLVADGVDDIKQLKSIIQYANFYGPGSLVIVITQGRSLLTQCGVEHIYEVECPRYEEALAFFSEFAFKQSSPLPGFESLSFQAVHLANRLPLALKVLGSFLHDKGKD…
Bol026311	TIR-NBS	Bol	[185, 243]	272	TN	TIR NB-ARC	ATGGCTTCCTCTTCTTCATCAGCTACCCCAGAGTTTGATGTCTATCTGAGCTGCGCAGAAGACACCAGGAAAGGCCTGGTCTCACATCTTTATCGTTCCTTGTCTCAAAGAGGCATTACGACTTACACACATGCAAAAGTCGCCGTTGTTGTTGTCTCGCGGAGCTATTTAGCCTCCGCTTGGTGCCTGAACGAGCTCCAAACAATACTAAACTTTCTCGACATAGGCCGTCTGTTAGTTCTGCCCATCTTCTACGGAGTCGATCCTTCAAATGTGAAAAACCAGACTGGAGCAGCCGAAGAACCCTTCAGAAAGCTTGGTGAAAAATATCCTGAGAAGGATCATGCATGGAGGATGGCTCTTATCGATGTCAGCAACCTATTCCCCCAGGATTTACAT…	MASSSSSATPEFDVYLSCAEDTRKGLVSHLYRSLSQRGITTYTHAKVAVVVVSRSYLASAWCLNELQTILNFLDIGRLLVLPIFYGVDPSNVKNQTGAAEEPFRKLGEKYPEKDHAWRMALIDVSNLFPQDLHNLSGEAELVEAITKRVEVLLRYSDKPSNQRETYPLTTKVSGLVGLDRQMLALYKLLDLNSNEEVRLIGICGPGGVGKTTLARLAYEDLSKNFHAHVFVDNAKNIYQQDPGDQEKTIMEIMKKCYAGGNEEDQILSYILS
Bol028653	NBS	Bol	[132, 167]	167	N	AIRS NB-ARC	ATGGCGACGATGCGGAGGAGGAAGCTTGGTTGTGGTTTTCTCTCTGCTGATGAGGAAGATAGAGACGTGACAGCAGTCGGCGGTGGTGCTATTGCAGGTGATTCTTTTCTTGTAGCTGGTACAGATGTTGTAGGGACTAAGCTTAAGTTGGCCTTTGAGACTGGAATCCATCGCACCATTGGAATCGACTTGGTTGCTATGAGTGTGAACGATATTGTTACCTCTGGTGCTAAGCCTCTCTTCTTCCTAGATTACTTTGCTACTAGTCGTCTCCATGTAGACCTTGCAGAGAAGACTGCGGAGATGCCAGACTTTTACGCAGAGGGAGAGTATGATCTCAGTGGGTTTGCAGTTGGGACAGTGAAGAAAGATTCTGTTATAAATGGGAAGAACATAGTT…	MATMRRRKLGCGFLSADEEDRDVTAVGGGAIAGDSFLVAGTDVVGTKLKLAFETGIHRTIGIDLVAMSVNDIVTSGAKPLFFLDYFATSRLHVDLAEKTAEMPDFYAEGEYDLSGFAVGTVKKDSVINGKNIVDILVGILVEENSSQVVSITGMGGLGKTTLARQVL
Bol029177	NBS	Bol	[67, 150]	153	N	NB-ARC	ATGTTCTTTGAGATATTGGAGAAAGCACGGAAGCTTAGCGAGAAAGTCTTAAGATGCAAGCGTTATAACCCTAAACACATTTACCACGCGAACGAGATGAAGGAACTCGAGAGGAAGATAACTCGTCTCCTTAGCTCCTCCGTTCTGGTTGACATCCTCGCCGACGTGAATGATGTTCCTTTTGTGTTGATGCTCCTGCATCGTTATGTTGTTGATGAGCGTAAAGGTCTACCTTTGTCTCTTAAAGTTCTTGGTGCCTTTTTGAAAGACAGGACTGAAAGATACTGGGAAGGTGTAGTGAAGAAGTTATCAAGAGGTGAAACGGCTGACGAAACTCATGAGAGCAGAGTGTTACTGTTTGCTCATATCGAAGAAAGTCTAAAAACCCTAGACCCGAGA…	MFFEILEKARKLSEKVLRCKRYNPKHIYHANEMKELERKITRLLSSSVLVDILADVNDVPFVLMLLHRYVVDERKGLPLSLKVLGAFLKDRTERYWEGVVKKLSRGETADETHESRVLLFAHIEESLKTLDPRAGKCFLDLGAFPEDKRIDPS
Bol029861	TIR-NBS	Bol	[203, 446]	1005	TN	TIR NB-ARC	ATGGCTCATCCATCTTCTTCCTCGTCTTTGGGTCCAACTAAGCGCCAGTTTGACGTGTTTGTGAGTTTCAGAGGCAAGGATACTCGTAATACCTTCACCTCTTACCTTCTTCAGTCCCTGCACCGGAAAGGTATAGATGCTTTCTTTGATGGGAAACTCCGGCGAGGCAAGGACATATCAGTTCTCTTTGACAGGATTGAGCAATCAAAGATGTCCATCATTGTCTTCTCAGAGAACTATGCTAACTCCACCTGGTGCTTGGAGGAACTCTGGAAGATAATGCAATGCAGAGAGAGGTCCGGTCATGTGGTTTTACCAATCTTCTACAAGGTCAGGAAATCTGATGTGGAGAATCAGACAGGGAGTTTTCGAACTCCCTTCCAGAACCCAAAAGCGAGT…	MAHPSSSSSLGPTKRQFDVFVSFRGKDTRNTFTSYLLQSLHRKGIDAFFDGKLRRGKDISVLFDRIEQSKMSIIVFSENYANSTWCLEELWKIMQCRERSGHVVLPIFYKVRKSDVENQTGSFRTPFQNPKASFKGREHKVAAWKEALKTASNILGHVLPEERPECEFVEKIATETFKMLNDLSPCEISGFPGIEFRSKELEELLMFDNANCTRTIGVLGMTGIGKTTVAASVYKRNYRRFDGYCFVEDIENESIRRGLPHLRQKLLSKLLDEENVDVRAHGRLKEFLRNKKVLIVLDNVTEENQIEVLIGQRELYRKGSRIVITTRDKKLLENNADATYVVPRLNDREAMELFCLEAFSENLHSTEEFMDLAENFVYYAKGHPLALKLLGSGLRHKEK…
Bol029862	TIR-NBS-LRR	Bol	[115, 372]	702	TNLLL	TIR NB-ARC LRR_3 LRR_1 LRR_4	ATGATCATTTCAAATACTTATGCTTCTTCTACACAGTCCCTGGATCATCTGGTGGCAATCATGAAGCACAGGAAAGTAACAGGCCTTGTAATTATTCCTATATATTTTAAGGTAACACTTTCAGACATTTATGGGTCGAAAGGCAAGTTTGAAGCAGCATTTCTGCAGCTTCAGAGTTCTCTCCAGGAAGACAAAGTTAAGAGATGGAAGGCGGCTGTGACTGAAATCGTGTCCATTGGTGGAATTGAATGGACAAAGGGATTTCAGTTTATACTTGCCGAGGAAGTTGTAAGAAATGCATCCCTAAGGCTATATTTGAAGAATAGCAAGAATATGGTCGAAATCTTATCACTGTTAGAACACTCCGAGTGTTTAGATGTGGAAATTTTTGGACTCTGG…	MIISNTYASSTQSLDHLVAIMKHRKVTGLVIIPIYFKVTLSDIYGSKGKFEAAFLQLQSSLQEDKVKRWKAAVTEIVSIGGIEWTKGFQFILAEEVVRNASLRLYLKNSKNMVEILSLLEHSECLDVEIFGLWGMPGIGKTSLAREVFEILVPQYDLCYFLQDFYLEFEMKGLWQLRDDFFSKIFGEEKLSLDASDTKLSFMRDRFHNKRILVVLDDVSNARDAEAVLGGFGWFSKGHTIILTSRKKQVLVQCKAKELYEIQKLCEFESFRLCKQYLNEESEVISELISCSSGIPLVLKALVSSVSKRHINSVKEHLWFLLENSPSLIEGAFRRSFDCLDENEKNIFLDIACFFRGVDMDHVVQILDACGVYTNLGICDLIDESLISLCDNRIDMPIPF…
Bol029864	TIR-NBS-LRR	Bol	[499, 754]	1181	TNLL	B3 TIR NB-ARC LRR_3 LRR_1	ATGGACGAAGACGATAAGGAATACTGGGAAGAATTGTTGGAGTTCAACCGCCAACCTCCGCCGTCTGGGAGCACCGCCGATGACGCCGGGGAAGGTATCAACGCGGCTTCCTTCAAAGGGATGGACGAAGACGATAAGGAAAATCCATTTAGCAGCCCCTTGGTATTGAATGAACATTTGAAGAAAACTCAGATTGGTGACGAGAAGAAGCTCAATATCCCTGCAGGACAACAACAACAACAACAACATAATCTCTGCGAGAAATGTTTGACAACCAGCGATGACCTGCACCGCCTCGTCGTTACCGCCAACAAGGACGCCTGTAAGTACTTTCCATTAGCCACTGTCTTCAGAAGCACTGACAACTTCCTCCAGTTAGAGGACGAGGAAGGAAAACCA…	MDEDDKEYWEELLEFNRQPPPSGSTADDAGEGINAASFKGMDEDDKENPFSSPLVLNEHLKKTQIGDEKKLNIPAGQQQQQQHNLCEKCLTTSDDLHRLVVTANKDACKYFPLATVFRSTDNFLQLEDEEGKPWMFEFSYLKVSQIYEFTEAWSSYVKEKQLGIGDFVFIQRHRIDSSRLSIGFRRRNNSLLYENPAPLTMSIGDGGSALQSDNFQCHDPAPSTISFMDGDAPLQLTPPFQSDNFPCHDPAPAALQLDPCQDTFPCHDLAPPTISFGDGGAAPRDCIYLLPDSVTSSETLEQPRVSGYSITGVDPILVISCGYNQSSEERYFISYIFNELRLRGFAPLGYDLSRSPVNGNQDLLDKSQLGIIIFSMNYVSSSECMDGFVALMDHSKANE…
Bol029866	NBS-LRR	Bol	[51, 295]	829	NL	NB-ARC LRR_3	ATGATTGGCAGAACTGAGCTCGAGTTTGTTGACAATATTGCCAAAGAGACGTCCAGGTTGCTAAACAAGTTATCTCCATCCGAATTTCCTGGTCCAGGGATTGAATCGCGTACCATGGAACTGGAAAATTTAATGTGTTTTGAAGAGACGAGATGTGTTCGTATCGTTGGGGTTCTTGGGATGGCTGGGATTGGAAAGACAACTGTTTCAAATTGTGTGTATGAGCGAAACTTGGATGGTTTCGATGGTTGCTGTTTTCTTTCAAATGTTCAAGACGAGTTAAAACTACAAACAATAGATCAGTTGCAGCAGAAACTCCTGCGTAAGCTATTAGATGACGAAAAGCTTGAAGTTGGAGCTTCTGTAGGAACACACAAAGTCTTAAAGGATCGTCTTCGG…	MIGRTELEFVDNIAKETSRLLNKLSPSEFPGPGIESRTMELENLMCFEETRCVRIVGVLGMAGIGKTTVSNCVYERNLDGFDGCCFLSNVQDELKLQTIDQLQQKLLRKLLDDEKLEVGASVGTHKVLKDRLRNKKLFIVLDNVTNEKQISLLLGEAGKELYRQGTRIIITTRDKKLLDKVVDGTYVVPRLNGREALELFCSKAFSTNPDNMAEYMDLSNKFVDYSIGLPLALCLLGSDLRRKDIQYWTKKLEGLENQLDKNIQKELNTSYEELSDEEKSIFLDVACFFYSEKFDSVSRILSTYRDDESNVINDLVDKCLVTISDNRLEMHDLLLKMGKVIGYESSINEVGKRGRLRNPKDICRILKNKNKGTKKTRGIFLDMSNVKRMELPSDIFTKM…
Bol030352	NBS-LRR	Bol	[13, 181]	776	NLL	NB-ARC LRR_3 LRR_1	ATGTTGAACCAAAATGATATGAGGATAAGCCATCTGGGTGCTTTAAAAGAAAGGCTCTGCGACCACAGAGTGCTCATCATTCTTGATGATGTGAACAGTATAAAGCAATTAGAGGCGTTGGCTAATGAAACTACATGGTTTGGCCCTGGAAGTAGGATTGTAGTTACCACAGAAAATAATGAGCTTATGCAGCAACATGGTATCAACTATACGTACCATGTGGGGTTTCCATCTGATGAACAAGCTCTCAAAATCTTGTGTAGATATGCTTTTAGGCAAAGCTATCCACATATTTGTTTCAAAGAGCTTGCGTTGAGAGTAACAAAGCTTTGTGGTAATCTTCCATTGGGTCTCCGTGTAGTGGGTTCATCTTTACGTGGGAAGAATGAGGAGGAGTGG…	MLNQNDMRISHLGALKERLCDHRVLIILDDVNSIKQLEALANETTWFGPGSRIVVTTENNELMQQHGINYTYHVGFPSDEQALKILCRYAFRQSYPHICFKELALRVTKLCGNLPLGLRVVGSSLRGKNEEEWEEVILKLDTILDHQDIEEVLKVGYESLHENELSLFLHIAVFFNYNDVDLVKSMFADNNLDIKHGLKILVSRSLIHVSTDGEIVMHKLLQQVGRKAVRREEPWKCRILIETPDICDVLERAKGSRAVSGILFDISDIDEVSISSRAFKRMPNLRFLKIYKSKEDGNDIENIPEDIEFPPRLRLLHWEAYPNKCLPPTFHPEYLVQLNLRDNELEKLWEGTQRLQNLQKLDLFGSLNLKELPDLSNASNLDSLDLSGCESLVEIPSSF…
Bol030521	NBS	Bol	[569, 817]	1223	N	Calmodulin_bind NB-ARC	ATGGAACCAGCGGAAAATCCCGCCGGTGGAAAATCAGCCGCCGATCAAATAAAGAAGGATCTGACAGTCCAGAACACTAGTCTTATTAGCTCTTCATCTCTCAGTGACACCCCCAAATTAAAAAAACCGCGTACCCTAACCGAATCGCCGTCATGGGAGGAGTCTGATAATCGATTGCTTGAAGAGTCTCTGCAGCGTCTGGTGTACAAGCTTCGTTTCATAAAATCGCCGCCGCCGGTTGTATTCACGTATTCTAATATCAAGGCTAAGGACGGTTCTGCGTTGGCAGTCGAGCTCGTCGCCACGGACAGGCGAGTTACTTCGGGCCGGCTATCGTCCTCTCGGATTGAGATCGTGGCGCTGGACGCGGGGTTCACGGCGGAAAGATGGACCTTGGAA…	MEPAENPAGGKSAADQIKKDLTVQNTSLISSSSLSDTPKLKKPRTLTESPSWEESDNRLLEESLQRLVYKLRFIKSPPPVVFTYSNIKAKDGSALAVELVATDRRVTSGRLSSSRIEIVALDAGFTAERWTLEEFNRKIVMPREGKRLLLTGDLIVKLKDGVGVIEDVSFTDASSWLMSQKYRLGAKLINGGALEARSEAFVCRDHPRENIDTAAVYGFEKHHPPYPQSEVWRLEGIPKNGVEASLLAEDDIHTVKDIRRRIAIDPYALHQILGGFVSYTTLATTVSHAMHCVLDGDKFYAYEVKDQGVFLLFNSFYELVQVSFDGVTSLNCHQLTSNQKELINNMKPEAYKNVELFVPVYRADSVDHNTLWQSNCVAPEFSAFGSDDYDTYQIRPTDP…
Bol030522	TIR-NBS-LRR	Bol	[191, 438]	996	TNLL	TIR NB-ARC LRR_3 LRR_8	ATGGAGATGGAGTCTCTTCCTGCTTCCTCCTCCTCTGCAGAGTTCGATGTGTTCCTTAGTTTCAGAGGCGCTGACACACGCAACAACTTCACCGGCCATCTCCAAGATAAGCTCCTTGGGAAGGGGATCGACTCCTTCATCGACGACAGGCTCCGCCGAGGGGATGATATCACTGCGCTTTTCGACAGAATCGAGCAATCCAAGATTGCAATCATCGTCTTCTCCGAAAACTACGCCAATTCCGTGTGGTGCCTCCGGGAGCTTGTGAAGATCCTCCAGTGCAGGGACAGAAACCAACAGCTGGTCATACCAATCTTGTACAAAATTAAAGAATCCAGGTTAAAGAATGTACGGAAAACGAGTTTTGCAGGAGTCGCGGAGGAGGAGATTTTATCGTGG…	MEMESLPASSSSAEFDVFLSFRGADTRNNFTGHLQDKLLGKGIDSFIDDRLRRGDDITALFDRIEQSKIAIIVFSENYANSVWCLRELVKILQCRDRNQQLVIPILYKIKESRLKNVRKTSFAGVAEEEILSWEAAISTAVDISGYVVDRHSTSEAKLVNDIAFDTFKKLNDLAPIENSGLVGIESRLKTLEKLLSCHELDYVHVIGIIGMGGIGKTTLADCLYERMRGMFDGCCFLANIRENSGRSGIESLQKKLFSTLLDDRFLETGAPASAHERFHRRLKSKRLLIVLDDVNDEKQIKYLMGHCKWYQGGSRIIITTRDSKLIKGQKYMLPKLNDREALKLFCLNAFAGSCPLKEFEGLTNMFLDYAKGHPLALKVLGSDLRDMNKLFWEAKLDLL…
Bol031422	NBS	Bol	[159, 368]	376	N	NB-ARC	ATGGGAGGTTGTTTCTCTGTCTCAGTTTCATGTGATCAAGTGGTGAATCAAGTCTCCCAATGTCTATGCCTCAATGGAAGTTATATCCACAATCTCCCCCAGAATCTAGGGACTCTCCATAAAGCCATGCGAGCTCTCAAGGCTAAGAGAGATGATGTTCAAGGGAGGGTAGACAGAGAAGAGTTTGCTGGACATCGTCGAAGGCTTGCTCAAGTCCAGGTATGGCTTACGAGTATCCTCACAATGGAAAACCAATATAATGAGCTTCTTAATACTAGTGAGGTTGAGCTTCAAAGGTTGTGTCTCTGTCGATTTTGCTCTAAAAATGTGAAAAAGAGCTATCTTTATGGGAAAAGGGTTATGGTAATGTTGAGGGAGGTTGAGAGTCTTAGTTCTCAG…	MGGCFSVSVSCDQVVNQVSQCLCLNGSYIHNLPQNLGTLHKAMRALKAKRDDVQGRVDREEFAGHRRRLAQVQVWLTSILTMENQYNELLNTSEVELQRLCLCRFCSKNVKKSYLYGKRVMVMLREVESLSSQGEFNGVTDETPIAEGEELPIQPTIGQETMLEMVWNRLMEDEVGIVGLYGMGGVGKTTLLTQINNRFSDRGHGFGVVIWVVVSQNATVHKIQGSIGEKLGLGGKEWEEKREMKRGQDIHNVLRKKKVVLLLDDIWEKVNLSTIGVPYPSKVNGSKVVFTTRSRDVCGRMGVDDPIEVRCLDTDKAWDLFKEKVGEHTLGRHPDIPEHARKVAGKCRGLPLALNVIGETMSVHVYCWKMTRMNQK
Bol032050	TIR-NBS-LRR	Bol	[212, 471]	967	TNL	TIR NB-ARC LRR_3	ATGGCAACGTCGACTTCGTCAAACCCAGTACACCAGCCGCCACAACACAAAGTGTTTTTAAATTTCCGGGGAGCTGATCTACGCCTTAATTTCATAAGCCATCTAGTAGGTGCCCTTCAAATGGAAGGAATCAACTATTTCATAGACGAAGATGAGATGAGGGGAGAAAAGCTAGAGAAACTCTTCAAGACGATTGAGGAGTCGAGCATCGCGATTGTTGTTATTTCAAGTAAGTACACGGAGTCAGAATGGTGCTTGAACGAGCTGGCGAAGATTAAAGAGTGTGTGGAGGAAGAGAGAATGAGGGTATTCCCGGTGTTCTACAAAGTGACAGTCGCTAGCGTGAAGGACAAAAAAGGAAACTTTAGGGATTATTTGACAAAACTTAGTTCTGATAGA…	MATSTSSNPVHQPPQHKVFLNFRGADLRLNFISHLVGALQMEGINYFIDEDEMRGEKLEKLFKTIEESSIAIVVISSKYTESEWCLNELAKIKECVEEERMRVFPVFYKVTVASVKDKKGNFRDYLTKLSSDRKETWENALDFVTSRLGQTVDEKSCEGTAIKAIVKAVMRLLDDISTKRADGRGGTQKKLLTEKGAEDRTCSDTSSLYGMETRTKQLEDKLELQPKVTRIVGVVGMPGIGKTTLAKKVLEKQRQRCKFMYTVYLGEICKKSKLLPLNRLHEDLLLELYNWKNNGNEKQQMNSNFSLDKFKAGLSKKKIFVVLDDVSDKKQLDAILENREWICEGSKIVIITRSESAVKGIVNDTFFVPGLSHIDALKLFNYHAFSSADYCGDPGLRKL…
Bol032051	TIR-NBS	Bol	[259, 430]	762	TN	TIR NB-ARC	ATGGCGACTTCGAGCTCCACAGTTCAGCATGACGTATTTATCGCTTTCAGCTCAAGGGACACACGGTACTCTTTCGTCAGCCACCTCTCGGCCGCTTTCCGGCGAAGTAAGATCAGTTTCTTCGTAGGCGATGCTCAGGAGGAGGCGGAGGCGGTGGCAGTGACGGAGGCTGCAATAGAAGGCTCTAAGGTTTTCGTGGTTGTCTTTTCCGAGAACTACGCGTTTTCCAGGCTCAGCTTAGACACGCTCGTGAAGATTATGGAGCGTAAACACAACGACGACGTGCCGGTGGTTCCAATCTTCTACGGTGACGTCACTTCAACAGTTGTCAAGTGCCAGACGAAACGATTCGGAGAAGCATTCTCCGAACACCGAAGTTTGTATTCCGACCAGATAACT…	MATSSSTVQHDVFIAFSSRDTRYSFVSHLSAAFRRSKISFFVGDAQEEAEAVAVTEAAIEGSKVFVVVFSENYAFSRLSLDTLVKIMERKHNDDVPVVPIFYGDVTSTVVKCQTKRFGEAFSEHRSLYSDQITKWQNCLIETASLSGHESICQPVESELVKEIVADVREKLIPTGLVGFYSRFVEIENLLWKQSKGYCRLGIWGMPGIGKTTIAQAAFDLLSPDFEVPCFLKDFHASFHEKGSYKMREDHRYKVPKGQKERVLVVLDDVRNPMDAEAFLGGFDCFGPGSVVIITSRDKQVLSQCQVEDIYTVPGLNEREALQLFIRSAFRGRQPSEINLVDLSKKVIEDANGNPKALCLYGTELKKKRKDQMEEAFQKIKGCPHVEIMDLFKSSYDALS…
Bol032052	TIR-NBS-TIR-NBS	Bol	[164, 415] [1240, 1498]	1938	TNTN	TIR NB-ARC TIR NB-ARC NAM	ATGACCGATTGTGAAAAAGCCGAGCGATTCGTCTACATCAGCTGTGTAGACGAGGTACGCTACTCTTTTGTCAGCCACCTCTCCGACGCTCTCCGGCGGAATGGCATATCATCTGTATTCGTCGATTCCGGAGATCTGCTCTCCGATGAAGCGCAGGAAAAGGTAGAGAGAGCTAGGGTTTCTGTGGTGGTTTTACCCGCAAATCGTCAGGTATGCCTTGAAAAGCTTGAGAAGGTTCTCAATTGCCAGAGGAACAAGGAACAGGTGGTGATTCCAGTGTTGTACGGAGACAGTATATTACATGGAGAATGGCTAAGCGCGATGAATTTGAGGGGCTTATCACCAGTCTTTCAGTCTAGGAACGATTGCAGTGACTCTAAACTTGTAGAAAAGATTGTC…	MTDCEKAERFVYISCVDEVRYSFVSHLSDALRRNGISSVFVDSGDLLSDEAQEKVERARVSVVVLPANRQVCLEKLEKVLNCQRNKEQVVIPVLYGDSILHGEWLSAMNLRGLSPVFQSRNDCSDSKLVEKIVRNVNEKLLYMGRIGMSWKLREIENMVNKQPLGIRGVGIWGMPGIGKTELAKAVFDQVSGGFDACCFIEDYDKAFHENRLFRILVEQLMKDQPANSGSITKKRLRRDKLMNKRVLVVLDDVRNPLLAESFLEDFEWFGPESRIIITSRDKQVFRLCRINQIYEVHGLTEKEALQLFLLCASLNDMGEQSLHEVAMEVIKYANGNPLALSIYGGALKGKETPKDMETAFLELKDRPPCKLVDAIKRTYDTLNDSEKNIFLDIACFFQG…
Bol032054	TIR-NBS	Bol	[210, 474]	703	TN	TIR NB-ARC	ATGGCTACCTCCTCTTCCACAGTACCTCTTCAACATCAAGTCTTCATAAATTTCCGAGGGAAGGATCTACGCCGTGGATTCGTAGGCTTTCTTGTTGATGCGTTGAAAAGGGAAAAGATCAATGTTTTTATGGACGAATTCGAAGAAAGAGGCCTCCCTTTAGATTCCCTTTTGACTAGGATAGAGGGGTCGAGAGTTGCTGTGGCTATATTCTCTGAGAATTACACCGAATCAAACTGGTGCTTGAAGGAGGCTGAGAAGATGAATGAATGCAGGGAGAAAGGCAATCTGGTGGTAATACCCATATTTTACAAGGTGGAACCATCCGCAGTGAGAGGTTTGAAGGGAGATTTTGGTGATAAGTTATGGATTTTGGCCAAGGGTGATGAGAAGAGGAAG…	MATSSSTVPLQHQVFINFRGKDLRRGFVGFLVDALKREKINVFMDEFEERGLPLDSLLTRIEGSRVAVAIFSENYTESNWCLKEAEKMNECREKGNLVVIPIFYKVEPSAVRGLKGDFGDKLWILAKGDEKRKKQFDEALESIPNLFGITVDDTSDECQKINDIVKAVKTVLLKISVIESQDVTGDSSETSDDGTASGGKKHRTFGMEKRLKELEDRFGKHKETRIIGVVGMPGIGKTTLMKELFEMWKPKFVRHARVDKIRVQAKDLGCDFLPTLLLEELLGLEDPHTENVEDPYETYKCQLLGRKVFVVLDDVSNMEQIDALLGKRDWISDGSRIVIATSDASLTNGLVEDTYVFQNLDHRDSLQLFRYHAFSDDHQSNPPKEDFTKLSEEFVHYAR…
Bol032056	NBS	Bol	[186, 432]	852	N	NB-ARC Cpn10	ATGTTCACCATCCCATGTTCTCAGAAACAGAGCATTCACAAGAAACCCCAAATCTTAAGATATTTTCAAGTGATGACAGCTTGCAACAAGGTCAAAATCAGCTTCGACAGGTCGGATGAGACAATACGATGCTCCCTCGTTCCCCATCTATCCGCTGCTTTTGGTCGTAAAGGCATTTCTGTGCTCACAGATAAGCATGATGAATTTTGCAAGTGCATTGCTTCTGTTTTTATTTTCTCTAAGAATTACGTGTCCATCAAGGAATCTTTGGATGATTTCTTTAAGACTAGCCAACGGAGACATGACAAAGTCCATGTCGTGGCCACTGTCTTTTATGGAGTCAATAGATCAGAATTGGAGGGAAACTTCGCCAAGGCGCTCTTTGAGCATCCTACTTCA…	MFTIPCSQKQSIHKKPQILRYFQVMTACNKVKISFDRSDETIRCSLVPHLSAAFGRKGISVLTDKHDEFCKCIASVFIFSKNYVSIKESLDDFFKTSQRRHDKVHVVATVFYGVNRSELEGNFAKALFEHPTSYQASQLRSAEEIITLPGHEKINKQSDCEFVEKIATDVYEKIFPKERIGIYSRMLQDISNLLCSQQWGVKSIGFWGMPGIGKTELAKAVFDQMASDYEVTCFLQNFHETFETKGLYSLLQEHFKNLTNQNIPKRVLLVLDDVRNHLYAESLLAELPSFSLGSLIIIASRDDQVLSQYQVNQTYKVEGLNKLEAMQLFSLCAFEKDVKETNLLKDNSMKVIEYANGNPLALRVYGKEMSSHEQTSQKETLFLKLKQDPPHQIMEVVKS…
Bol032058	TIR-NBS	Bol	[189, 437]	852	TN	TIR NB-ARC	ATGGCCGTCCAAGAACCATTGGTTCCGCACCATCAAGTGTTTCTTAATTTCCGAGGAGAGGAGCTTCGTGACGGTTTCGTCAGTTATCTGGAGACTGCATTGAAAAACGCTGGGATCAATGTGTTCATAGACAAAAATGAAATGAGGGGAGAAGATCTAACCGTTCTTTTCCGTAGGATCGAAGAATCAAAGATTGCGTTGGTCGTGTTCTCGAGAAGGTACATGGAATCAAAATGGTGTTTGAACGAGCTGGTGAAGATCAAAGAATGTGTCGAAGAAAAGAAACTTGTGGCCTTTCCCATATTCTTTAAGGTCAACCCAATTGAGTTAGAAGAACTTTTCTATGATGCACGTGAGATTCATAGCAATGTGCAGACTCACATTATGGAGAAATGGAAG…	MAVQEPLVPHHQVFLNFRGEELRDGFVSYLETALKNAGINVFIDKNEMRGEDLTVLFRRIEESKIALVVFSRRYMESKWCLNELVKIKECVEEKKLVAFPIFFKVNPIELEELFYDAREIHSNVQTHIMEKWKVALECIKSKMGLTLKEQSEADFVKEVVVEVMKRLSTIPCSMEGEEKVASLFGIEHRIKQVEEKFGFGYSDETRIVGIVGMPGIGKTTLATELFKRYQNKFIRCVNFLKIRKETDAGHLRMTFLKDLLPKTKTNITDKTTYDCLKSELVVNKVFVVLDDVSSEKHIKTLLGDLSWIKKGSRIVITTRDRALIADLDPNPYVVPRLNPRDGLMYFSFFALGGFNPEMGDYMKMSRVFVDYVRGNPKALRELGKELCGKGETLWKARLN…
Bol032102	NBS-LRR-CC	Bol	[2, 53]	453	NL	NB-ARC LRR_8	ATGGAAGATGAGATCCTTCCGGTTTTGAAGTTTAGCTACGATAGTTTGAAGGATGAGAGAGTGAAACTGTGTTTCCAATATTGTGCTTTATTCCGTAAGGGTGAACACATATGGAAAGATCATTTGGTAGAGTATTGGGTAGATGAAGGCATTATAGATGGGAAAGAAGATAGATACAGAGCAGAAGAGGAGTGCTACGATATAATAAGATACCTCGTTCGTGCTTGTCTATTGGTTGAGCATCAATATGGCAACGCAGTGACCATGCCTAGCCTGGTTCGTGAGCTGGCCTTGTGGGTAGCATCAAATTTTGGGGAGGAGAAAGAAAACTTTATTGTGAAACCCAATGAAAATCTTGGTGAAGTTCCAAATGTCAAGGACTGGGGACAAGTGAGTAGG…	MEDEILPVLKFSYDSLKDERVKLCFQYCALFRKGEHIWKDHLVEYWVDEGIIDGKEDRYRAEEECYDIIRYLVRACLLVEHQYGNAVTMPSLVRELALWVASNFGEEKENFIVKPNENLGEVPNVKDWGQVSRMSLSENKIKKISCSPVCPKLRTLLLGSNNLEKISSGFFMCMPNLVVLDLAANIGLRELPDGISRLISLQYLDLSHTDIKQLPLASLKELKRLQHLNLEFTGFLKEISGISSLSNLQVLKLYASFDLDINLVEELQLLKHLKVLTVSGGDAYVWEQLMSNPRLASCTRNMFMSHLFDFDILETFLQSEPVAAYPQNQSELEMLRKRVVDLEEENRSIKQRLERIERFLWQQQQLQQARAHQQPTTGMLPPQTVIHQQRQSQRTPPDM…
Bol032120	NBS-LRR	Bol	[25, 193]	654	NL	NB-ARC LRR_3	ATGAAGTTGCACTTGCAAGAAAAATTCCTATCTAAATTATTAGATGAAGAGGGAATGAAGGTGAATCACTTAGGTGCAGTGAAAGGGAAACTAAAGCACCGGAAGGTCCTTATCATTATTGATGACTTGGATGATCAAATGGTGTTAGATGCCTTGGCCGGTGGACATGAATGGTTTGGTCCTGGGAGCAGAATCATTGCGATTACAAAAGATAAGCATATTCTAAGTTCTCATCGGATTGAACATATCTACGAAGTCGATTTCCCATCTGAAAAAGTTGCTCTTCAGATTTTTTGTCAATCTGCTTTCAATCAAAATTCTCCCCCTGATGGTTTCATGGAGCTTGCTTCTGAAGTTGCAGAGCGTGCAGGTGGTCTTCCTTTGGGTCTTAACGTTCTA…	MKLHLQEKFLSKLLDEEGMKVNHLGAVKGKLKHRKVLIIIDDLDDQMVLDALAGGHEWFGPGSRIIAITKDKHILSSHRIEHIYEVDFPSEKVALQIFCQSAFNQNSPPDGFMELASEVAERAGGLPLGLNVLGASMRDRKHKYWVDTLPTLRKGLDKSIEKTLRFTYEELEREDDKALFRHIACLFNGDEVNYIELMLSELNASKSLEHLVDKSLIRKILSDNNTNSVEMHCLVQEMGKEMVRAQSKTPGEREFLMDSKDVCNVLKDGTGTQEVLGISLDLDDIDEAQIHEKAFTRMSSLHFLKFYKKSLGGKKEVIWGKLPKTLYFPEELKLLTWPGYPMACMPSNFCPKNLVELRMPNSKLKSLWEGVKTGIREVPPWIIDFSNLETLEMWECREL…
Bol032124	NBS	Bol	[2, 97]	178	N	NB-ARC	ATGCTATGTCGATCTGCTTTCAGGCAAAACTCTCCACGTGAAGGTTTTGAGAAGCTTGCAGTTGAAGTTACTAGACATGCTGGTAGTCTTCCTTTGGGTCTTAAAGTTTTAGGTTCCGCTTTGCGGGGGAGGGACAAGGCGTATTGGATGGATATTCTGCCAACGCTTCAAAATGGTGTTGGTGAGAAAATAGAGAAAACCCTAAGAATTAGCTATGATGGGTTGGATAGAGAAGAAGATAAAGTGATATATCGTCACATTGCGTGTCTTTTCAATGGTGAGAAAATCCCTTACATTAAGTTGTTGCTGGAAGATAGGAACCTGGGTGTAAATGTTGGGATCGAAAACCTAGTTGATAAGTCCCTCATACACATAAGAAGCGATAACGTGGAGATGCAC…	MLCRSAFRQNSPREGFEKLAVEVTRHAGSLPLGLKVLGSALRGRDKAYWMDILPTLQNGVGEKIEKTLRISYDGLDREEDKVIYRHIACLFNGEKIPYIKLLLEDRNLGVNVGIENLVDKSLIHIRSDNVEMHSLLQEIALKLSLTGAFASTYFHPSCSRVAGRSGSGCFATFSFNNE
Bol032125	NBS	Bol	[61, 182]	190	N	NB-ARC	ATGAAAACAAAAGCAGTGAAAGTCAGATGGCAGCAGGCGTTTACCGTTGTCGCGAATCTACTCGGATACCATTCCCAAAATTTCAATAACGAAGCAAAAATGATTGAAGTAATCGTCAATGACCTTTTGGGCAAACTGAATTTTACTCCATCAAAACATTTTGAGGAATGTGTTGGCATTGAAGATCATATTGCAGAGATGAGCTTGCTGTTGGATTTGGAATCTGAGGAAGTAAGGATGGTTGGGATATGGGGTCCATCGGGAATTGGCAAGACTACCATTGCAAGAGCTCTATTTAGTAGACTCTCTCGTCGGTTCCAGTGCAGTGTTTTCATTGACAGGAGATTCATATCTAAGATTATGGAAGGTTATAGGGGAGCCAACCCTGATGACTATAAC…	MKTKAVKVRWQQAFTVVANLLGYHSQNFNNEAKMIEVIVNDLLGKLNFTPSKHFEECVGIEDHIAEMSLLLDLESEEVRMVGIWGPSGIGKTTIARALFSRLSRRFQCSVFIDRRFISKIMEGYRGANPDDYNLKLSLQRHFLSEILGTRHTQIDHLGAVENRLKNQKVLIFIDDLDDQVVLYVLAGQAH
Bol032126	NBS-LRR	Bol	[28, 289]	519	NL	NB-ARC LRR_3	ATGATTGAACATATTGCCAATGATGTTTTGAATAAATTTCTTTCAACCGCGTCCAAGGACTTTAATGACTTTGTCGGCATTGATGATCATATCGCTAAAATGAGTGTATTGTTGCATATGGAATGTGAGGAAGTGAGGATGGTTGGGATATGGGGTTCTTCAGGAATTGGCAAGACTACCATTGGAAGAGCTCTATTTAGTCGTCTCAGTCGCCACTTCCAAAGTAGTATTTTCATAGATAGAGCTTTCATATCCAAGAGTATGGAAATTTATAGTAGAGGCAACCCGGATGACTATAACATGAAACTGAACTTGCAAAGAAATTTCCTATCTGAAATTTTAGATAAGAAAGACATAAAGATTGATCATTTGGGAGCACTAGCAGAGAGGTTGAAATAT…	MIEHIANDVLNKFLSTASKDFNDFVGIDDHIAKMSVLLHMECEEVRMVGIWGSSGIGKTTIGRALFSRLSRHFQSSIFIDRAFISKSMEIYSRGNPDDYNMKLNLQRNFLSEILDKKDIKIDHLGALAERLKYHKVLVIIDDLDDQVVLDTLAGQAQWFGRGSRIIAITKDKHILTAHGINHIYEVKLPSEKLALEILCQSAFRKNTPPHGYMELACEVVERVDSLPLGLNVLGSHLRGEDKEYWLDQLSRFRKGIDGKIHKTLRVSYDGLNNKEDKALFRHIACLFNYAGIIEIKKLLADSDLDVNMGLRNLNDNSLIQIRRQTVVMHSLLQEMGKEVVRSQSNEPGEREFLTDSKDICNVLEEDIGSRNVLGISLNKDEIDEIDELHVHNSAFKGMR…
Bol032697	NBS	Bol	[3, 74]	239	N	NB-ARC	ATGGAATCTAAGATGACAGAAATGAGATCATTGTTACAGCTAGATTCCGACGAGGTGAGAAAAATAGGGATCTTGGGTCCGTCTGGGATTGGTAAGACCACCATTGCTAGATCTCTATTCAACCCTCACTCCCAAGATTTTCAACTGAGCGTCTTTATAGATAATATCAAAAGAAACTATGCCATACTGATGACTACAGTGATTCGTGTCTTAGTTGAAAAATCTCTCATATCTATTGAAGAAGAAAGGATAAAGATGTCTAAGTTGCTAGTCCAACTAGGAAGACAAGTTGTGCAAAATGAATTTGTAAGTGAACCTGGAAAACGCCGGTTTTTGAATGATGCAAGTGATATTGGTGAAGTACTTAATGATGATGATAACGCTTCAACCAAATTTAAG…	MESKMTEMRSLLQLDSDEVRKIGILGPSGIGKTTIARSLFNPHSQDFQLSVFIDNIKRNYAILMTTVIRVLVEKSLISIEEERIKMSKLLVQLGRQVVQNEFVSEPGKRRFLNDASDIGEVLNDDDNASTKFKVGVICDIDEYEFGETKQEDILCRLTSGGNAITFYYRPGRRVYPGHLYKYEIEVETEDVASTELVFEFEVDYANDAGEDVTWEIKGCGILQLLDVPLLSFRDGDGDF
Bol032699	NBS-TIR	Bol	[18, 186]	377	NT	NB-ARC TIR	ATGTCTCAACTAACCAATGAGGCATGTATTAAGGTTCCACATTTGGGAGTTGTCAAAGACAGGTTGAAAGACAAGAAAGTTCTTGTTGTCCTTGATGATGTGGACCAGTTAATACAACTGGAAGCCATGGCAAAAGAAACTTGTTGGTTTGGTCCTGGGAGTCGGATTATCATCACAACCCAGAATCAAAAGATTTTAAAAGCAAGTGGGATCAACCATATATACAAAGTCAATTTACCATCAAATGATGCAGCGCTTCAAATGTTTTGCATGTATGCTTTTGGTCAGAAAGACCCTAAGGATGGTTTCACAGAGCTTGCTTGTGAAGTTAGGAGTCTTGTAGGTAGACTTCCATTGGGGCTAAGAGTTATAGGATCATATTTTCGGGGAATGTCCGAG…	MSQLTNEACIKVPHLGVVKDRLKDKKVLVVLDDVDQLIQLEAMAKETCWFGPGSRIIITTQNQKILKASGINHIYKVNLPSNDAALQMFCMYAFGQKDPKDGFTELACEVRSLVGRLPLGLRVIGSYFRGMSEQDWIEALPRLRTHLARGGEIASILEFSHDALRDEDKSLFLHIACFFHYQKVDIVEGCLAKYFLDVRHGLHVLAEKSLISMDSGRTNMSNLLIQQGRKIMREQSDSEPGNPQFLNDAIDVGEVLIDDKACREEFGQTVMPLFYELDPTDVKKQTGDFGKVLGKTCRGKEKEDIQRWKRALTEVAQIAGFHSAKGVERVLPGNLCTFEVEVETGEVTSTKLVFDFGLLNLDFKMWKIKECGILQLL
Bol034093	NBS-LRR	Bol	[21, 290]	936	NL	NB-ARC LRR_1	ATGGCTGTGTTGGGTTTTACACCATCAAAAGACTTTGATGACTTTGTTGGCATAGGAGCTCGTGTCACCGAGATAAAATCGAAGTTGATCTTCCAGTCAGAGAAAGTTAAGGTGATTGGGATTTTGGGTACTCCTGGGATTGGGAAGACGACCACTGCCAGAGTTTTATACAACCAACTCTCTCCTGGTTTTCTATTCAGCACGTTTTTGGAGAATATCAGAGGAAGTTATGAGAAGCCTTGTGGTAACGACTATAGGTTGAAGTTGCGGTTTCAGAAAAACTTGTTGTCTCAAATATTCAACAAAGGGGACATTGAGGTTCATCATTTAGGAAGGGCTCAAGAAATGCTTAGTGACAAAAAGGTGTTGGTTGTTCTTGATGAAGTGGATAACTGGTGG…	MAVLGFTPSKDFDDFVGIGARVTEIKSKLIFQSEKVKVIGILGTPGIGKTTTARVLYNQLSPGFLFSTFLENIRGSYEKPCGNDYRLKLRFQKNLLSQIFNKGDIEVHHLGRAQEMLSDKKVLVVLDEVDNWWQLEEIAKQRGWVGPGSMIIITTEDRKLLKALGLGIDHIYEMKFPTSDESLQIFCQYAFGQKSPDDGFERLAWEVTWLVGDLPLGLRVMGSYLRGMSKDEWIEALPWLRSTLDREIESTLRFSYKSLRDNERILFLHLACMFADFNVVRVDSFKSYFANISLEVNHGLEVLAQKSLIYIENGLLKMHSLLKKMGREIVKKQSTKKPAKPHFLTDTKDIYDALDNETATGNVLGITLCNTNWEDDKIQINKSAFQGLNNLRFLYFVCK…
Bol034463	TIR-NBS-LRR	Bol	[214, 478]	677	TNL	TIR NB-ARC LRR_3	ATGGCGAGCTCCTCGTCCTCGTCTTGCTCTAAGCCACCGCAAGACCAAGTGTTCATTAACTTCCGGGGAGATGAACTACGCTGCAACTTCGTTAGTCATCTCTACGATGCCTTAAAAGTGAAGGAGATCAATGTCTTCATGGACAACGATCAAGAAAAGGGCGAAAATATAAATGGTCTGCTCGAGGAAATAAAAAAGTCGAGAATTGCGCTAGCCATATTCTCATCGAGGTATACGGAGGCTAAGTGGTGTTTGAAGGAGCTTGCCAAGATGAGAGAAAGAGTGGAAGAAGGCGAGCTTGTGGTGATTCCAATCTTTTATAAGGTGGATCCTAACACTGTTGAAGAGCAGAGAGGAGAGTTCGGTGACAAGTTCAGGGATCTGGTTAAGAAGGGTAAT…	MASSSSSSCSKPPQDQVFINFRGDELRCNFVSHLYDALKVKEINVFMDNDQEKGENINGLLEEIKKSRIALAIFSSRYTEAKWCLKELAKMRERVEEGELVVIPIFYKVDPNTVEEQRGEFGDKFRDLVKKGNKEEKKEWKKALKYFAKLQGRVLHEKSVESRLITDIVEDVLKKLKNPSRASSSSNPPSGTYLSGTGQDKVESLCGIEIRLKQLGEKISFGSGETTRIIGVVGPPGIGKSTLVKKFYEDSKERLSRHVFIPDVQQIRKEDNDLRYLLKILLEDLLGVKNPKIETVKRAHEASKNQLLQKKAFVVLDNVGDREEIDAILGQRDWIKQGSKIVIATSDKSLLIHAGVKNIYEVPPLSYQHSLQHFAHHAFGGQSYDSSFSKLLNEFMHYT…
Bol034465	NBS-LRR	Bol	[1, 240]	1005	NLL	NB-ARC LRR_1 LRR_1	ATGCCCGGCATAGGAAAGACGACACTTGCTAAAGCTGTATTTGACCAGATTCATAGTGATTACTACGCTTCTTGCTTTATCGAGAAGTTTGATGAAGGCTTTTCCGAGGGGAAACCTCAACGTTTGCTGAAAGAGAAAATTTTGAATATTGTGATAAAAAAGTTGGACGTAAGCAGTACTTACACTACAAGACTGAGCCTCCTTAGGGACAAGCTTCGCGATACAAGGATTCTTCTTGTTCTTGATGATGTGCGCAATCCTCTAGTTGCGGAGTCCTTCCTTGGAAGGCTCGATTGGTTTGGTCATGGAAGCCTGATAATCATAACCTCCAGAGATAAACAAGTGTTTGCCCTTTGTCAGGTAAATCAAATATATAAGGTTCAGGGTTTAAACGAGCAG…	MPGIGKTTLAKAVFDQIHSDYYASCFIEKFDEGFSEGKPQRLLKEKILNIVIKKLDVSSTYTTRLSLLRDKLRDTRILLVLDDVRNPLVAESFLGRLDWFGHGSLIIITSRDKQVFALCQVNQIYKVQGLNEQEAQQLFSQTAFGKDVPEQDDKELSKKVFHYANGNPLALTIYGQKLKGKKSSTMEAAFLELKRCPPEKIQDGIRSVYNTLGDNEKHIFLSIACFFKGENVDYVAELLKGCGYFPRAGIDILVDKCMLAISENILQMNDLIQDIFRHIITGDRIQMKKCTTLWQPSSIRYEEDELKGDGQLRETPECLMVTKEIQGMSLDTSNVMFTVNSDAVKNMTSLRFLKIYNSHSKNAPGLKFPEENFLLSKLRLFHWENYPFKSLPENFDLQE…
Bol035160	NBS	Bol	[28, 269]	396	N	NB-ARC	ATGGCTAATAAAATCTCCCGTGATATTTTACGTAAACTAAGTTTAACTCCATCAAACAATTTTGAGGAGTATGTGGGCATTAAGTACCATATTGAAGTAATGAGTTCATTGCTTCAATTGGATTCTGAGGAAGTGAGGATGTGTGGGATATGTGGTACGTCAGGAGTTGGGAAGACTATCATTGCTAGAGCTTTATTTAATAACCTCTCTAGCAAGTTCCAAAGTAGTGTTTACTTAGATAGGGCTTTCTTTTCTAAGTGTGGGGAAGGTTATGGTCGACCCACTTTTAATGACTATAATATGAAGTTGCACTTGCAAAGAAAATTTCTGTCTGAAATTATGGATAAAAAAGACATGAAGATTGGTCCAATGGAAGAAAGGCTAAAGCACCAAAAAGTT…	MANKISRDILRKLSLTPSNNFEEYVGIKYHIEVMSSLLQLDSEEVRMCGICGTSGVGKTIIARALFNNLSSKFQSSVYLDRAFFSKCGEGYGRPTFNDYNMKLHLQRKFLSEIMDKKDMKIGPMEERLKHQKVLIFIDGVDDPHALNAVAGQTRWFGSGSRIIVVTNDRRVLEAHGIGFRYEVDLPSPEDALQIFCQAAFKQNSPPDGLKEFASEVVELAGRHPLGLNTLGLTLRGLSKEDCLKKLPSFRTSLNGGIEKTLKVSCDGLDSEDEDDKKLFHYIVSLFDHVEDEDIEAFLDDIELSMLLEFRRNPDGGIETTLEVNETTLKVSCDKKALKVSCDENTLELSYDGFCSEDDEKVFDSVTSLFEDVGEDIEDFLEDTASVVCDFWDILLE
Bol036978	TIR-NBS-LRR	Bol	[225, 457]	1114	TNL	TIR NB-ARC LRR_8	ATGAGCTTATCAACGTTGACCGGCCAAAAGTTTCCCATGACGACTACCACCACCACCATCACGACGGACGAACAAATCTCTGAGTGGCGGCCGCAAGTGTTCATCAACTTCCGGGGAGCTGATCTTCGTGACGGGTTCATCAGTCATTTGAGGAAGGCCCTGGACGACAATAAAATCAAGTACTACATCGACTGTGAAGAGCCCAGGGGTGCATCTCTTGAGATCCTCTTTCAAAGGATCAAGGAGTCGCAGATCGCCCTGGTGTTCTTCTCGAATCTGTACGCAACGTCAGAGTGGTGCTTGGACGAACTGGTGGAAATAATGAAGAACATGGAGAAAGGAAGCCTCAGAGTCATACCCGTCTTCTTCAAGGTGGAGCCAGAGGACGTGAAAGGGCAA…	MSLSTLTGQKFPMTTTTTTITTDEQISEWRPQVFINFRGADLRDGFISHLRKALDDNKIKYYIDCEEPRGASLEILFQRIKESQIALVFFSNLYATSEWCLDELVEIMKNMEKGSLRVIPVFFKVEPEDVKGQKKEFGVALYGEGRRKRPKMAQWEDALEAVPKQMGLVLAEKSSENDFLIRLVNNVKEVEAIILKEREGSSSSEPIIKHVMGTISSSLPPCEKEQRLEQLEQRFGLDDKVTQILGIVGMAGIGKTTLAQKHFDTCNKLSVKKIILGIHEKSKNEEGSSNWLEKEVEDEIFKNRCFILLDDVSEKSQIEYLLGNLSRIKQGSKIVITTRDKSWIGRVVHDTYVVPGLNDNEALLLFSRHAFGNQAYTPTKKGLSKKFVDYAGGNPRALE…
Bol036980	TIR-TIR-NBS	Bol	[414, 613]	758	TTN	TIR TIR NB-ARC	ATGGCGACCTACGAAAAACCACAGGTGTCCCCACCACAGGTGTTCCTCAATTTTCGAGGAGCCGAGCTGAGGCAGAGCTTTGTCGCTCACCTGGAGATGGCCTTGATAAACAGCGGAGTCAACGTCAGAAACGATGGAAGGATGATGATACGGGGTGTTGAAAATTTATTCCAACAGATCGAGGAGTCGACAATTGCGCTCGTGATCTTCTCGAAAAGCTACACCGAATCGAGGTGGTGCTTAGACGAGCTGGTGAAGATTAAAGAGCTGGTGGAGGAAGGCAAACTCATTGCGATTCCCATTTTCTACGAGGTGAGTCCATCCCATGTGAAGGAGCTTGACGGAGATTTCGGACTTAACTTGTGGAATCTAGGGAATCGTACTAGTGATTTCGACAGG…	MATYEKPQVSPPQVFLNFRGAELRQSFVAHLEMALINSGVNVRNDGRMMIRGVENLFQQIEESTIALVIFSKSYTESRWCLDELVKIKELVEEGKLIAIPIFYEVSPSHVKELDGDFGLNLWNLGNRTSDFDRLKKWKEALDFISSKMGLVFNEKRNESIFIHEIVKQVQRTLTSLGVRNPVSSADCDSVGSLQEEKKQESESQSQSSSSTDPKHQVFINFRGAQLRHSFVSHLVDALERHGVSFFVDANQSKGEKLEKIFNRIEESKIALVVFSTGYTESAWCLQELVKIKELMDEGKLVAIPIFYKVEPSQVKNLTGVFGESFWNLWRIQRDSHIIKWKEAFRSIASKLGFNLSDHGGNESEFITRIVEEVLHLLSQRQGENPSLVPSTKKPKLTES…
Bol037412	NBS-LRR	Bol	[8, 264]	727	NLLLLL	NB-ARC LRR_3 LRR_1 LRR_1 LRR_7 LRR_1	ATGAGTCTCCATAAGAAACGCATAGAATCTCTTTTATCAAAGGACGACGACTCTGATGATGTCGATGTCAAAATGGTAGGAGTCTGGGGTATGGGGGGCAGAGGGAAAACAACCATCGCTAAATGTGTCTACGAATCCCTCTCGACTCATTTTCCCAGTCGTTGCTTTCTCGGAAACGTGAAAGATGATTTCCATAAACATGGTGAATCATCATCATCATCATCATCCCATCTGCGGAAGCAAATCATGTCTGAAATTTTCCCCAAAAGCCCCCTGAATGCACGGTGCGTCAGCCCCGAGGCAATGAAGCGGAGGCTACGCGGCAAGAAGGTTCTTCTCATCCTCGATGATGTTGACGACATTCAGCAACTCAAAGAATTGGCTGGAGACTGCAAGTGG…	MSLHKKRIESLLSKDDDSDDVDVKMVGVWGMGGRGKTTIAKCVYESLSTHFPSRCFLGNVKDDFHKHGESSSSSSSHLRKQIMSEIFPKSPLNARCVSPEAMKRRLRGKKVLLILDDVDDIQQLKELAGDCKWFGPGSRIIITTRDKRVLDEHSVKHIYEVKPLRTTQALQLFSKHAFKTSRPQAEFRRLCLDIVEQLCGLPLALRVIGASLHGRNTSFWEDKLCILRNSLDKSISTPLKVSYDALDEHEKTVFLYVAGCFNGEYMDRAIMVLDPFVIRSKPRLVTLMEKSLISMSNNTRLWVHDLLQDMAKDITCEGKMKKRKMMWNFLDIKGLFTETMAGGNKDIEVESILLNMAEETGFCVHPETFKRMRELKFLKIHSNLTAAGSKVCIVKDDGF…
Bol037684	TIR-NBS-LRR	Bol	[155, 414]	1366	TNLLLL	TIR NB-ARC LRR_1 LRR_8 LRR_7 LRR_1	ATGCAACGAGGCGACGAGATCAATCCAAGCCTCGTCGCAGCCATGGAAGACTCTGCAGCCTCCGTCGTCGTTTTATCCCCTCGCTACGCTGACTCGCACTGGTGCCTAGACGAGCTAGCTACCCTCTGCGATCTGCGAGCGTCTCTGAAACGCCCGATGATACCCATCTTCTATGAGGTTGATCCTTCGCATGTCCGTAAACAGAACGATCATTTCGCTAAGGACTTTGAAGCACATGCTAAAAGGTTTAAGGAGGAGAAGATACAGCGGTGGAGAAAAGCTATGACTTTGGTCGGAAACCTCTCGGGATTTGTTTGCAAAGAAGACTCTGTTGATGATGAGATGATAGGTCTTTTGGTGAAGAGAGTTTTATCCGAAGTGAGCAATACGCCAGAGAAC…	MQRGDEINPSLVAAMEDSAASVVVLSPRYADSHWCLDELATLCDLRASLKRPMIPIFYEVDPSHVRKQNDHFAKDFEAHAKRFKEEKIQRWRKAMTLVGNLSGFVCKEDSVDDEMIGLLVKRVLSEVSNTPENVGEYTVGLEPRVDYLMNLVDVKSTSDVQILGLHGMGGIGKTTLAKAFYNTIVADFEHRVFISNVRERSSDHDGLLNLQKSLIKGLLRSQPEIEDVNRGRDKIRESVYEKKILVVLDDVDKVDQVDALVGERSWYSEGSLIVITTRDEDILSKVLVKQKYEVRCLNEGQALKLFSYHSLRKEKPTESLLELSKKIVKISGLLPLALEVFGSLLYDKKEAKEWRTQLEKLKNTQPGNLQDVLKLSFDSLDDEEKNVFLDIACLFLKMQ…
Bol038522	NBS-LRR	Bol	[102, 351]	687	NL	NB-ARC LRR_1	ATGGAGTTGATCCCTGTCTTCTTCGGGGTTGATCCTTCACATGTCAAGAGACAGTCTGGAAACTTCGCCAAGGCCTTCGCTGAACACGACAAGAGGCCTAATAAAGATGCTGTGGAGTCATGGAGAAAAGCTATGGCCACAGTGGGATTCATCTCCGGCTGGGATTCAAGAAACTGGAACGAGGAGTCAAAGCTAATAGAGGAGCTTGTTCAGGATCTTTCAGAAAGACTATTCTCACCGGTGTCTACGAGTGATAACGGTGAATGGATCGGGATGAGTACACACATGAGAAGTATATATCCTTTGATGAGGAAAGACCCTAGCGATGTCCGAATGGTTGGAATCTGGGGCATGGGAGGTATTGGCAAAACCATCATTGCTAAATATATCTACAAAGCC…	MELIPVFFGVDPSHVKRQSGNFAKAFAEHDKRPNKDAVESWRKAMATVGFISGWDSRNWNEESKLIEELVQDLSERLFSPVSTSDNGEWIGMSTHMRSIYPLMRKDPSDVRMVGIWGMGGIGKTIIAKYIYKAFLNKFDGACLLENVKREFKRHGPSHLREKILSEIFRKKDMNTWNKDSDVMKQRLQGKKVLLVLDDVDDVQQLEELSGSSHWFGPGSRIVITTRDRRVLDQHDVERIYEVKPLRTTQALQLFSKHAFKQPRPSEDYRELSLDVVEQLGGLPLAIQVVGGSLYRRELEFWEDKLDLLRNNGDNSVFKALKVSYEALDEIEKKIFLYVAVCFNGVYMDRVRKVLDLCFVSSRRRVLPTRPSIVALMEKCMISLSKKRLWVHDLLQDMAE…
Bol038546	TIR-NBS-LRR	Bol	[242, 504]	811	TNL	TIR NB-ARC LRR_1	ATGGAGATTAGCTTTCTCCACCTGACTATATTCGTCTTCCTCGCATTTCTCTTGGTACCACTACGTCGCTTCCGCGACTTTCTGAAGAAACCGGAGACACCTCAGCTTCGTACTCACGTGCCTTCTTCAGTTTCTTCGGCGGCGGAGGATGAATCGAGGGGCCGGTCTCTGTGGAAGTACGACGTCTTCCTCAGTTTCAGAGGAATAGACTCTCGGAGATATTTCGTCAGCCATCTCTACGAGGCTCTCACCAAGGAAGGAATCAAAGCCTTCCACGACGACAGAGAGCTTCCGAGAGGCGGTTTCATCTGGGAAGAACTCGTGAAAGCGATCGATGAGTCACGATTCGCCGTCGTTGTGCTCTCCGAGGGCTACGCTACCTCTCGCTGGTGTTTGGAA…	MEISFLHLTIFVFLAFLLVPLRRFRDFLKKPETPQLRTHVPSSVSSAAEDESRGRSLWKYDVFLSFRGIDSRRYFVSHLYEALTKEGIKAFHDDRELPRGGFIWEELVKAIDESRFAVVVLSEGYATSRWCLEELSLIVDLASKKRLDLIPVFLDIDPSELKRRNGCFEKALAKHEVRYDLETVDRWRRALAEVGNISGWDSKTRSEEAVLVQEVVRDLSNRLFSQPSSDAEGLVGIMPHMRSVESLLSMDSGDVRMVGIWGMGGIGKSTIAKFVCKRLSSKFDGVCFLENAKAEFEQYGSSHMRQKVLREILRRKDLNSWDGDSGVMRQRLRGKSILLVIDNVDNVEQLQELVGSLEWFGPGSRIVITTRDKRVLEQHDVEYIYEVKPLKTTQALMLF…
Bol039594	CC-NBS-LRR	Bol	[160, 440]	907	NL	coiled-coil NB-ARC LRR_8	ATGGATTGCATCTCATCTCTAGTCGTGGGCTTAGTGCAGGCGTTGTGTGAATCTATGAATATGGCAGAGAGAAGAGCAGGACATAAGACTGATCTTAAGCAAGCCATCAGTGATCTCGAAGCAGCCACAGGTGAACTGAAGGCCATACGTGACGACCTGAATCTACGCATCCAACGAGACAATCTAGAGGGTCGAAGCTGCACAAACCGTGCCAGAGAGTGGCTCAGTGCGGTGCAAGCAGCAGAGGTAAGAACAGAATCAATTCTAGCAAGGTTTATGCGTCGGGAACAGAAGAAGATGATGCAGAGGAGATGCCTTAGTTGCTTAGGTTGTGCTGAATACAAACTGAGCAAGAAGGTTTTGGGGTCACTGAAGAGTATCAATGAGCTGAGACAACGC…	MDCISSLVVGLVQALCESMNMAERRAGHKTDLKQAISDLEAATGELKAIRDDLNLRIQRDNLEGRSCTNRAREWLSAVQAAEVRTESILARFMRREQKKMMQRRCLSCLGCAEYKLSKKVLGSLKSINELRQRSEDIQTDGGLIQETCTKIPTKSVVGITTMMEQVWELLSEEEERGIIGVYGPGGVGKTTLMQSINNELITKGHQYDVLIWVTMSREFGECTIQRAVGARLGLSWDEKETGEGRAFRIYRALKQRRFLLLLDDVWEEIDFEKTGVPRPDRENKCKIMFTTRSLALCSNIGAECKLRVEFLEKQHAWELFCGKVGRRDLLESPLIRRHAENIVTKCGGLPLALITLGGAMAHRETEEEWIHANEVLNRFPAEMKGMDYVFALLKFSYDN…
Bol040038	TIR-NBS	Bol	[192, 356]	405	TN	TIR NB-ARC	ATGAGCACGATGTTGGAAAAAGTATCGTGCTTTAAAACAAAAACCAAGTCCAAAGGACCATTCGAATCGAGGTCATCATTGTGTTCGTCAACTAGTCCTGAAAAATACGAAGTCTTTTTGAGCTTCAGAGGCGCAGATACTCGCAAGAACTTCGTCAGTTTTCTGTACAAGGAGTTAAAGGCCAAAGGCATTCGAACTTTCAAAGACGACAAGTCACTGGTGTGTGGTCGTCAGATTGCACCAGAGATTCTACAAGCCATCAAAGGGACGAAAATCGCCGTGGTGGTGGTCTCTCCGACTTATCCAGCTTCCTACTGGTGTCTGGAGGAGCTCGTAATGACTTTGAAACAAGAGAAAGAAAATGTACTCACTGTGGTGCCTATTTTCTACGAGGTTGAA…	MSTMLEKVSCFKTKTKSKGPFESRSSLCSSTSPEKYEVFLSFRGADTRKNFVSFLYKELKAKGIRTFKDDKSLVCGRQIAPEILQAIKGTKIAVVVVSPTYPASYWCLEELVMTLKQEKENVLTVVPIFYEVEPFDLKRQTGKLVEQFKKHERRHSIERVNSWRDALTRLATLSGDCSKSWENDATLVDRITERVSEMLSTVTLSNGVQVSGIWGRGNKGRSALARHVYQNISTNFDAHCFLEDVRRISLYLQEELLSNMKGEGLSTRSSHMCLDAIKARLGNKKILLVANHVDSIEKLEALADEFGWFGPGSRIIIITQDKQLLSSWGVKSVYEVELLRCCEVGKLWRSEAFKQKDDHVDVELSTYRPKNLPGIISFSALKYVKALLSDGDQLMERFN…
Bol040039	TIR-NBS	Bol	[207, 374]	393	TN	TIR NB-ARC	ATGAACACGATATTACAAAATGTATCGTGCTTCAAGAGAAAAGTTAGTTCTGGACGACCATTCGACTCCAGGTCATTATCGTCTTCGTCTACCACTCCTAAAAAATACGACGTCTTTTTGAGCTTTAGAGGCGCAGATACTCGCAAGAACTTCGTGAGTTTTCTGTACAAGGAGTTAGAAGCCAAAGGCATTCGAGCATTCAAAGACGACAACGCACTGGTATGTGGCCGTTCTATTGCACCAGTGATTATCCAAGCCATCAAAGGATCAACAATCGCCGTTGTGGTGGTCTCTCCGACTTATCCAGCTTCTTTCTGGTGTCTCGAGGAGCTCGTAATGATTTTGAAACTCGAGAGAGAAAAATTACTCACTGTGGTGCCTATTTTCTACGAGGTTGAA…	MNTILQNVSCFKRKVSSGRPFDSRSLSSSSTTPKKYDVFLSFRGADTRKNFVSFLYKELEAKGIRAFKDDNALVCGRSIAPVIIQAIKGSTIAVVVVSPTYPASFWCLEELVMILKLEREKLLTVVPIFYEVEPNDLKRQTGKLVKQFKKHERRHSIERVNSWRDALNRLATLSGVCSKNSEDDATLVDRVTERISKILSSNVISFDEHMKRLYPLLDLNSNEGVQVSGIWGRGSKGRSAFAKHVYKNISPNFEAHCFLEDVRSISLHLQEEELLSKMQGQILMSTKSSHMCLDAIKARLGNRKVLLVANDVDKIEKLDALADEFSWFGPGSRIIIVTQDKHLLSSWGVKSVYEVELLKCCEVGKLWRSEAFIRRDDHVGSELSFSTLTCNEI
Bol040042	TIR-NBS	Bol	[220, 316]	381	TN	TIR NB-ARC	ATGTATCCAGATGTGTTTCTAAGTTTCAGAGGCCAAGACGTGCGTAGAAGTCTGGTTAGCCATCTCTATCGTGAGCTTTCTCAGAACGGCATAAGAAGTTTTTTAGAAGAGGAGGAGGAGGAGAAGGAGAAGCATAGAGAGAGGCAGGTTTCACCTTCCCTTCTCCGTGCAATTTCAGAGTCAAAATTGGCAGTGGTTGTCTTATCTGAGTACTACGCTTCTTCAAGGTGGTGTTTGGATGAACTGGACAAGATAATGGGTCATGCTGGCAAGAAATTGATGGCGGCAGTGCCTGTCTTCTACGAGGTAGACTATTGTGATGTGAGATATCAGAGAGGCAGATTCGGGGAGGAATTTGAGAGACATGGTCAAGAAGAGAATCCAGAGACGTTGCAGAGG…	MYPDVFLSFRGQDVRRSLVSHLYRELSQNGIRSFLEEEEEEKEKHRERQVSPSLLRAISESKLAVVVLSEYYASSRWCLDELDKIMGHAGKKLMAAVPVFYEVDYCDVRYQRGRFGEEFERHGQEENPETLQRWRDALINLTSQTGFSSHDSEDDSKLVREITRYVSGLLSEFRLLKEFLPGDNKSTAKKTSSSRVVSNSDQLMTTISEEIMKDVSWLGLGSRVVITTQDKSLLLACGVEHVYEVDYLKYDEALELFSQCAFKKQYPPTKFEQQSVRAVQLTGCLPLGLKLLGSFLCGRTKEDWERELQSLEAKQGKAIVELLKNSAKGVPPGPTKEDCEREERRLKAKDKAILELLRKDWEREMQRLGKKGKKRKTLFND
Bol040045	TIR-NBS	Bol	[196, 409]	424	TN	TIR NB-ARC	ATGTCTGCCTCGTCTTCATCTTTTATTCCCAAGTTTGATGTCTTCCTAAGTTTCAGCTCAGAAGAAGACACCGCCAAAACTTTTGTAACGGATCTTTTCAGTTCCTTGTCAGAAAAAGGCATTACAACTTATTACAAAGATGAAAAACTAGAGGAGGGAGTCTCATCTTCGGGTTCTGACCTAAGCAAATGTATTAGAGATTCAAAACTAGCCGTTGTGGTGGTCTCCGAAAGCTATCCAACCTCTGTTTTATGCCTGAACGAACTCCAAACAATACTAAACTTGCACGATGAAGATCAACTCTCCGTCCTACTCATCTTCTATGGAGTGGAAACTTCGAATATAAGAAAACAAACCGGAGAATACGCAGAACCTTTCAGAAATCTTGGTGAACAGTAT…	MSASSSSFIPKFDVFLSFSSEEDTAKTFVTDLFSSLSEKGITTYYKDEKLEEGVSSSGSDLSKCIRDSKLAVVVVSESYPTSVLCLNELQTILNLHDEDQLSVLLIFYGVETSNIRKQTGEYAEPFRNLGEQYSAEKVQSWRRVLTKLTGISGLDSRFWSREAEMVDLITNEISLVISNKPISPSTFKADGPVAMDRHMHALYELLDLNSNKEVRLVGICGPGGVGKTTLARYAYEEMSVNFHVHMFVDNSEKNYHQDHQETFTSGEIQEDAQTAVIKSALGQRRGLLVIDCVDNLQQLKDIAEIVGWFGSGSRVIFITQEKSLLDEVGVEHVYELQSLRYDEALQLFSRYAFKQQHPSTSFESLALRAVQIACFLPLTLQILGSSLHGKDERTWEEEL…
Bol041411	NBS	Bol	[4, 41]	54	N	NB-ARC	ATGGAATGGGTTGATGAAGATCTGCAGAGAATTGGAAAGGAAATGGTTCAAAAATGCGGTGGATTGCCGCTTGCTATAGTAGTTCTTACTGGCCTTATGTCTGAGGAAGAGGGCAAACGAGTGGAAGCATGTGTGTGCCAGTTTATGGCGACGCTTAAAGGATAA	MEWVDEDLQRIGKEMVQKCGGLPLAIVVLTGLMSEEEGKRVEACVCQFMATLKG
Bol042095	TIR-NBS	Bol	[369, 544]	900	TN	TIR NB-ARC	ATGGATTCTCGAGGCGACAGTTCCAGGCTCGGACAGTATCCGACAATGTCTTCTAGGAACATGTCTTCATCTTCCTCAACTGCTTTCTTCTCAGCTAACCAATCTCCTTCAAGATCTCCAAAAATCCACCAAGAACTATCCGAATCAACTCGGTCTGATGCTCATTGTGACAGCTTCGATCCTCTTACCTCCAGCTCTGGCTTTCAAGACCCTGAGCTCGAGTTGCAGCCTCCTCAATCTCAGAATCTTGAACCTGATCATAACGCTTACACACCTTCTAGGTATACTCAGACATCTTCTGCGTCAGTTTCTTACAACAGGGTGAGATGTGGCGACGTGTTCTTGGGGCTGCACGGTCAGAACCCTTCTCTCCTCCGTTTCGTGGACTGGCTCAGAGCC…	MDSRGDSSRLGQYPTMSSRNMSSSSSTAFFSANQSPSRSPKIHQELSESTRSDAHCDSFDPLTSSSGFQDPELELQPPQSQNLEPDHNAYTPSRYTQTSSASVSYNRVRCGDVFLGLHGQNPSLLRFVDWLRAELELQGMSCFMSDRSKCRSSRKQRIIEKAMDGASFGVIILTTKSFKSPYTIEELRFFANKKNLVPVFFDLSREDCLVRDIVEKRGDLWEKHGGELWECYGGIEKEWKEAVNGLSRVDDWKIEAHEGNWRDCVFRTVELLATRLVGRRSVVERVAKWRDKAEKEEFPYPRNESFVGRKKELSELEFVLFGDGEDYFELPTKKRKNKGKEKVAWKEWEKEIELVKKTRKKKRSMKITCGKGVVCVSGEAGIGKTELLLEFAYMHHQRY…
Bol042121	TIR-NBS-LRR	Bol	[193, 454]	1030	TNL	TIR NB-ARC LRR_3	ATGGAGTCTTCGTCTTCGTCTTCGTCTCCGTCTCGGAACTGGAGATTCAACGTCTTCCCGAGCTTCTGCGGTGAAGATCTTCGCAAAAGCTTTCTAAGTCATTTCCTCAAGGAGATGCAAAGGAAAGGAATCACCACTTTCATCGATCATGAGATCAAGAGGAGCAAAGCTATTGGCCCTGAGCTCGTGGCAGCGATCAGAGGATCAAGGATGGCAGTCATCTTGCTCTCGAAGAACTATGCATCTTCGACGTGGTGTTTGAACGAATTGCTCGAAATCATGAGCTGTAAAGAAGAGCGGGGCCAAACAGTGATGCCTGTTTTCTACGACGTCGATCCATCTGACGTCAGAAAGCAGGCCGGCGATTTTGGAAACATCTTTGAAAAAACTTGCGTGGGG…	MESSSSSSSPSRNWRFNVFPSFCGEDLRKSFLSHFLKEMQRKGITTFIDHEIKRSKAIGPELVAAIRGSRMAVILLSKNYASSTWCLNELLEIMSCKEERGQTVMPVFYDVDPSDVRKQAGDFGNIFEKTCVGKSEEVRQRWSRVLTDLANLAGVDSRLWNNEADMIEKLALDISSALNVTPSRDFDDLVGIDSHIENLKPLLSLESSEVRMVGVWGPAGIGKTTIARALYTRLSPTFRHSAFMENIKETYRRINLDDYGSKLHMQEECLSKLINHKDIKIPHLGVVRERLKDKRVLVVLDDVDKLEQLIALAKEPRWFGPGSRIVVTTQDRQLLKAHGIDLVYKVELPSRTEALEIFCQSAFGQKHPPCVGIRELALQVTHLAGYLPLGLTVLGSYLR…
Bol042325	CC-NBS-LRR	Bol	[155, 432]	1017	NL	coiled-coil NB-ARC LRR_8	ATGGATTGTCTGGGCTCTTTTTTGGGTTCTTTCTTGGCAGAGGCAGGGCGTGGTATATGCAGATCAACCTATACTCGAGCAACTTATACCATCCGGTTCAAGTCGAACATCAACGCTCTAAAGAATGTGGTCAATGGCCTTGTTGAAGTTCAGAACAAAGTGGAGAAAGACCTCAAAACGTTGGAAATCAAAGGGAAGTCCTTGCATGTGCAACTGAGGAGATGGCTAAGAGATGTGGAAGAGATTGTCTCTGAAGCAAATTCAATTCAGGAAGGGCGTGTTTCGTGTGCTCTGTCCTTGAGATGTAAGCGGGGTAAAAAACTTGTGGTAGTTCTTGATAAAGTCAAGAAGCTTCAGAAGCTAGGCGTAGAGCTTCTCGACATATTTTCTTTGGAAGGA…	MDCLGSFLGSFLAEAGRGICRSTYTRATYTIRFKSNINALKNVVNGLVEVQNKVEKDLKTLEIKGKSLHVQLRRWLRDVEEIVSEANSIQEGRVSCALSLRCKRGKKLVVVLDKVKKLQKLGVELLDIFSLEGRSVLVERILGPSIADQTVASKMLVKVRSCLMSDEVQKIGIWGMGGVGKTTLARELNNNLWKEADTQPFGMVIWVTVSKEFELGRVQRQIAERLDVEIRLGESEERLASRIYGRLEQVSSFLLILDDVWKPIDLDQLGIPHTNEHKSTKIVLTSRFLEVCQSIKTDIDFRVNYLCEEEAWELFCKNAGEVTRLDRVRPIAKKVSRECGGLPLAIITVGMAMRGKKKVELWKHALKELKSAVPYVKSIEEKIYQPLKLSYDRLQPKMK…
Bol043517	TIR-NBS-LRR	Bol	[342, 605]	1611	TNLLLL	TIR NB-ARC LRR_3 LRR_1 LRR_1 LRR_8	ATGAGCAGCGGCGGGAGGAACTTCCCATCGAGAGGTCATCCATTTCGCCGGCCGCCGCGTTCCGCCACCAAACCGCAACGTCCGTCTTCGCTCTTGGCGCGGAAGCGGGAATTGAAGTTGAACGGAGGATCTCCTTCCTTTATCAGGTTTCCTCGTCGTATCAAATGCTCCTCCTTCGATGCTTGTTCTTCTACAGCAGATGGCGCAGCTGGTTACCGTCGATTATCATCTCCCTCCGGTTCCCATTCCGAAGATATTGCTTGCGTTGTCGATGTTGATTATCGATCATCGGTTTCCTCCTCTTCTCCCGCCGCCGTTGCTGATTGTTCCGTCGCTGGTTACCGTCGATCATCAACTCCCTCCGGTTCCGAGCCGGGCGATGTTACATCTGTTGTTGAT…	MSSGGRNFPSRGHPFRRPPRSATKPQRPSSLLARKRELKLNGGSPSFIRFPRRIKCSSFDACSSTADGAAGYRRLSSPSGSHSEDIACVVDVDYRSSVSSSSPAAVADCSVAGYRRSSTPSGSEPGDVTSVVDNLDANYRLSSPSSPAAVADSQLKYDVFISFRGKDSRDGFVSHLYDDLCREGTETFIDSEKLLAGEEIKTALTDAIERSSISVVVFTKEYASSKWCLRELAKIMECRRSRGQLVLPVFLGVEPTEVRWQTGCYDVAFARHDKAPEGSPLAEEVKLWRKAMTEAADLSGFDSTAVRPASKLVDKIVARILENLESNCLREEEGLVGAYPQVKEVEELLENGSDEVQTIGIHGLGGSGKTAIAGAVFNRQHQKFDSYCFLANVREESEK…
Bol044005	TIR-NBS	Bol	[190, 453]	793	TN	TIR NB-ARC	ATGGCTTCATCATCTCGCAGCCGGAGCTTACAGGTGTTCCCAAGCTTCAGAGGCGAAGACGTTCGGCGAACATTCCTCAGCCACCTTATCGTTGCTCTCGATCGCAAACTAGTCCGTACCGTATTCAAAGACAGTCAAATCGAGCGCGGCCACTCGATCAGCCCAGCTCTTGTGCAGGCGATCAGAGACTCCAGGGTTTCAATCGTAGTGCTCTCCAAGAACTACGCTTCCTCCAGCTGGTGTTTAAACGAGTTGCTGGAGATCTTGAAGTGCAGGGAAGAGTTAGGTCAGATTGTTATGACGATCTTCTACGATTTGGATCCTTCTCACGTTAGGTATCAGATCGGAGAATTTGGCAAGGCCTTTGAGAAAACTTGCGAGAAGAAAACAGCAGATGAG…	MASSSRSRSLQVFPSFRGEDVRRTFLSHLIVALDRKLVRTVFKDSQIERGHSISPALVQAIRDSRVSIVVLSKNYASSSWCLNELLEILKCREELGQIVMTIFYDLDPSHVRYQIGEFGKAFEKTCEKKTADETKQWRLALTEVANIHGHHSRKWDSEAHMIEGFVNDVSCKLNCSQSSSEEFDDLIGIEAHIANMVSLLSMDAEQVLMVGIWGPSGIGKSTIARALFGRLSYRFQRCVFIDRSFVDKTLENFRRINLDDYGVKLQLQEKFLSEILDHKDVKIDHLGVLGGRLQNHKVLIVLDDVDDRLLLDALVGQALWFGSGSRIIVVTKDVHLLRSHGIGRVYEVGFPSEDQALEMFCQSAFKRNSPADGFMDLAVEVSKLAGNLPLGLNLLGSSL…
Bol044437	TIR-NBS-NBS-LRR	Bol	[156, 272] [278, 359]	877	TNNL	TIR NB-ARC NB-ARC LRR_1	ATGGGTGAAGGCAGGAAACGAGATCGGGAGCGATGGAGCCACGATGTGTTTATCAATTTCCGTGGGGAACTTCGAGATAATTTTGTAAGCCATTTGGAGAAGGCTTTCAAAAGTAATGGGATACACAGATACAAGGACGATGATGCACTAAAAGCAGCAGAAAAGATCAACACAGAGCTCTCGAAGGCAATTAAAACCTCCAAAGTTCACCTTGTCCTTTTATCCAAGACGGAGCAAGTTGCAGAAATGGAAGGAAGCTTTAACACAAGTTGCAAACCTGTCTGGTTTTGTCACGGGAAACTACAGGTCACTTCTTTCTTCTCACCTGTTTCGGATGAAGCAAAGTTGATCGACGATGTAACTAAAGAAGTTGGGAAAATGTTGTCTGTTTCATACTTG…	MGEGRKRDRERWSHDVFINFRGELRDNFVSHLEKAFKSNGIHRYKDDDALKAAEKINTELSKAIKTSKVHLVLLSKTEQVAEMEGSFNTSCKPVWFCHGKLQVTSFFSPVSDEAKLIDDVTKEVGKMLSVSYLPLPTYAVGVRSRLHRMNELMCFGSDDVQVIGISGMGGIGKTTLAKAAFNKFSDRFEGTSFLENFGDCCKKPEGKVHLQRKLLSDISRRDDILFNMEDAMEKRFRNKRVLVVIDDLEDLTQLNSVAIDLSCFGPGSRIIFRASEPPEAFLQLSEKLVEYCGGLPLAMEVLGASLFKRSISEWETTLQRLKNIPEDNIQAKLKISFDGLSQVQKDIFLDLSCFFIGMEKDYVSCILDGCKLYPEIGLSVLKERCLITVRDNKIVMHNL…
Bol044692	NBS-LRR	Bol	[5, 266]	529	NL	NB-ARC LRR_3	ATGGTGGGAATCAAAAGTCACATGAAAAGCATGAATTCAATGTTGAATTTGGAGTCAGAGGAGGTGATCATGGTAGGGGTTTGGGGTCTATGTGGAGTTGGTAAGACTACCATTGGACGAGCTCTCTTTAGTCAACTCTCCTGTCAGTTTCAAGGCAGCATTTTCATTGATAAGACTAAGAAGAATTTTACAAGGGCAAAGTCAGACGACTACAACACGCATCTGTTCTTGCAAACACAGTTTCTGGCTGAGGTTCTGGACCAGAAGGACATAAAGATACATGGTTTAGGTGCGGTGGAAGAAAGGTTAGGGCATAAGAGAGTTCTTGTTGTTTTTGATGATATGGATGATCAAGTCCTCTTAAATGCCTTGGTGGGGAAAACTACATGGTTTGGTCCT…	MVGIKSHMKSMNSMLNLESEEVIMVGVWGLCGVGKTTIGRALFSQLSCQFQGSIFIDKTKKNFTRAKSDDYNTHLFLQTQFLAEVLDQKDIKIHGLGAVEERLGHKRVLVVFDDMDDQVLLNALVGKTTWFGPRSRIVVISEDRQFLRARGIGSDRIYEVALPSEELALQMFCRCAFHQDSPPDGFMELATEAVNLTGNLPMCLNVLGSSLEGVKKEEWADRMPQLRICMAKQIDKTLRDSYDRLKEEDKAIFRHIAFLFNHKPRDYVIRLLEDSKLDVDVGLVTLAERCLIQISGDNIITMHEFLQEMGREIVRQPCIQEPGEREFLMECQEICDVLVDGTGTKSVLGIFLNLSEMKDTLCIGEEVFRGMTNLRFLRIYGFAREDKEIGLIFRHLNLS…
Bol045166	CC-NBS-LRR	Bol	[153, 434]	878	NL	coiled-coil NB-ARC LRR_8	ATGCCATGTGACCAAGTGGTGAATCAAGTCTCTCAATGTCTTTGCACTCATGGGAGTTATATATACAGCCTTTCAGAGAATCTAGCTGCTTTGCAGAAAGACATAGAAGTGCTCAAGGCGAAGCGAGATGATGTGCAAAGAAAGGTTTGCAGAGAAGAGTTTACAGGGCGTCGTGAAAGGCTTTCTCAAGTCCAGTTATGGCTTACTAATGTCCTGAACACCGAGAACAGATTCAATGATCTGTTTAGCACTAATAACGTTGAGATTCAAAGGTTGTGTCTTTGTGGGCTCTGCTCTAGCAATGTGAAGATGAGCTATATTTATGGGAAGAGGGTTGTTCGGATGCTGAAGGAGGTTGAGAGTCTCAATTCTCAAGGAGAATTTTCTGTGGTGACTGAG…	MPCDQVVNQVSQCLCTHGSYIYSLSENLAALQKDIEVLKAKRDDVQRKVCREEFTGRRERLSQVQLWLTNVLNTENRFNDLFSTNNVEIQRLCLCGLCSSNVKMSYIYGKRVVRMLKEVESLNSQGEFSVVTETSSVAKVDEMPVQPTIVGQETVLERVWTRLMEEGVEVVGMYGMGGVGKTTLLTQINNKFTETNGGFEVVIWVVVSKSPENHRIQGDIAKKLGLEGEGWDQKNENQRALEIHTVLKRRKFVLLLDDIWEKVNLKAVGVPHPSRQNGCKLAFTTRSRDVCGRMGADDPIEVSCLEPEDAWDLFKTKVGENTLKGHPDIPQLARKLAGKCCGLPLALNVIGETMACKRTVHEWRSAINDLSSYAAEFSGMEDEILPILKYSYDNLNSEQ…
Bra000758	NBS-LRR	Bra	[561, 771]	1251	NL	Calmodulin_bind NB-ARC LRR_1	ATGGAAACATCGGAAAATCCGGCCGGTGGAAAATCAGCCGCCGATCAAATAAAGAAGGATCTGAGAGTCCAGAACGCTAGTCTTAGCTCTTCATCTCTCAGTGACACCCCGGAATTAAAAAAACCGCGTACCCTAACCGAATCGCCGTCATGGGAGGACTTTCAAAGTCCTCGATTATCACGCCGTCGTAGACGTCTGGAGTTCAAGCTTCGTTTCATAAACTCGCCGCGGCCGGTTGTATTCACGTATTCTAATATCAAGGCTAAAGACGGTTCTTCGTTGGCAGTTGAGCTCGTCAAAGTAGCCACGGACAGGAGAGTTACTTCGGGCCCGCTATCGTCCTCTCAGATTGAGATCGTGGCGCTGGACGCGGGGTTCACGGCGGGAAGCTGGACCTTG…	METSENPAGGKSAADQIKKDLRVQNASLSSSSLSDTPELKKPRTLTESPSWEDFQSPRLSRRRRRLEFKLRFINSPRPVVFTYSNIKAKDGSSLAVELVKVATDRRVTSGPLSSSQIEIVALDAGFTAGSWTLEEFNRKIVMPREDKRLLLTGDLILTLKDGVGVIEDVSFTDASSGLVSQKYRLGAKPIKGGFLEARSEAFVCRYHPRENIDTVAVYGFEKHYPPYPQSEVWRLEGIPKNGVEASLLAEDDIHTVKDIRRRIAIDPDALHQILEECLSKETLDTIVSHAMHCVLDGDKFYAYEVKDQGVFLLFNSFYELVQVSFDGVTSLNCHQLTSNQKELINHMKPEAYKNVELFVPVYRSDSLDHNTLWQSNCLAPEFSAFGSDDSDIYQIRPTD…
Bra000759	TIR-NBS-LRR	Bra	[191, 439]	1207	TNLL	TIR NB-ARC LRR_3 LRR_8	ATGGAGATGGAGTCTCTTCCTGCTTCCTCCTCCTCTGCAGAGTTCGATGTGTTCCTTAGTTTCAGAGGCGCTGACACACGCAACAACTTCACCGGCCATCTCCAAGATAAGCTCCTTGGGAAGGGGATCGACTCCTTCATCGACGACAGGCTCCGCCGAGGGGATGATATCACTGCGCTTTTCGACAGAATCGAGCAATCCAAGATTGCAATCGTCGTCTTCTCCGAAAACTACGCCAATTCCGTGTGGTGCCTCCGGGAGCTTGTGAAGATCCTCCAGTGCAGGGACAGAAACCAACAGCTGGTCATACCAATCTTATACAAAATTGACAAATCCAAGCTAAAAAATGTACGAAAAACGCGTTTTACAGGAGTCACGGAAGACGAGATTGTATCGTGG…	MEMESLPASSSSAEFDVFLSFRGADTRNNFTGHLQDKLLGKGIDSFIDDRLRRGDDITALFDRIEQSKIAIVVFSENYANSVWCLRELVKILQCRDRNQQLVIPILYKIDKSKLKNVRKTRFTGVTEDEIVSWEAAISTAVDISGYVVDRYSTSEAKLVNDIAFDTFKKLNDLAPIGNTGLVGIESRLKTLEKLLSCHELDYVHVIGIIGMGGIGKTTLADCLYERMRGMFDGCCFLANIRENSGRSGIESLQKELFSTLLDDRYLKTGAPASAHQRFHRRLKSKRLLIVLDDVNDEKQIKYLMGHCKWYQGGSRIIITTRDSKLIKGQKYVLPKLNDREALKLFCLNAFAGSCPLKEFEGLTNMFLDYARGHPLALKVLGSDLRDMNKLFWEAKLDLL…
Bra001160	TIR-NBS-LRR	Bra	[197, 450]	1044	TNL	TIR NB-ARC LRR_3	ATGATGGCTTCTTCTTCTTCTTCGTCATCATCTCTGGCTCTCATTTGGTTGTATCACGTCTTCCTGAGCTTCCGTGGTGAAGACGTGCGCAAAGGCTTTCTTAGCCACGTTCTGAAAGAGTTCAAAAGCAAGGGAATCAATGTTTTCATTGATAACGAGATCAAGCGTGGTGAATCTGTCGGTCCAGAGCTTGTTAAAGCGATCAGACATTCAAGGGTTGGCGTGGTCTTGCTCTCCCGTAACTACGCTTCTTCAAGCTGGTGTCTGGATGAGTTAGTTGAAATCATGAAGTGCAGGGAAGAGGTTGGCCAAACAGTGATGACCATTTTCTACAATGTGGATCCATCTGAAGTTAGGAAGCAGACTGGAGATTTCGGAAAAGCCTTTGATGAAACCTGT…	MMASSSSSSSSLALIWLYHVFLSFRGEDVRKGFLSHVLKEFKSKGINVFIDNEIKRGESVGPELVKAIRHSRVGVVLLSRNYASSSWCLDELVEIMKCREEVGQTVMTIFYNVDPSEVRKQTGDFGKAFDETCVGKTEEVKKAWRQALNDVAGIAGYHSSNCGNEADLINKVASDVMAVLGFTPSNDFDDFVGMGARVTEIKSKIILQSELVKVIGIFGPAGIGKTTTARVLYNQLSHAFPFSTFLEDIRGSYEKPCGNDYRLKLRLQKNLLCQIFNQSDIEVRHLRGAQEMLSDKKVLVVLDEVDNWWQLEEMAKQPGWVGPGSMIIITTEDRKLLKALGLGSDHIYKMNFPTEDESLQIFCQYAFGQKSPDDGFESLAREVTWLVGDLPLGLRVMGS…
Bra001161	TIR-NBS-LRR	Bra	[194, 454]	1057	TNL	TIR NB-ARC LRR_3	ATGATGGCTTCTTCTTTATCATCATCTCTGGCTTGCAGTTGGTTGTATCACGTTTTCCTGAGCTTCCATGGACCAGACGTGCGCAAAGGCTTTCTTAGCCACGTTCGAAAAGAGCTCAAAAGCAAAGGACTCATAGTTTTCTTTGACGACGAGATCAAGCGAGGTGAATCTATCGATCAAGAGCTTGTAGAAGCTATCAGACAATCAAGGACAGCAATTGTATTGCTCTCCCCTAACTACACTTCTTCAAGCTGGTGTTTGAATGAGTTAGTGGAAATCATAAAGTGCAGGGAAGAGGATCGACAAACAGTTTTGACCATTTTCTACGAAGTGGATCCATCTGATGTTAGGAAGCAGACCGGAGTTTTCGGAAAACTCTTCAAGAAAACCTGTGTGGGA…	MMASSLSSSLACSWLYHVFLSFHGPDVRKGFLSHVRKELKSKGLIVFFDDEIKRGESIDQELVEAIRQSRTAIVLLSPNYTSSSWCLNELVEIIKCREEDRQTVLTIFYEVDPSDVRKQTGVFGKLFKKTCVGKTEKVKKAWKQALEDVAGIAGYHSSNCANEADLIKKVASDVMAVLGFTPSKDFDDFVGIRARITEIKSKLIIQSEEVKVIGVVGPAGIGKTTTARVLYNQLSPDFQFNTFLENIRGSYEKPCGNDYQLKLRLQKNLLSQIFNKGDIEVLHLGRAQEMLSDKKVLVVLDEVDNWWQVEEMAKQRAWVGPESIIVITTEDRKLLEALGLGIDHIYEMTYPISYESLQIFCQYAFGQKYPDNGFESLASEVTCLAGNLPLGLRVMGSYL…
Bra001162	TIR-NBS-LRR	Bra	[195, 456]	1359	TNL	TIR NB-ARC LRR_3	ATGATGGCTTCTTCTTCATCATCATCATCATCTCTGGCTCTCATTTGGTTGTATCACGTCTTCCTGAGCTTCCGTGGTGAAGATGTACGCAAAGGCTTTCTTAGTCACGTTCTGAAAGAGTTCAAAAGCAAGGGAATCAATGTTTTCATTGATAACGAGATCAAGCGTGGTGAATCTGTCGGTCCAGAGCTTGTTAAAGCGATCAGACATTCAAGGGTTGGCGTGGTCTTGCTCTCCCGTAACTACGCTTCTTCAAGCTGGTGTCTGGATGAGTTAGTTGAAATCATGAAGTGCAGGGAAGAGGTTGGCCAAACAGTGATGACCATTTTCTACAATGTGGATCCATCTGAAGTTAGGAAGCAGACCGGAGATTTCGGAAAAGCCTTTGATGAAACCTGT…	MMASSSSSSSSLALIWLYHVFLSFRGEDVRKGFLSHVLKEFKSKGINVFIDNEIKRGESVGPELVKAIRHSRVGVVLLSRNYASSSWCLDELVEIMKCREEVGQTVMTIFYNVDPSEVRKQTGDFGKAFDETCVGRTEEVKRAWRQALNDVASIAGYDASNCDNEADLINKVASKVMAVLGFTPSKDFDDFVGIEARIMEIKSKLILQSEEVKVIGIFGPAGIGKTTTARVLYNQLSPYFQFNTFLKNIRGSYEKPCGNDYDLKLNFQKSMLCQIFNKEDIEVRHLGRAQEMLSDKKVLVVLDEGDNWWQLEEMAKQPGWVGPGSIIIITTEDRKLFKALGLGIDHIYEMKYPTSKESLQIFCQYAFGQKSPDQGFESLAREVTWLAGDLPLGLRVMGS…
Bra001175	TIR-NBS-LRR	Bra	[191, 454]	1364	TNLLL	TIR NB-ARC LRR_3 LRR_1 LRR_1 Sugar_tr	ATGGCTCTCTCATTAGCTTCTTCTCCTTCCTCTTCTCGCACTTGGTTGTACGATGTTTTCCCTAGCTTCAGTGGGGTAGACGTCCGTGTTACTTTCCTCAGCCACTTGTTGAAGGAGTTTGACAAAAAGTTGATCACTGCTTTCAAAGACAACGAGATCGAGAGAAGTCGATCACTGGATCCCGAGCTTAAACAAGCCATTAAAGATTCGAGGATCGCGGTGGTTATCTTCTCCCAAAACTATGCCTCTTCAAGCTGGTGTCTTAATGAGTTGTTAGAGATAGTCAAGTGTGGTCAAATGGTGATACCTGTTTTCTACCGGTTGGATCCTTCCCACGTGAGGAAACAAACCGGTGACTTCGGGAAAATATTTGAAGAAACATGCAAGAATCAAACAGAG…	MALSLASSPSSSRTWLYDVFPSFSGVDVRVTFLSHLLKEFDKKLITAFKDNEIERSRSLDPELKQAIKDSRIAVVIFSQNYASSSWCLNELLEIVKCGQMVIPVFYRLDPSHVRKQTGDFGKIFEETCKNQTEEVIIIQWRRALTDVANTLGYHSVNWGNEAAMIEEIANDVLDKLLLTSSKDSENFVGIEDHVAKLSVLLQLDAEEVRMVGLWGSSGIGKTTIARVLFQRLSQHFRGSIFIDRAFVSKTMEIFKEANPDDYNMKLHLQRNFLSEILGKGDIKINHLSAVGERLKNQKVLIFIDDFDDQVVLEALVGQTQWFGSGSRIVVVTNDKQYLRAHGINHIYEVYLPTEELAVEMLCRSAFRKKAAPEGFEELVAKVTGLAGSLPLGLNVLGSS…
Bra002117	TIR-NBS-LRR	Bra	[200, 469]	861	TNL	TIR NB-ARC LRR_3	ATGGCTTCTTCTTCTTCTTCCTCTTCCTCTTCTACATCTTCTTTACCATTACACCGTTGGAGATACCATGTGTTCTCCAGCTTCCGAGGAGAAGACGTACGTAAAAACTTTCTTAGTCACTTTCACAAGGAGCTAAAACTTAAAGGAAATGATACATTTAAAGATGATGGAATCAAGAGAAGTACGTCAATATGGCCTGAGCTCAAACAAGCTATATGGGAGTCAAGAATTTCCATAGTCGTTCTCTCCATGAACTACGCTGGTTCTAGCTGGTGCTTAAACGAGCTGGTAGAGATCATGGAGTGCAGGGAAGTTTCGGGACAAACACTGATGCCGATTTTCTATGAAGTGGATCCATCAGATGTAAGAAAACAGAAAGGAGAGTTTGGGAAAGCCTTT…	MASSSSSSSSSTSSLPLHRWRYHVFSSFRGEDVRKNFLSHFHKELKLKGNDTFKDDGIKRSTSIWPELKQAIWESRISIVVLSMNYAGSSWCLNELVEIMECREVSGQTLMPIFYEVDPSDVRKQKGEFGKAFEKICAGRTVEETQRWRQALTNVGSIAGECSSNWDNDAEMIEKIVADVSEELNRCTTSKDFDGLVGLEAHVAKLCSMLCLESNEVRMIGIWGPIGIGKTTIARALYSQLSAAADDNFQLNIFMENVKGSCRRNELDGYSLKLHLQERFLSEIFNKRDIKISHLGVAQERLKNQKALIVLDDVDELQQLHALADQTQWFGNGTRIIVTTEDKQLLKAHGISHVYEVGFPSKDEAFKILCRYAFGQNSAPEGFYDLAVEVSQLSGNLPL…
Bra002153	TIR-NBS-NBS-LRR	Bra	[188, 364] [445, 527]	1366	TNNL	TIR NB-ARC NB-ARC LRR_3 U-box	ATGGCTTCTTCTTCTTGTCTCACGTGGAAGCATAATGTCTTCCCGAGCTTCTGTGGAGGAGACGTGCGCAAAGGCTTTCTTAGTCACCTTCTGAAAGAGCTCGAAAGCAAAGGAATCAGTCCTTTTATTGATAATAACATTGAGCGGGGCCAGTCTATCGCTCCCGAGCTCGTCCAAGCGATCAAAGAATCAAGGGTTGCTCTTGTCTTGCTATCCCCTAACTACGCTTCTTCGAGATGGTGTTTGGATGAGTTGGTGGAAATCATGAAGTGCAGAGAAAGGGAGCAACAAACAGTGATAACTATTTTCTACGGAGTGGATCCATCTGATGTTAGAAACCAGACCGGAGATTTCGGAAAGGTCTTTAACAAAACCTGTGACGGAAGAACAGAAGGTGTT…	MASSSCLTWKHNVFPSFCGGDVRKGFLSHLLKELESKGISPFIDNNIERGQSIAPELVQAIKESRVALVLLSPNYASSRWCLDELVEIMKCREREQQTVITIFYGVDPSDVRNQTGDFGKVFNKTCDGRTEGVKEAWKKALVDVGNIAGYDSSRWDNEAKMIEEIAEELMKVLRITPSKDFDDFVGMEARITEIKCLLSQQSDAKVKFIGIVGPAGIGKTSTARALFDRLSRDFEFSTFIEDIRGSKEMPSLGGSHHKYQLDCQKELLSRLFNQKDSKVGHLGVAEQRLRGKKVLIVLDEMDCLFKLEAMAKKADWFGHGSVIIITTEDRKLLEAQRIKWIYNMELPDEVEAMQILCQYAFGQKSIDYGPARIIARALHNQFYPGIRRFEIFCQYAFDQ…
Bra002154	TIR-NBS-LRR	Bra	[101, 277]	1342	TNL	TIR NB-ARC LRR_3	ATGGAGTGGAGAGAAAAGGATCAACAAAAAAAAGTGATAACTATTTTCTACGGAGTGGATCCATCTGATGTCAGGAAGCAGACCGGAGATTTCGGAAAGGGATTTGACAGAACCTGTGTGGGAAAAGAAGAAAAGATGAAGAAGGAATGGAGACGAGCTTTGGTGGACGTAGCCAATATAGCTGGTTACGACTCTAGCAGATGGCACAGTGAAGCTGATTTGATCAGCAAAATTGCTTTAGATCTTATGGATGAGTTGGGTTTTACACCATCAAAAGATTTTGATGACTTTGTTGGCATGGAAGCTCGTATCAAGGAGATAATGTCGTTGTTGAGCAAACATTCAGATGCTAAAGTTAAGTTCATAGGGGTCGTGGGTCCTACTGGGATTGGTAAGACG…	MEWREKDQQKKVITIFYGVDPSDVRKQTGDFGKGFDRTCVGKEEKMKKEWRRALVDVANIAGYDSSRWHSEADLISKIALDLMDELGFTPSKDFDDFVGMEARIKEIMSLLSKHSDAKVKFIGVVGPTGIGKTSTARALYDRFSRDFEFSTFIEDIRGSKEMPSLGGSHHKYQLDCQKELLSRLFNQKDSKVGHLGVAEQRLRGKKVLIVLDEMDCLLKLEAMAKKADWFGPGSVIIITTEDRNLLKAQGIKCIYDMKLPDEVEAFQIFCQYAFGQKSIDYGPSIIRALHTRFFFYFQFRAFIEYVSGSNEMTSLGDSDYCKFQSAYQKTQYVDFYEFAWGITGLTGHLPLGLRVLGSSLRGKSRDEWISAVPRLKSSLDKGIESILIFGYNGLSYDKD…
Bra002495	CC-NBS-LRR	Bra	[164, 433]	879	CNL	coiled-coil NB-ARC LRR_8	ATGGGAGGTTTTTTCTCTGTTCCCTTGTCTGGTGATCAAGTACTGAAAGATGTTTCTCACCTTTCATGCTTCAAAGCGAGTTACATTAATAGTCTTGAGGAGAATCTCGCAGCTATGCAGAGAGACATGGAAGAGCTCAAGGCAAGACAAACTGATGTGTTAAGAAGGGTCGAGAGGGAAGAGGAAACCAAAAGTATGCAACGGCTTGCAGAAGTCAACGTATGGCTTAAAAATGTTGATAACGTCAGTAGACAAGTCAGTTATCTGCTTAGCAATAGAACTACTGAACTTCAAAGGTTATGTTCAAAGAAATCAAGATCAAACTACGGTTATGGGAAAAGGGTGTCTTTGATGTTGAAAAAGGTCAATGATCTCAACTCTAAAGGAGTTTTTGAAGTT…	MGGFFSVPLSGDQVLKDVSHLSCFKASYINSLEENLAAMQRDMEELKARQTDVLRRVEREEETKSMQRLAEVNVWLKNVDNVSRQVSYLLSNRTTELQRLCSKKSRSNYGYGKRVSLMLKKVNDLNSKGVFEVVAEPATETSTKEKRLSRSRPDIVGRETILKRALSLLVSGETGSIGLYGVGGVGKSTILREISNKITARFEFVIWVVVSQHLPVKKIQEEIGRKLGFHGEEWNQKEESQKANDIHNFMKDRRFALLLDDVWAKVDLTKVGVPSPTKKNKSKIAFTTRSREVCVQMGVADPIEVQCLAENDAWDLFQMKVGGHASCSKIQETAREVAGRCHGLPLALNVLGETMSCKKKVRQWNDALRVLTSSPRVEFAEKEDEILPILKYSFDSLKV…
Bra002834	NBS	Bra	[434, 572]	972	N	NB-ARC	ATGAGGAGAGAGGAAGAAGCAAGTTTAGTTGGATTAACCATAAGAACATCATCAGCAACAGCAAGCTCTTCAAGCAAGAAAGGCAAAGATGTTCAGACAACAAATGAGGCTTCAGATTCATCTCCAAGTATAAAAAACTCTCCTTTCAATTCACCATCTCTTGTGTCCCCACCATCTTCTGCTTTTGTTTCCGCTTTACAATCTCCTTATATATCCCCAAGAGCCACTCAACCCCTTACCACCACCACCGCTCACAAGCCCTCCTCACCGCCTCCTGAAGATGTACCAAGCAGCTCCTACACTCCTCCTTCCGACCAGTACGAGTTTTCCGACGACCCATCAGACCGGAAGCTCAAGTTATCATCAGCTTGTACTCCAGATCCTGCTCTTCCGAGGATC…	MRREEEASLVGLTIRTSSATASSSSKKGKDVQTTNEASDSSPSIKNSPFNSPSLVSPPSSAFVSALQSPYISPRATQPLTTTTAHKPSSPPPEDVPSSSYTPPSDQYEFSDDPSDRKLKLSSACTPDPALPRISFSFPVPRVSLAKVSVSSPATTNTTKLRSSDVFIGFHGQNPNLVRFCKWLKSELELQGIACFVADRAKYSDTQSHEIADRVICSVTYGIVVVSCSSLLNYLSLEEVRFFAQKKNLIPIFYGTGPSEIMGLLNCNAIDKECKEAIDGLIKSHEFKLEANESNWRSCVGKTAMILRGKLGRKSVVDKEIVERIDELPFPRNRTFLGREKEIIEMEMAFFGSNGEFLESTTPSSKGEASGLSSEGLADEESDADVSTRNGKFITLELGR…
Bra003863	TIR-NBS	Bra	[206, 364]	1200	TN	TIRNB-ARC RHD3	ATGAACACGATATTACAAAATGTATCGTGCTTCAAGAGAAAAGTTAGTTCTGGACGACCATTCGACTCCAGGTCATTATCGTCTTCGTCCACTCCTCAAAAATACGACGTCTTTTTGAGCTTCCGAGGCGCAGACACTCGCAAGAACTTCGTCAGTTTTCTGTACAAGCAGTTAGAGACCAAAGGCATTCGAGCTTTCAAAGACGACAACGCACTGGTGTGTGGCCGTTCGATTGCACCAGTGATTGTCCAAGGCATCAAAGGATCAACAATCGCTGTCGTGGTGATCTCTCCGACTTATCCAGCTTCCTTCTGGTGTCTCGAGGAGCTTGTAATGATTTTAAAACTGGAGAGAGAAAAACTACTCACTGTGGTGCCTATTTTCTACGAGGTTGAACCT…	MNTILQNVSCFKRKVSSGRPFDSRSLSSSSTPQKYDVFLSFRGADTRKNFVSFLYKQLETKGIRAFKDDNALVCGRSIAPVIVQGIKGSTIAVVVISPTYPASFWCLEELVMILKLEREKLLTVVPIFYEVEPNDLKRQTGKLVKQFKKHEKRHSTERVHSWRDALNRLATLSGDCSKISEDDATLVDRVTERISKILSSNVISFDEHMKRLYPLLDLNSNEGVQVSGIWGRGSKGRSAFAKHVYKNISPDFEAHCFLEDVRNISLHLQEEELLSKMQGEVLMSTKSSHMCLDAIKARLGNKKVLLVANDVDKIEKLDALADEFSWFGPGSRIIIVTQDKHLLSSWGVKSVYEVELLRCCEVRKLWRSEAIIRRDDHVGSELSFPTLICNDKSEGNCSV…
Bra003864	TIR-NBS	Bra	[214, 389]	430	TN	TIR NB-ARC	ATGAACACGGTCTTAAAGAAACGATCGTGCTTTAAAACAAAAGTTAAGTCCTTACGACTATTCGAATCCAGGTTATCTTCTTCTTTTTCTTTCCCTCCTAAAAAATACGATGTCTTTTTGAGCTTCAGAGGCGCAGATACTCGCAAGAACTTCGTCAGTTTTCTGTACAAGGAGTTAGAGACCAAAGGCATTCAAACTTTCAAAGACGACAAGGCACTGGTGCGTGGCCGTCCGATTGCACCAGAGCTTGTCCAAGCCATCCAAGGGACAAGAATCGCCGTGGTGGTGGTCTCTCCGACTTACTCAGCTTCCTACTGGTGTCTTGAAGAGCTTGTTAAGATTTTGAAACTCGAGAAAAAAGGTTTGCTTGTTGTGGTGCCGATCTTCTACGAGGTTGAT…	MNTVLKKRSCFKTKVKSLRLFESRLSSSFSFPPKKYDVFLSFRGADTRKNFVSFLYKELETKGIQTFKDDKALVRGRPIAPELVQAIQGTRIAVVVVSPTYSASYWCLEELVKILKLEKKGLLVVVPIFYEVDPCQVRRQKGEVAEQFKKHKRRYSRERVRSWRNALTRVTILSGDCSKNCKDDATLVDGITKRISEILSTETQRNGNNLIDFDKHMKELYPLLDLDSNEGVQVSGIWGRGSNGISALARGVYQDILPNFEAHCFLEDLRRISLDCQKSHLQEELLSKMEGPCLSTKSSRMCFDAIKARLGNKKVLLVANDVDKIEKLDALANEFSWFGPGSRIIIVTQDKQLLSSWGVKSVYEVELLRCCEVGKLWRSEAFKQKQDPESFEGSMNLPG…
Bra003866	TIR-NBS	Bra	[196, 406]	420	TN	TIR NB-ARC	ATGTCGGCCTCGTCTTCATCTCTTATTCCCAAGTTTGATGTCTTCCTAAGTTTCAGCTCAGAAGAAGACACCGCCAAAACTTTCGTAACGGATCTTTTCAGTTCCTTGTCAGAAAAAGGCATTACAACTTATTACAAAGATGAAAAGCTAGAGGAGGGAGTCTCATCTTCGGGTTCTGACCTAAGCAAATGTATTAGAGATTCAAAACTAGCCGTTGTGGTGGTATCCGAAAGCTATCCAACCTCTGTGTTGTGCCTGAACGAGCTCCAAACAATACTAAACTTGCAAGACGAAGGTCAACTCTCCGTCCTACTCATCTTCTATGGAGTGGATACTTCGAACATAAGAAAACAAACCGGAGAATACGCAGAACCTTTCAGAAAACTTGGTGAAGAGTAT…	MSASSSSLIPKFDVFLSFSSEEDTAKTFVTDLFSSLSEKGITTYYKDEKLEEGVSSSGSDLSKCIRDSKLAVVVVSESYPTSVLCLNELQTILNLQDEGQLSVLLIFYGVDTSNIRKQTGEYAEPFRKLGEEYSAEKVQSWRRTLTKLTGISGLDSRFWSREAEMVDLITNEISLVISNTQISPSTFKADGPVAMDRHMHALYELLDLNSDKEVRLVGICGPGGVGKTTLARYAYEEMSVNFHVHMFVDNSEKNYQETFTSTEIQEDAQTDVIKSALGQRRGLLVIDCVDNLQQLKDIAEIVGWFGSGSRVIFVTQEKSLLDEVGVEHVYELQSLRYDEALQLFCRAAFNQQHPPTSFESLALRAVQVASFLPLTLKILGSSLHGKDERTWEEELQKLE…
Bra003867	TIR-NBS-LRR	Bra	[154, 403]	1329	TNLL	TIR NB-ARC LRR_3 LRR_8 CBFB_NFYA	ATGCTGGAGGCAGGTGATAACATTTCAGAACAACTCATCGAAGCCATAAAAACTTCGTGGTTCGCTGTTGTAGTCATCTCAAAGAACTATGCTACCTCGAAATGGTGCTTGGAGGAGCTTCGCTTGATAATGGAGCTTCACAGTGCCAATCATATTCAAGTGGTTCCCATTTTCTATGGAGTCGAACCTACGGACGTGAGAAACCAGACAGGAAGCTTCGCGGCTGCGTTTCAAAATTTCGAAGATCTAGATACGGTGCCGGAGAGGGTTTCCCAATGGAGAAGAGCTCTCAACCAAGTTAGTCATCTCTCAGGCTTTCATTCCACCACATGGCTGGACGAGGCAGCAATGGTAGCAAAGACAGTTCAAAGTGTCTCAAGAGGACTGTTGACGATGAGG…	MLEAGDNISEQLIEAIKTSWFAVVVISKNYATSKWCLEELRLIMELHSANHIQVVPIFYGVEPTDVRNQTGSFAAAFQNFEDLDTVPERVSQWRRALNQVSHLSGFHSTTWLDEAAMVAKTVQSVSRGLLTMRPTIGVDLVGMEAHMVKMHFLLNMGSKNEVLMIGIWGMGGVGKTTIAKCVYERFSSQFPAHYFIEDIKKIYKDKSPSYLQESFLYKITGQHIDFQRVVAGSQVIKARLQHQKVLVVLDGVDKAEQMHALAQDTSWFGRGSRIIITTQDRGLLTSCGVNHIHEVNCLEDKDALQVFKKSVFGGRRPPSDKFEKLFIRASRLAHGLPSALVAYASHLSENTTIERWEDELRLLETSPHKNVEEILRNSYDGLDNKDKIAFLHVACLLNG…
Bra003997	TIR-NBS-LRR	Bra	[193, 451]	1098	TNLL	TIR NB-ARC LRR_3 LRR_1	ATGGCTCTTTATCCTTCGCCTTTGCCTCGCAACTGGATACATGATGTCTTTCCAAGCTTCCACGGGGCAGATGTTCGCAAAAAAATTCTTAGTCACGTTCTCAAGGAGTTCAAAAGAAGGGGGATCGACACGTTCATCGATAATAACATAGAGAGGAGCAAGTCTATCGGTCCCAAACTCATAGAAGCTATCAGAGGCTCGAGAGTTGCGATCGTCTTGCTCTCAAAGAACTACGCGTCTTCCACATGGTGCCTGAACGAGTTGGTGGAGATTACCAAGTGCAGAAGAGAGTTTGGTCAAACAGTGATGCCCGTTTTCTATGAAGTCGATCCATCTGATGTGAAGAAGCAATCCGGAGAGTTCGGGAAAGTCTTTCAAGATATCTGTAACGGTAAAAAA…	MALYPSPLPRNWIHDVFPSFHGADVRKKILSHVLKEFKRRGIDTFIDNNIERSKSIGPKLIEAIRGSRVAIVLLSKNYASSTWCLNELVEITKCRREFGQTVMPVFYEVDPSDVKKQSGEFGKVFQDICNGKKEEDTRTWREALVEVATIAGEHSSNWCSEAEMIEKIAADISNVLNDSVPSNYCDSLVGVGAHMEKMRSLLSLECDEVRMVGIWGPAGIGKTTIARALYENLCSNFTHTAFMESLKGGYTRNYLENYEYMLQLQEQLLSKTFSHKELKIGHLGVAQERLKNKKVLIVLDDVDRLVQLNAMADKPEWFGCGSRIIITTEDLNLLKAHGIDHIYKVDYPIDEEALQIFCTYAFGQNSPEDGFEELALEVTNLSGKLPLGLSIMGSYFRGM…
Bra004192	TIR-CC-NBS-LRR	Bra	[192, 454]	1794	TNLL	TIR NB-ARC LRR_3 LRR_1 DUF827	ATGGCATCTTGTTCTTCCTCCTCTTCCCGCAGCTGGTCGTACGATGTTTTCCCTAGCTTTAGCGGAGAGGATGTCCGCAAAACATTCCTCAGCCACTTTCTCAGGGAGCTTGAGCGGAATTCGATCGTCGCCTTCAAAGACAACGAGATGGAGAGGAGCCAGTCTATCGCCCCGGAGCTTGTACAAGCCATTAGAGATTCGAGGATCGCAGTGGTTGTGTTCTCCAAAAACTACGCATCTTCAAGCTGGTGTCTAAATGAGTTGCTGGAGATTCTGCAATGCAATGAAGAGTTTGGCCAGCTGGTGATACCGATCTTTTACGGTTTGGATCCTTCTCACCTTAGGAAACAGACAGGAGACTTTGGAGAGGCATTTAAAAAGACTTGCCTAAACCAAACA…	MASCSSSSSRSWSYDVFPSFSGEDVRKTFLSHFLRELERNSIVAFKDNEMERSQSIAPELVQAIRDSRIAVVVFSKNYASSSWCLNELLEILQCNEEFGQLVIPIFYGLDPSHLRKQTGDFGEAFKKTCLNQTHEVEDQWKQALTNVANILGYHSKNCDSEAAMIEEISNDILGKLDVTPSSNEFEDFVGIKDHIAEVILLMNLESKEVKMVGIWGTSGIGKTTIARALFCNISNQFQRSVFIDRAFISKSVEVYGRANPVDYNMKLRLRMNFLSEILERKNMKIGAMEERLKHQKVLIVIDDLDDQYVLDALAGQTKWFGSGSRIIVVTTDKQLLKAHGIDSIYEVGLPSDEQALEMFCRSAFRQDSPPDGLMEFASEVVECAGSLPLGLDVLGSSLR…
Bra005270	NBS	Bra	[221, 331]	806	N	Kelch_3 Kelch_3 Kelch_3 NB-ARC	ATGGTCGTGGTGTTCGGCGGCCTCGTCGACAAGAAGTTCCTCAACGACATCATTGTCTATGACATTGAGAACAAACTCTGGTTTGAGCCAGAATGTACCGGCAGCGTTTCTGAAGGAAAAGGTGGTCCTACACCTCGCGCCTTTCATGTTGCCATCACTATTGATTGTCATATGTTCATCTTTGGTGGACGCTCTGGTGGCAAGAGGTTGGGTGACTTCTGGATTCTAGATACAGATATATGGCAGTGGGCTGCGGTAACCAGCTTCGGCGACTTACCTACGCCTCGTGATTTTTCTGCTGCCGCTGCTATTGGGAACCAGAAAATTGTGTTGTGTGGCGGCTGGGATGGTAAAAAATGGCTGTCAGATGTGTATGTTATGGATACAATGTCTCTTGAA…	MVVVFGGLVDKKFLNDIIVYDIENKLWFEPECTGSVSEGKGGPTPRAFHVAITIDCHMFIFGGRSGGKRLGDFWILDTDIWQWAAVTSFGDLPTPRDFSAAAAIGNQKIVLCGGWDGKKWLSDVYVMDTMSLEWMELSVSGSLPPPRCGHTATMVEKRLLVFGGRVTAQWKRLPISNDEPPPPRAYHTMTSIGARHLLIGGFDGKSTFGDLWWLVPEEFDVDEELEAMGKEMVAYCGGLPLAVKVLGGLLSNKTMVEEWKRVDDNIQSQIVRIDDKSQDSVYRVLSMSYEDLPMQLKHCFLYLAHFPEDYKIQVGKLCNLWEAEGTITSSCDGATTRQIGEEYIDELVRRNMVIGVKEDLSCRWEYCQMHDMMREVCLYKAKEENFLQFIKVHTSSTSN…
Bra005271	CC-NBS	Bra	[405, 692]	1152	CN	Kelch_4 Kelch_3 coiled-coil NB-ARC coiled-coil	ATGCATAACTGGGTTAGAGCTTCCTCATCCGATTTCACCGGAACTCCTCCACAGCCCAGGAGTGGACATACAGCTGTCAATGTCGGAAAATCCATGGTCGTGGTGTTCGGCGGCCTCGTCGACAAGAAGTTCCTCAACGACATCATTGTTTATGACATTGAAAACAAACTCTGGTTTGAGCCAGAATGTACTGGCAGCGTATCTGAAGGAAAAGTTGGTCCTACACCTCGCGCCTTTCATTTTGCCATCACTATTGATTGTCATATGTTCATCTTTGGTGGACGTTCTGGTGGCAAGAGGTTGGGTGACTTCTGGGTTCTAGATACTGATATATGGCAGTGGTCTGAGTTAACCAGCTTCGGCGACTTACCTACGCCTCGTGATTTTTCTGCTGCCGCT…	MHNWVRASSSDFTGTPPQPRSGHTAVNVGKSMVVVFGGLVDKKFLNDIIVYDIENKLWFEPECTGSVSEGKVGPTPRAFHFAITIDCHMFIFGGRSGGKRLGDFWVLDTDIWQWSELTSFGDLPTPRDFSAAAAIGNQKIVLCGGWDGKKMLGERETPGWTQLKLPGQAPSSRCGHTVTSGGHYVRILYQTKCGGVCKPAFWILIGDGGECTVRVLGVVTQEKKDLPPKQVADLLRERRIVMAEGVVSFGVEKLWDLLSRESERLQGVQVQVDDLKCQMSTLQSLLEDADGKRYESKVVRSFLEDVKDIVFDAEDIIESFLLKELSGNQKGIMRRVKRLSCFLVDRRGLSMDIEGITKRMAKVVAQMHSFGIQQIIYRSPSLQERQREIRQTYPKRSQK…
Bra005273	CC-NBS	Bra	[95, 380]	835	CN	coiled-coil NB-ARC	ATGGCTGAGGGAGTTGTGTCGTTTGGAGTGGAGAAACTCTGGGATCTCCTGAGTCGAGAATCAGAGAGACTGCAGGGAGTTCATGAGAAAGTTGATGATCTAAAATGTCAGATGAGAATGTTACAGTCGTTGTTGAAAGATGCAGATGCCAAGAAATATGAGAGTGTGAGCTTTGGAATACAACAGATCATCTACAGATCACCGTCTCTACAAGAGAGACAAAGACCAAGGGAGAACCGACAAACATATCCAAAGACATCTCAAAAGGATCTTGTGGGGGTGGAACAGAGTGTTAAAGAATTGGTTGGTCATTTGGTGGAGAATGATAACATCCAAGTAGTTTCCATATCTGGGATGGGTGGTATTGGAAAAACCACTCTTGCGAGACAAGTTTTTCAT…	MAEGVVSFGVEKLWDLLSRESERLQGVHEKVDDLKCQMRMLQSLLKDADAKKYESVSFGIQQIIYRSPSLQERQRPRENRQTYPKTSQKDLVGVEQSVKELVGHLVENDNIQVVSISGMGGIGKTTLARQVFHHDIVQSHFDGFAWICVSQDFKKKDIWQKLLRDLRPHEKGIEHMNEDTLQAKIFHLLETSKYLIVMDDVWKKEDWDVIKDVFPQARGWKMILTSRNEGVGLHADPSCFPFRPKILTPEESWMLCESIAFPRREITEFNVDEELEAMGKKMVKYCGGLPLAVKVLGGLLANKTMVEEWKRVDDNIQTQIVRIDDKSQDSVYRVLSMSYEDLPMQLKHCFLYLAHFPEDYEIQVERLYYLWEAEGIITSSGDGETTRKIGEEYIGELVR…
Bra005277	CC-NBS	Bra	[165, 336]	342	CN	coiled-coil NB-ARC	ATGGCTGACGGAGTTGTGTCGTTTGGAGTGGAGAAACTCTGGGATCTCCTCAGTCGAGAATCAGAGAGACTGCAGGGAGTTCATGAGAAAGTTGATGATCTAAAATGTCAGATGAGAATGTTACAGTCGTTGTTGAAAGATGCAGATGCCAAGAAATATGAGAGTGTGGTGAGAAACTTCTTGGAAGATGTCAAAGACATTGTTTTTGATGCTGAAGATATAATTGAATCCTTTCTTTTGAAAGAATCTAGCGGTGACGAAAAAGGGATCAAGAGGCATCTGAAAAGACTTTCTTGTTTCTTAGTGGATCGCCGAGATATTTCTATGGAAATTGAAGGCATAACTAAGAGAATGTCTAAGGTGGTTGTGCAAATGCAGGTGTTTGGAATACAACAGATC…	MADGVVSFGVEKLWDLLSRESERLQGVHEKVDDLKCQMRMLQSLLKDADAKKYESVVRNFLEDVKDIVFDAEDIIESFLLKESSGDEKGIKRHLKRLSCFLVDRRDISMEIEGITKRMSKVVVQMQVFGIQQIIYRSLSLQERQRPRENPQTYPKTSQKDLVGVEQSVNELVGHLVENDSIQVVSISGMGGIGKTTLARQVLHHDIVRSHFVDGFAWICVSQEFKKKDIWQKLLRDLRPHDTGIEQMNEDTLQAKIFQLLETSKYLIVMDDVWKTEDWDVIKDVFPQERRGWKMILTSRDEGVGLHADPTCFPFRPKPLTPEESWKLCESIAFPRKEITGLR
Bra005278	NBS	Bra	[12, 66]	520	N	NB-ARC	ATGACAAAAGTCAAGATAGTTCGCATAGATGACAAAAATCAAGATTCGGTTTACCGAGTATTGTCTATGAGCTATGAAGATTTGCCAATGCAGTTGAAGAATTGCTTCCTCTACCTAGCTCATTTTCCAGAAGATTACAAGATAGAAGCAGAGCAATTGTATTATTACTGGGAAGCAGAAGGAATAATAACGTCAAGTATCGATGGAGAAACCACTAGGAAAATTGGAGAAGACTACATAGAGGAGCTAGTAAGGAGAAATATGATTATTGGAGTAAAAGATGATTTGAGTTGCAGATGGGAGTATTGTCAAATGCATGACATGATGAGAGAAGTATGTTTATATAAAGCCAAAGAAGAGAACTTTCTGCAGTTTATCAAAGTACCTACTTCTTCCACC…	MTKVKIVRIDDKNQDSVYRVLSMSYEDLPMQLKNCFLYLAHFPEDYKIEAEQLYYYWEAEGIITSSIDGETTRKIGEDYIEELVRRNMIIGVKDDLSCRWEYCQMHDMMREVCLYKAKEENFLQFIKVPTSSTSTISAHTPTRSRRLAVYGGDTLGCKNNKKVRSVLGFGLDSNLWKQSGQGLRNLQLLRVLHLSLDYKSDSRGGRIPSSIGKLIHLRYLSLDMGWGTHVPSSLQNLKLLIYFSIFSWEIVQLPSIFKEMVQLRFLQLPFVIDSKTKLELGNLVNLEYLGDFQSQYGSITDFIRMKKLRTLEINLKGRYTSEILASSLCKLTNLEELRLIDEINESDGAYDLDFVWNFIHLRHLELDIHMTRLPDHSRLPPHLAHISLRYCNVKEDPLQ…
Bra006094	TIR-NBS-LRR	Bra	[240, 499]	1184	TNLLLL	TIR NB-ARC LRR_3 LRR_7 LRR_1 LRR_7	ATGGATTCTTCTTTTTTGCTCACCACTCTTGCTGCTGCAATAGGGCTCTTAACAGTTCTGAGAAAACTTAGATTCCATCAAGAAGATAACAGAGAAAAGGATCCTTCTTCTTCATCAACTTCATCTTCTTTGTCTCCTTCAACGGTTCATTTACCTTCTTCTTCTCACATCTGGACGCATGATGTCTTTCCTAGCTTCCGTGGGGAAGATGTACGCAGAGACTTCTTCAGTCACATTCAGAGGGAGTTTGAAAGAAAAGGAATCACTCCGTTCATAGATAATGAAATCAAAAGAGGAGAATCTATCGGTCCAGAGCTGATCAGGGCCATCAGAGGATCAAAGATTGCAATTATCTTGCTCTCTAGAAACTATGCCTCCTCAAAATGGTGTCTTGATGAA…	MDSSFLLTTLAAAIGLLTVLRKLRFHQEDNREKDPSSSSTSSSLSPSTVHLPSSSHIWTHDVFPSFRGEDVRRDFFSHIQREFERKGITPFIDNEIKRGESIGPELIRAIRGSKIAIILLSRNYASSKWCLDELVEIMKCREEFGQTVMAIFHKVDPSDVKKLTGDFGKFFKKTCAGKAKDCIERWRQALAKVATIAGYHSSNWDNEADMIKKIATDTSNMLNNFTPSNDFDGLVGMGAHWENLKSILCLGSDEVRMIGIWGPPGIGKTTIARVAFNQLSNSFQLSVFMDDLKANSSRLCSDDYSVKLQLQQQFMSQITDHKDMVVSHFGVVSNRLRDKKVLVVLDGVNRSVQLDAMAKETWWFGPGSRIIITTQDQKLFRAHGINHIYEVNLPTNDEA…
Bra006095	NBS-LRR	Bra	[26, 282]	969	NLLL	NB-ARC LRR_3 LRR_1 LRR_7	ATGCTGAATAATTTCACACCATCGACTGATTTCGACGGGTTAGTTGGTATGGGAGCTCATTTGAAAAAGATGGAACCATTGTTATGCCTAGGATCAGATGAAGTGAGGATGATTGGGATTTGGGGTCCTCCTGGGATTGGGAAGACCACAATCGCTAGAGTAGCATATAACCAACTCTCCAACAGTTTTCAACTGAGTGTATTTATGGATGATATCAAAGCAAACTCTTCAAGACTGTGTTCTGATGACTACAGCGTAAAGTTGCAATTACAGCAACAGTTTATGTCTCAAATAACCGATCATAAGGATATGGTTGTATCTCATTTGGGAGTTGCCTCAAATAGGTTGAAGGACAAGAAAGTTCTTGTTGTTCTTGATGGCGTGGACCGGTCAATACAA…	MLNNFTPSTDFDGLVGMGAHLKKMEPLLCLGSDEVRMIGIWGPPGIGKTTIARVAYNQLSNSFQLSVFMDDIKANSSRLCSDDYSVKLQLQQQFMSQITDHKDMVVSHLGVASNRLKDKKVLVVLDGVDRSIQLDAMAKETWWFGPGSRIIITTQDQKLLRAHGINHIYEVDFPTNDEALQIFCMHSFGQKSPKYGFEELAREVTQLSGELPLGLRVMGSYFRGMSKQEWINVLPRLRTSLYADIRSILKFSYDALDDEDKYLFLHIACFFSYEEIHKVEVYLAKKFVEVRQRLNVLAERSLISIDWGVIRMHSLLEKLGREIVCKQSIHDPGQRQFLYDCREICELLTGEATGSKSVIGIKLDYYKIEEELDVSEKAFDGMSNLQFLQVNGYGAPLQL…
Bra006146	TIR-NBS-LRR	Bra	[263, 521]	1122	TNLLLL	TIR NB-ARC LRR_3 LRR_7 LRR_1 LRR_7	ATGACAAAACGTAAATTCCATGAAGTGGATAACGGAGAAAATAATTATTTTTCTTCTTGTTCACCTTCGTCTTCTTTGTCTCCTTCAATAGTTCCTCCACCTTCTACTCGCATCTGGACGCATCATGTCTTTCCTAGCTTCCGCGGGGAAGATGTACGCAGAAAATTTTTCAGTCACATTCAGATGGAGTTGGAAAGAAAAGGAATCACTCCGTTCATTGATAATGAAATCAGAAGAGGAGAATCCATCGGTCCCGAACTCATTAGGGCCATCAGAGGATCTAAGATAGCAATTATCTTGATCTCTAGGAACTATGCCTCCTCAAAATGGTGTCTTGATGAACTGGTGGAGATTATGAAATGCAGAGAAGAGTTGGGTCAAACTGTAATGCCTGTTTTC…	MTKRKFHEVDNGENNYFSSCSPSSSLSPSIVPPPSTRIWTHHVFPSFRGEDVRRKFFSHIQMELERKGITPFIDNEIRRGESIGPELIRAIRGSKIAIILISRNYASSKWCLDELVEIMKCREELGQTVMPVFYEVDPSNVKKLTGDFGKVFRKTCAGKTKECIKRWRQAFAKVATIAGYHSSNWLVLFLYSCFLYTFLINLTHPTNFIFLYGCEYDYLMDALNSPIIRDNEADMIKKITTDISNMLNNFTPSNDLDELIGMEAQLEKMKPLLCLGSDEVRMIGIWGPPGIGKTTIARFAFNQLSNRFQLSVFMDDLKPNPTRLCSDDYSLKLQLHQRFMSQITNHKDMVVSHLGVASNRLKDKKVLVVLDGVDRSVQLDAVAKEAWWFGPGSRIIITT…
Bra006452	TIR-NBS-LRR	Bra	[798, 1055]	1661	TNL	U-box TIR NB-ARC LRR_3	ATGGAGGAATCGACGGCGGAGTCTACGGCAGCAACCGCCGATGCTCTGAGGATGGAGTTAAAGAAGACGATTGCGGAGATTCTCGACGACGGAGGAGTAAGCGAAGATCGCGGTGAGACTGACGGAAGCTCCCGAGTCTTGAAAGCAATTGACGAGGCGGTTCGAATGCTGAATCTTCTGAGGGAAGTTGAATCGAAGTTGCCGGACTCTGATACTTCTTCGTCTTCTCCGACTTCTCTGCCCGAAGTGCCGAAAGAGTTCAAGTGTATGCTCTCGCACGCGATCATGAGCGAACCTGTAGTCATCGCTTCTGGCCAGACCTATGAAAGGAGATACATCCAACAGTGGCTGATGTGTAAAGTGACATGTCCCAAGACCAGAGAAGTCCTCTCTCACCGT…	MEESTAESTAATADALRMELKKTIAEILDDGGVSEDRGETDGSSRVLKAIDEAVRMLNLLREVESKLPDSDTSSSSPTSLPEVPKEFKCMLSHAIMSEPVVIASGQTYERRYIQQWLMCKVTCPKTREVLSHRLWSPNYLVAELIAQWCQANKYDRPEPSDKPIGLFNDDIDLLLQRISSPSSVEDQTKAANELRRQTKRFDNVPASFVAEIPESITRLLTPLSALGEDIDSNPGFQKDIITALLYISGLEENKTAVAQHPLVIPLLTKSLKQGTAKTRRNSAEALWLLSKLDSNKTIIGNSDTLKALVHVIKEDHFTAAISASYAVFHLCCLPENREKVVSEGLIPALINRIKERSYVYVYFALLALMTAQNGVIEEIEDLGFVDGMFSILRNTSCSV…
Bra006487	TIR-NBS	Bra	[187, 429]	510	TN	TIR NB-ARC	ATGGATCCTAATTCTTCTCTATCTCGCGGATATATGCATGATGTCTTCCCCAGTTTCTGCGGTCAAGACGTTCGCAAAACCTTTCTCAGCCACTTTCTTGAAGGGCTGAAAAGAGAAGGAATAAACACCTTCATAGACAATGGGATCACGAGGAGCGAGTCTATTAACTCCGAGCTCGTTAGAGCTATCAAGGAAGCAAGGATTGCTATCGTTATTCTCTCAAATAACTACGACTCTTCAAGTTGGTGTCTTAACGAATTGCAGTTGATCATGGAGTGCAGGTTAGCTTTAGGACAGACTGTTATGACAATCTTCTACGAAGTGGATCCGTCAGATGTAAGAAAACAGACCGGAGATTTCGGGAAGGCCTTTGAAGAAACTTGTGATGGGAAGACAGAG…	MDPNSSLSRGYMHDVFPSFCGQDVRKTFLSHFLEGLKREGINTFIDNGITRSESINSELVRAIKEARIAIVILSNNYDSSSWCLNELQLIMECRLALGQTVMTIFYEVDPSDVRKQTGDFGKAFEETCDGKTEEEKHRWRQALTQVAVIAGEHSVSWASEAEMMLKIVMDVSNELPSTDFDRLVGIEAHVAKVKAMMCLESDEVKVVGIWGPAGIGKTTIARALYKEVSCNFQLKYYKENVEGKYKTIQFDKHYLQNYLENEINSGVFDHRDMKIPDLQEAKFRLKHQRVLLILDDIGCDELKALGNLIQGLRFGSKVIVTSEDVYKLKTNGINQVYKVVFPSKEEALQIFSYSAFGQKCPPRSYVEKAVEVTKFVAPFPLGLKVLGSSFRGKTKDEWM…
Bra006556	TIR-NBS-LRR	Bra	[252, 511]	1235	TNLL	TIR NB-ARC LRR_3 LRR_1	ATGGATTCTTCTTTTTTCCTTACCACTGTTGCTGCTGCAATAGGTCTGTTTATCCTTACCACTGTTGCTGCTGCAATAGGTCTCTTTACTCTTTTGAGAAAACTTAGATTACATCAAGATGATAACAGAGAAAAGGATTCTTCTTCTTCATCACCTTCATCTTCTTTGTCTCCTTCACCAGTTCCTCCACCTTCTTCTTCTCGCATCTGGACGCATCATGTCTTTCCCAGCTTCCGCGGGGAAGATGTCCGCAAAGACTTTCTTAGCCACATTCAGATGGAGTTCCAAAGAAAAGGAATCACACCATTCATTGATAATGAAATTAAAAGAAGAGATGATATTGGTCCGGAGCTCATCAGGGCCATTAGAGGATCTAAGATTGCAATTATCTTGCTCTCT…	MDSSFFLTTVAAAIGLFILTTVAAAIGLFTLLRKLRLHQDDNREKDSSSSSPSSSLSPSPVPPPSSSRIWTHHVFPSFRGEDVRKDFLSHIQMEFQRKGITPFIDNEIKRRDDIGPELIRAIRGSKIAIILLSRNYASSKWCLDELVEIMKCREELGQTVMAIFYRVDPSDVKKLAGDFGRVFKKTCAGRTKENIERWRQALAKVATIAGYHSSNWDNEAAMIKKIATDISDMLNNFTPSNDFDGLVGMGAHLEKMEPLLCLGSDEVRMIGIWGPPGIGKTTIARVAYSKLSNNFQLSVFMDDLKANYTRLCSDDYSLKLQLQQQFMSQITNQKDMVVSHLGVASNRLKDKKVLVVLDGVDQSVQLEAMAKETWWFGPGSRIIITAQDQKLFRAHGVNL…
Bra008053	TIR-NBS	Bra	[212, 473]	866	TN	TIR NB-ARC	ATGGCGTCGTCTTCGTCATCGTCTGCAACTCCGGCACCGAAGTTTGATGTGTTCCTAAGCTTTCGAGGACCAGACACCCGCAAAAACTTTGTCAGCCATTTATACGCGGCACTTTGTAGAAAGGGTTTATATACTTATAAAGACGATGAGGAGATGGAGAAGGGAGGCTTGATTCCAGACGAACTCATCAAAGCCATCAAGACTTCCAGGTTCTTCATAGTTGTAATCTCAGAAAACTTTGATAATTCATACTGGTGCTTGGAGGAGCTCCGGGCTATAATGGAGGTGGAAGCGGTCAAGCGAAAGGAAGACATCAATGTGCTGATTCCAATCTTCTATAGAGTTAAACCAGGTCGCATCAATCGCGAAAACTTAGCCGCTGCGTTTTCTGACATGAAA…	MASSSSSSATPAPKFDVFLSFRGPDTRKNFVSHLYAALCRKGLYTYKDDEEMEKGGLIPDELIKAIKTSRFFIVVISENFDNSYWCLEELRAIMEVEAVKRKEDINVLIPIFYRVKPGRINRENLAAAFSDMKHPPMEETAMINEWENTLSQLANRASYIFSTRRLLTNKQLYVFNVSVDEATRIEEVVQKISDWWFSGQERDHADIVGIRSHMERLASLLEMESDDEVRIVGISGMEGVGKTTIADYLYSQFSRQFAASCFVDVKKKYEEGGQLYLEQYVLSVILGTGSNNLERMRTRSHHIKQKLRNRKVFVVLDDVDKVEQIHGLAKDKSWFGPGSRIIITTRDKGLLDTCGVQFVYPVKCLSAEDASQMFKQIVFKGSDPPAGFEQLLTRVSRLA…
Bra008055	CC-TIR-NBS	Bra	[232, 503]	534	CTN	coiled-coil TIR NB-ARC	ATGTATACATCTTCGTTATCATCCAACGCAAAAGTGGATGTGTTCCTAAGTTTCAGAGAAGAAATTCGTGGGGGATTTGTAAGCGGATTTCTAAGCCATCTGAGGCATGCGCTTGCTCGACAAAGCATAACATGTTTTATAGACAACCAAGAGGAGGAGAGGACAGAGAAAAGGAAGCAACTTTCAGCCAAGAAGGTCCTCCATGCTATCCCGGAGTCTAAAGTAGCAGTGGTTGTGTTATCTAAGAACTATGCCTCCTCTTCCTGGTCTTTAAACGAGCTGGCGGAGATTATGGAGACAAACTTGATGATGGTTCCGGTCTACTACGAGGTGGATATATCTGATGTCCGGTATCAGAAAGGCAGTTTCGGGGAGGATTTACGGAGACATGGCCAATCC…	MYTSSLSSNAKVDVFLSFREEIRGGFVSGFLSHLRHALARQSITCFIDNQEEERTEKRKQLSAKKVLHAIPESKVAVVVLSKNYASSSWSLNELAEIMETNLMMVPVYYEVDISDVRYQKGSFGEDLRRHGQSESSQTMKRWKACLTKLTDTKPEFSPQTSKDEAKLVRDITRHVSGLLSTSRLPKNLLPGKTCEDKPNTRMTSWSRRVSDSNKIMATISGKSYSPIAMDRQTDSIYEILKLECTSEVYVIAVTGVAGIGKTTIARHLFNKLSSRFEESCFFEASRNILDDSSQAQRVITSSATKNINQNLSTACYQNHYSLEISRNFLDQGHDLSALFGSHEKLLSPKSRKRKARQTLGDEDNKRRRICKKRVLIIVDNIGIEDLEMVMKGVNRFCPG…
Bra008056	TIR-NBS	Bra	[200, 464]	517	TN	TIR NB-ARC	ATGTATTCGGTGTTTTTGAATTTCAGAGGGGAAGACGTGCGTAAAAGTTTTATCAGCCATCTGATTCGTGAGTTAAATCAAAAAGGCATAAGAAGTTTTAAGGACGAGGAGGAGGAGGTGGAGGACGAGAAAAAGAGAGGGAAGCAAATCTCCGCTTCCCTTCACCGTGCTATTTCAGAGTCGTATGTGGCGTTGGTTGTGTTGTCTAAGAACTATTCTTCTTCTGTCGGGTGTTTAGATGAACTGGACAAGATTATGGATCGTGCTCGGCAGAAATTGACGGTAGTGGTGCCTGTCTTCTATGAGGTGGATTTGTCTGATGTGAAATACCAGAGAGGTGGATTCAGGGAAGATTTCGAGAGACATGGACAAGTAGAGAGTCCAAAGACGTTGAAGAGG…	MYSVFLNFRGEDVRKSFISHLIRELNQKGIRSFKDEEEEVEDEKKRGKQISASLHRAISESYVALVVLSKNYSSSVGCLDELDKIMDRARQKLTVVVPVFYEVDLSDVKYQRGGFREDFERHGQVESPKTLKRKDEAKLVRDITRHVSGLLSESRLHKELLPGKACGDKSAIKKTRLHSASDQFMATKSEISSNLVAMDRHLELMKGVLALKSTNEVRVIGISGVKGIGKTTIAKFIYQELSPDFQEHYFLETSTNIHEHLSGNQSIGQISIASNRCKQSTPAFQNHCLLATSMNFYDQGHVGRASSSGSPKEILSPRGKKRKASQTSSDLGSEAKRARIGDQRALVIVDNVETIKQLGEIMKDAKCLGRFCPGSRVIVTTEDKSLLLARGVEHVYEMD…
Bra008060	TIR-NBS	Bra	[219, 396]	454	TN	TIR NB-ARC	ATGAATAGAATCTTGAGAAAACTATCGTGCGTTAAGACAAAAGTTAAAACTTCACTGCGACTATTCGAATCCAGGTCATCACTGTCTTCTTCCTCTTCTGCCTCTTTTACTCCCAAGAGGTTCGACGTCTTTCTAAGCTTCAGAGGCGCAGATACTCGCAGGAAGTTCGTTAGCTTTCTGTACAATGATCTAGAGGCTAAAGAGATTCGAACGTTCAAAGACGACAAGGAACTGGAGAGTGGCCGTCCTATTCCACCGGAGCTTATCCAAGCCATCAAAGGATCAAAAATCGCGGTGGTGGTGGTCTCTGCGACTTACCCTGCCTCCTACTGGTGTCTAGAGGAGCTCGTGAAGATTCTGAAGTACGAGAGAAAGGGTTTGCTTAAAGTTCTGCCTGTT…	MNRILRKLSCVKTKVKTSLRLFESRSSLSSSSSASFTPKRFDVFLSFRGADTRRKFVSFLYNDLEAKEIRTFKDDKELESGRPIPPELIQAIKGSKIAVVVVSATYPASYWCLEELVKILKYERKGLLKVLPVFYEVDPSHLRWQIGEVAKQFKKHEKRQSKERVKSWRDALAYLANLSGECSKKWDDDSKLVDGITEKISKMLFSTTPTNGNNLIGIDQHMDELYPLLDLNSNQGVRVIGIWGRGSNGRSVLARHVYENISHNFDAHCLIEDVRRVSRHCRRSHLQEELLSKMQGEGLGAKTRCLNAIKARLRNKKILLVANDVDKIKQLDALAEEFSWFGPGSRIIITTQDRQLLSSSGVTSVYEVEILRCYEVRQLFRSEAFRQRDDPRVRQLFRS…
Bra008977	NBS	Bra	[46, 165]	172	N	NB-ARC	ATGGAACCATTGTTAGGCATCTGCTCAATTGCTGGAAGTGCATATAACAAACTCCCCGACAGTTCTCAGCTGAGTGACTTTATGGAGAAAGTCAAAGCAAAATATACAAGACCTTGTTGGTTTGGTCGTCCTTGGAGTCGAACTATCTCTACGACACAAGATCAGCAAGTTCTTACAGCAGTTGGGATTAACGATATTTACAAGGTGAATATTCCACGACATGAGGAGTCTCTTCAAATCTTTTGCAAGTATGCTTTTGGTCAAAATTCTCCTATAGAGGGTTTTGAGGTGCTTGCTGGAGAAGTCACAAAACTTGCTGGTGCACTCCCTTTGGCGCTAAGGGTTTTGGGCTCATACTTCCGGGGAATGGCCATGTACGAGTGGGAAGAGTTACTTCCA…	MEPLLGICSIAGSAYNKLPDSSQLSDFMEKVKAKYTRPCWFGRPWSRTISTTQDQQVLTAVGINDIYKVNIPRHEESLQIFCKYAFGQNSPIEGFEVLAGEVTKLAGALPLALRVLGSYFRGMAMYEWEELLPKLRTRLDDSIESTLKFSYDTLDDEDKDLFLHIVSLLNHI
Bra009141	TIR-NBS-LRR	Bra	[190, 453]	1050	TNL	TIR NB-ARC LRR_7	ATGGCTTCATCATCTCGCAGCCGGAGCTTACAGGTGTTCCCAAGCTTCAGGGGGAAAGATGTTCGGCAAACATTCCTCAGCCACCTTATCGTTGCTCTGGATCGCAAACTAGTCTGTACCGTATTCAAAGACAGTCAAATCGAGCGCGGCCACTCGATCAGCCCAGCTCTTGTGCAGGCGATCAGAGACTCCAGGGTTTCCATCGTAGTGCTCTCCAAGAACTACGCTTCCTCCAGCTGGTGTTTAGACGAGTTGCTGGAGATCTTGAAGTGCAGAGAAGAGTTAGGCCAGATTGTTATGACGATCTTCTACGATTTGGATCCTTCTGACGTTAGGTATCAGATCGGAGAATTCGGCAAGGCCTTTGAGAAAACTTGCGAGAAGAAAACAGCAGATGTG…	MASSSRSRSLQVFPSFRGKDVRQTFLSHLIVALDRKLVCTVFKDSQIERGHSISPALVQAIRDSRVSIVVLSKNYASSSWCLDELLEILKCREELGQIVMTIFYDLDPSDVRYQIGEFGKAFEKTCEKKTADVTKQWGLALTEVANIHGHHSRKWDSEAHMVDDFVNDVSCKLNCSQSSSEEFDDLIGIEAHIANMVSLLSMDAEQVLMVGIWGPSGIGKSTIARALFGRLSYRFQRCVFIDRSFIDKTLENFRRINLDDYGVKLQLQEKFLSEILDHKDVKIDHLGVLGGRLQNHKVLIVLDDVDDRLLLDALVGQTLWFGSGSRIIVVTKDVHLLRSHGIERVYEVGFPSEDQALEMFCQSAFKRNSPADGFMDLAVEVSKLAGNLPLGLNLLGSSL…
Bra009434	NBS-LRR	Bra	[184, 438]	811	NL	RPW8 NB-ARC LRR_1	ATGGCCGAACTTATCGGCGGAGAAGTCGTGACGGAGCTCGTAAAACAGCTCTTCGCCGTATCCAGAAAAGCCTTGAGATGCAGAGGCGTCGCCGAGAATCTCGCCAACATGATCGCAGGCGTTCAACCGACCATCAAGGAGATCCTCTACAGCGGAGTAGAAGTGAGCGCTCACCGCCAGGTTCAGCTTCGTATGTTCTCCGAAACCTTAGACAAGTGCAAGAAGCTCACCGACAAGGTTCTCAAATGCAACCGCTGGAACATGGTTCGCCAGCTTTACCACGCCAAGAAAATGGAAGACTTGGAGAAGAAGATCTCCAGGTTCATCCAGGGCTTGCCTCTCCACGTTCTCTGTGACGTTCATCACCTTCGTGCTGACTCTGAGGTTCGGTTCGACCGG…	MAELIGGEVVTELVKQLFAVSRKALRCRGVAENLANMIAGVQPTIKEILYSGVEVSAHRQVQLRMFSETLDKCKKLTDKVLKCNRWNMVRQLYHAKKMEDLEKKISRFIQGLPLHVLCDVHHLRADSEVRFDRIDRGFDSLSEKMGSMKIRGGGLVQEEMKAGEAAMTDGDLGNLGVGLELGKRKVKEMMFGLKDEGGLVGISGMSGSGKTTLAKEVARDEDVLGHFGRRVLFLTVSQSPNIEELKACIWGFLTGNEDGFGATLPEPVGQTRRLVILDDVWTREALDKLMFNIPGTTTLVVSRSKLADPRTTYEVELLNENEATSLFCLSAFNEKSVPFGFSKVLVKQVVAECKGLPLSLKVVGASLKSRPEKYWEGVVNRLSRGEPADETHESRVFAQ…
Bra009882	NBS-LRR	Bra	[189, 442]	821	NL	RPW8 NB-ARC LRR_1	ATGAGCGATTGGCTTGGGGGAGCTTTGGTCTCTGAGGTTCTGAAAGGTTTGATCCAAGAGGCTAAGACGATGATAGACTTCAAACTATTGTCTGAAGATCTCGCATCAACTATGGAGAGAATGATTCCTCTTACGGAACAGATCGATACGATCCAAGGTAAGGCAGACTTCTTTGATTATGGGGATCTCAAGGTACTGAAGCAAACCATCCAAAGAGCTAGGAAAGTGCTTGATAAGTGTCAACGAGGAGGCGTCTGGTTTTACGAGAAACCTCTGGTCTCAAGAAAGATTAAGGGAATCAATAAGGATATGGTCAAGTTCTGCCAGATGGACCTGCAGCTTCATCAGTACAGGAACCAGTTGGGATTGTCCGTTGTGGTGGGGAACATTGATGATAAG…	MSDWLGGALVSEVLKGLIQEAKTMIDFKLLSEDLASTMERMIPLTEQIDTIQGKADFFDYGDLKVLKQTIQRARKVLDKCQRGGVWFYEKPLVSRKIKGINKDMVKFCQMDLQLHQYRNQLGLSVVVGNIDDKVEGWSKRMDSLSVAPVPAFTDHLCSVPKLDKPPVGLDWPLMDLKKRFIDNTTAASLVVSAPPGCGKTTLVTHLCNNVDVKRHFKHILFNVVSSTPNFRTIVQNLIQYNGHAPQTFENDTQATVALRKVLEKLTEDGGPILLVLDDVWQGADSFLEKFRISVRNYKVLVTSRSEFRSFGPTYSLKPLEYENARALLVQWASRPIPNNASPDEYENLLKKILKRCNGFPIVIEVVGVSLKGKSINTWKGQVESWSGGKKTILDSPRPS…
Bra010496	TIR-NBS-LRR	Bra	[279, 530]	1184	TNLLLLLLLLL	TIR NB-ARC LRR_3 LRR_7 LRR_1 LRR_1 LRR_1 LRR_1 LRR_1 LRR_1 LRR_1	ATGTTAGGTAGATCCACTGACTACGCTGGCCCACAAATTTCGTGTGGAAAAGTGATACCTATGTTCCACGATGGTAACTTTCTTTCTTCTTCAGTCAATGGGATAACAGTTCCGTGTTGTGTTTCTGCTGCTGCAATCTGCTTCTACGCCCTTTTGGGTACAGTATTTTTCAACAGGAAATCAAGATCCCATCAAGAAAACAAAACAATGGCTTCTTCTTCTTTAACTCGTTTGGCTCCTCCGTCTTCTTTGCCTCCCAATTGTAAACACCAAGTCTTCCCAAGCTTCCACGGGGTAGATGTCCTCGAAAACTTTCTCAGCCACATTGTCAAGGAGTTCAAGAGCAACGCAATCGACCTATTCATTGACAATAACATAGAGAGAAGTAAGTCAATCGGT…	MLGRSTDYAGPQISCGKVIPMFHDGNFLSSSVNGITVPCCVSAAAICFYALLGTVFFNRKSRSHQENKTMASSSLTRLAPPSSLPPNCKHQVFPSFHGVDVLENFLSHIVKEFKSNAIDLFIDNNIERSKSIGPALIEAIRGSRVAIVLLSKNYASSTWCLNELVEIMECREEVGQTVITIFYQVNPTDIKKQKSYFGKVFRKTCKGKRNEEIQRWKHALTDVAQIEGYHSINWKNESEMIEYIATDVSNKLNLSAPSSDFDGFVGMKSQMVTMGPLLQLDSEEVRKIGILGQPGIGKTTIARYIFNTYSREFQLSVFMDNIKRKYATTACSDDYSVKLDLQKHFMSQLTNVTDINNFSHLGIAKHRLKDKKVLVVLDDVDRLVQVEAFAKETNWFGPG…
Bra010551	TIR-NBS-LRR	Bra	[275, 531]	1986	TNLL	TIR NB-ARC LRR_3 LRR_1 U-box	ATGGATTCTTCACTTTATCTAATTTGTAGCTGGGTTGCTGCAATCAGTTTCCTCACGATTTTGGCTACGTTGTTGTTTATGGTTTACAAAAAAAACAGATCCGTAACTGCTTCTTTTTCACCTCCCAATTGGAAACACCAAAGCTACTGCGAACCGAGTCTACACTTAGTTGAGATGGAACCGAGTCTAGACTCAGATGAAGGGAACATGGACAACTGTGAACCAGAGCAGAGGCTGGAAGCGTTTATTTCACGGTTTAACTCGGAACTTAGGAAACAGAGGCAAGAGCATATCATCACAAACGAAGATTTAAAGGCATCTTCCCAAGGATCATCTAGTGGAGGACTACCCGCGGTCTACATTTATTGCGCAAATACATTACAGTACTCCTTCGCTAGC…	MDSSLYLICSWVAAISFLTILATLLFMVYKKNRSVTASFSPPNWKHQSYCEPSLHLVEMEPSLDSDEGNMDNCEPEQRLEAFISRFNSELRKQRQEHIITNEDLKASSQGSSSGGLPAVYIYCANTLQYSFASHLSMGFHRKGIYASANSNETLDVMEGASASVVVFSKNYLSSPSCLDKLVRVLQCRRKSGQLVVPVFYDVSPSNVEVQEQESVDRISALQELREFTGYQFREGCSECELVEEIVKDVYEKLLPAEQIGISLRLLEIEHLLCKQPWGIRRLGIWGMPGIGKTTLAKAVFDQISGGYEAFFFIKHFDKAFNEKGLHCLLEEHFGNILMDLPRVCSSITRPSFPGDILSKKRTLVVLDDVQNPLVAESFLGGFHWFGPGSLIIITSRDKQ…
Bra010552	TIR-NBS-LRR	Bra	[289, 437]	1141	TNL	TIR NB-ARC LRR_3	ATGTTGACGGTGGCCTCCTCTTCTTCCTCGGTCCAATCACCACCGCAGAATCAAGTCTTCTTAAACTTTCGAGGGAAACAGTTGCGATACGGCTTCGTCAGCCATCTGGAGAAGGCGTTGAGAAGAGATGGGATCAACGTCTTTGTCGACAAAAACGAAACCAAAGGCAAAGATCTCAGCAGCCTCTTTTCCAGAATCGAAGAATCGAGGATCGCGCTAGCCATCTTCTCGAGCATGTATACGGAATCAAAGTGGTGCTTGAACGAGCTGGAGAAGATCAAGGAGTGCGTTGACTTGGGAAAACTCGTGGTCATCCCCATCTTCTACAAGGTGGACACAGACGATGTCAAAAATCTGAATGGAGTGTTCGGTGACAAGTTTTGGGAATTGGCTAAGACT…	MLTVASSSSSVQSPPQNQVFLNFRGKQLRYGFVSHLEKALRRDGINVFVDKNETKGKDLSSLFSRIEESRIALAIFSSMYTESKWCLNELEKIKECVDLGKLVVIPIFYKVDTDDVKNLNGVFGDKFWELAKTCNGEKFEKWRQALQNIPQKLGFTLGETSDEGDYINQIVGEVVKVLSSDLERQIPIDNHPCSGAEKTPEAAPDLPPPLFGIENRLTQLEMKLDFECENTITIGVVGMPGIGKTTLTKMLYEKWRGEFLRCVFLHDVRKLWKDCKMNRDIFMRELLKDDDVDKSQIETLLGECDWIKRGSRIFITTSDKSVIKGVVDDTYEVLRLSGRDSFQYFSYFAFSGKLCPPEDNFLNLSRLFVDYAKGNPLALKILGVELSEKDETHWEETLR…
Bra010588	NBS-LRR-TIR-NBS-LRR	Bra	[81, 341] [1080, 1333]	1939	NLLTNLL	NB-ARC LRR_3 LRR_1 TIR NB-ARC LRR_1 LRR_1	ATGGATTCTTATTTTGTTTCCCTTGCTGCTGCTGCTGCAATCAGCTTCTACGCCCTTTTTGAGGATGAGATCAGAAGATGGAAACGTGCTTTGACGGAAGTGGCCCAAATCGCAGGTTTCCATTCAACAAACGGGAAGAGTGAAGCAGAGATGATTGAAGATATTGCCACTGATGTTTCCAACAAGTTGAGCCTTTCCGCACCATGCAGTGATTTCGACGGCTTAGTAGGGATGGAATCTAAGATGACAGAAATGAGATCATTGTTACAGCTAGATTCCGACGAGGTGAGAAAAATAGGGATCTTGGGTCCGTCTGGGATTGGTAAGCCCACCATTGCTAGATCTCTATTCAACCGTCACTCCCAAGATTTTCAACTGAGCGTCTTTATAGATAACATC…	MDSYFVSLAAAAAISFYALFEDEIRRWKRALTEVAQIAGFHSTNGKSEAEMIEDIATDVSNKLSLSAPCSDFDGLVGMESKMTEMRSLLQLDSDEVRKIGILGPSGIGKPTIARSLFNRHSQDFQLSVFIDNIKRNYAIPACSDDYSVKLNLQKHFMSQLTNETCTSISHLGVVKDRLKDKKVLVVLDDVDRLVQLEAMAKESSWFGPGSRIIITTQDQKVLKASGINHIHKVCLPSHDEALQMFCMYAFDQKEPKDGFEGLAWKVSDLVGSLTLGLKVMGSYFRGMSEQEWIKALPKLKTHLDRDREISSILKFSYDALHDEDKSLFLHIACFFDDEPVDIVEGCLAKCFLDVTQGIRVLVEKSLISIEDEMIKMSKLLVQLGRQIVQNESVSEPGKR…
Bra010589	TIR-NBS-LRR	Bra	[195, 458]	1028	TNLLL	TIR NB-ARC LRR_1 LRR_7 LRR_1	ATGGCTACGTCTTCTTTAACTCTTTTGGCCCCTCGCAATTGGAAATATCATGTTTTCCCAAGCTTCCATGGGGCAGATGTACGCACAAACTTTCTCAGCCACGTTCTCAAGGAACTCAGAAGCAAAGGAATCGACTCTTTCATTGACAATGATATAGAGAGGAGTAAGCTGATTGGTCCTGAGCTCGTAGAAGCTATTAGAGGATCTAGGATTGCGATTGTCTTGCTCTCGAGGAACTATGCTTCTTCGACATGGTGCTTGAACGAGCTGGTGGAGATCATTAAGTGCAGAGAAGAGTTTGGTCAAACAGTAGTGCCCCTTTTCTATGAACTGGATCCAACTGATGTAAAGAAGCAAACTGGTGATTTTGGGAAAGTCTTGGGAAAAACTTGTAGAGGA…	MATSSLTLLAPRNWKYHVFPSFHGADVRTNFLSHVLKELRSKGIDSFIDNDIERSKLIGPELVEAIRGSRIAIVLLSRNYASSTWCLNELVEIIKCREEFGQTVVPLFYELDPTDVKKQTGDFGKVLGKTCRGKEKEDIQRWKRALTEVAQIAGFHSANGENEAELIEYIATDVSNKLNLSAPCSDFDGLVGMESRMAEMRQVLQLDSDEVRKIGILGPPGIGKTTIARSLFNRHSQDFQLSVFMDNIKRKFVIMACSDDYSVKLDFQKQFMYQLTNETGIKIPHLGVAKDRLKDKKVLVILDDVDQLVQLEAMAKETSWFGPGSRIIITTQDEKVLKASGIDHIHRVNLPSDDEALQMFCMYAFDQKYPKDGFKKLACEVRNLVGGLPLGLRVMGSYF…
Bra010590	TIR-NBS-LRR	Bra	[211, 475]	983	TNLLLLLLL	TIR NB-ARC LRR_1 LRR_7 LRR_1 LRR_1 LRR_1 LRR_1 LRR_7	ATGAAATCAAGATCCCATCAAAGAAACCAAACAGCTGCTTCGTCTTTAACTCTTTTGGCTCCTCCGTCTTCTTTGCCACACAACTCGAAGCACCATGTCTTCCCGAGCTTCCACGGGGCAGATGTACGCAAAACCTTCCTTAGCCACGTTCTCAAGGAGTTCAGGAGCAAAGGAATCGACCTATTCATTGACAAAGATATAGAGAGAAGTAAGTCAATCGGTCCTGCCCTTATAGAAGCTATTAGAGGATCGAGGATTGCTATTGTCTTGCTCTCGGAGAACTATGCTTCGTCTACATGGTGCTTGAACGAGCTGGTGGAGATCATCAAGTGCAGACAAGAGTTTGGTCAAACAGTTATGCCCATTTTCTATCAAGTGAATCCAACTGATATAAAGAAG…	MKSRSHQRNQTAASSLTLLAPPSSLPHNSKHHVFPSFHGADVRKTFLSHVLKEFRSKGIDLFIDKDIERSKSIGPALIEAIRGSRIAIVLLSENYASSTWCLNELVEIIKCRQEFGQTVMPIFYQVNPTDIKKQKGYFGKVFRKTCKGKRKEEIQRWKHALTQVAQIEGLMIIPLSRETEAEMIDDIATDVSNKLNNSAPSSDFDGLVGIESHMTKMGPLLQLDSDEVRKIGILGPPGIGKTTIARCLFNQHSRDFQLSVFMDNIKRKYVRLACSDDYNVKLDLQKQFMSQLTNEPCIRIPHLGVAKDRLKDKKVLVVLDDVDHLVQLEAMANETSWFGPGSRIIITTQDQKVLNASGIDHIYRVDLPSYDEALQIFCMYAFGHNYPKDGFETLACQVR…
Bra010663	TIR-NBS-LRR	Bra	[198, 460]	999	TNLL	TIR NB-ARC LRR_3 LRR_1	ATGGCTTCTTCTTTATCTCTTTTGGCACCTCTGTCTTCTTTGCCTCGTAATTGGATACATCATGTCTTTCCAAGCTTCCACGGGGCAGATGTCCGCACAAACTTTCTCAGCCACGTTCTCAAGGAGCTCAGAAGCAAAGGAATCAACTCATTCATTGACGATGATATGGAGAGGAGTAAGCTGGTCGGTCTTGAGCTCATAGAAGCTATTAGAGGATCGAGGATTGCTATTGTCTTGCTCTCGAGGAACTACGCTTCGTCTACATGGTGCTTGAACGAGCTGGTGGAGATCATCAAGTGCAGACAAGAGTTTAGTCAAACAGTAATCCCCCTTTTCTATGAAGTGGATCCAACTGATGTAAAGAAACAGACCGGTGATTTTGGGAAGGTCTTCCGAAAA…	MASSLSLLAPLSSLPRNWIHHVFPSFHGADVRTNFLSHVLKELRSKGINSFIDDDMERSKLVGLELIEAIRGSRIAIVLLSRNYASSTWCLNELVEIIKCRQEFSQTVIPLFYEVDPTDVKKQTGDFGKVFRKTCKGKAKEDIQRWKCALTEVAQITGYHSTNWKTEAKMIEDIATEVSNKLNLSAPSSDFDDLVGMESQMRRMKPLLQLDSDDVRIIGIWGSPGIGKTTIARSLFHEYSRDFQMSVFVDNIKRKYAVPACSDDYSVKLDFQKQFMSQLTNETCVSISHLGVVKDRLKDKKVLVVLDDVDHLVQLEAMAKETYWFGPGSRIIITTQDQRVLKASGINYIHRVKLPSKDEAFQMFCMYALGQKYPKDGFKELACEVINLVGYLPLGLRVM…
Bra011432	NBS	Bra	[193, 446]	807	N	RPW8 NB-ARC	ATGGACGTCACCGATTTTTTCACCGGCGAAATAGCGACGGAGCTACTAAAACAGCTCGTTCTGATCTCCGCCAAAGCGTGGAAATACAAAAGCATCGCCGACAGGCTCATCATCTTGATCGAGACCATCCAGCCCACGATCCACGAGATCCAGTACAGCGGCGTGGAGCTCCCTCCACACCGCCAAGCTCAAATCGGTATGCTCGCTGGTACCTTAGAGAAAGGCAAGAAACTCACGGAGAGAGTCTTGAGCTCTCGTCGATGGAACATGTATCGACAGTTCACACTAGCGAAGAAGATGGAGAAGCTGGAGAAGACGATATCTGATTTTATGAAGAATCAGATATTGACTCATATCTTAGCCGATGTTCATCAGCACCGTGCTAACGCCGATGTGAGG…	MDVTDFFTGEIATELLKQLVLISAKAWKYKSIADRLIILIETIQPTIHEIQYSGVELPPHRQAQIGMLAGTLEKGKKLTERVLSSRRWNMYRQFTLAKKMEKLEKTISDFMKNQILTHILADVHQHRANADVRFDRVERSLTGLEEQLGSMKIGGGGMITDAMKIAEATMEIETSSDDEKFGVGLEMGKRKVKKMMFNAEGGLFGISGMGGVGKTTLARDLEHDNEVRCYFENRILFLTVSQSPILDELRTRIWGFLTGCESVNNVPDWNLQYNGGVKTKKLVILDDVWTRKALDSLTSNLPSCTILVVSRSKLADPNATYDVEVLREDEAISLFCLCAFGQKTIPPGFDKDLVKKVAGECKGLPLALKVTGASLKDRPEMYWQGALQRLSKGEPADET…
Bra011665	TIR-NBS-LRR-TIR	Bra	[221, 482]	1441	TNLLT	TIR NB-ARC LRR_3 LRR_1 TIR	ATGGATTCCCTCCTTGGGAGCTGTGCTGCTGCTGCGATAGGATTCTTCACGATTCTCGTTACGCTATTACTTGCGTTTTACAGAAGATTCAGATCCAATCGACGGAACGTGACAGTGGCGTCATCTTCTTCGACGAGCTCCACTCTATCTAGCGATTTCGAAGCAGTGCCTAATGGATTACGAATACGCGCCGTCTACATCTACTGCGAAGAGACGTTACAGTACACCTTCGCTAGCCACCTCTCCGTCGATTTCCGCCGGAAACGCATTGCTGCGTTTGTGAATTGCGATTTGAATCCGGATGTGGCAGAGGGAGCGAGCGCTTCTGTGGTGGTTTTCTCCAAGAGCTACTCGTCCTCCGCCTCATGCCTTGACAAGCTCGTGACGGTTCTTCGGTGC…	MDSLLGSCAAAAIGFFTILVTLLLAFYRRFRSNRRNVTVASSSSTSSTLSSDFEAVPNGLRIRAVYIYCEETLQYTFASHLSVDFRRKRIAAFVNCDLNPDVAEGASASVVVFSKSYSSSASCLDKLVTVLRCRRNTGQMVVVPVFYGISPSDVAVRVHGSADRIREWSNALRELRELPSHQCSEESDEGQVVEEIVKDVYEKLFPTEQVGINSRLVEIEQLLCKQPWGIRRIGIWGMPGIGKTTLAKAVFDDISGGYEASCFIKHFDEAFSEKGLHRLLEEHFGKILKELPRVCSSITRPSLQGEILRKKRTLVVLDDVKNPLAAESFLGGFHWFGPGSLIIITSRDKQVYRHRQINHVYEVRSLSEDEALQLLSQCVFGNDIRDQKRMELSMEVIDY…
Bra011666	TIR-NBS-LRR	Bra	[206, 461]	1134	TNLL	TIR NB-ARC LRR_3 LRR_8	ATGGTGGTGTCTTCCTCCTCCGTACAATCATCACCCCCGCAGCATCAAGTCTTCATCAATTTCCGAGGGAAGCAGCTGCGGAACGGTTTCGTAAGCCACCTGGAGAAGGCCCTGAGAAAAGATGGAATCAATGTTTTTATCGACAAAAACGAAACCAAAGGTAAAGATCTCAGCATTCTCTTTTCGAGGATCGAAGAGTCCAGGATCGCGCTGGCCATCTTCTCAACGCTCTATACGGAGTCGAACTGGTGCTTGAACGAGCTGGAGAAGATCAAGGAGTGCGTTGACTTGGGGAAGCTTGTGGTCATCCCCATCTTCTACAAGGTGGAGACTGACGATGTGAAGAATCTCAAGGGAGTGTTTGGTGACAAGTTTTGGGAGTTGGCTAAGACTTGTAGA…	MVVSSSSVQSSPPQHQVFINFRGKQLRNGFVSHLEKALRKDGINVFIDKNETKGKDLSILFSRIEESRIALAIFSTLYTESNWCLNELEKIKECVDLGKLVVIPIFYKVETDDVKNLKGVFGDKFWELAKTCRGEKLDKWKEALEDVPKKLGFTLSEMSDEGEYISKIVGQVMKVLSDVSAGLERDVPIEDPSEADPDSSPLYGIETRLKQLEEKLEFDCESTLTVGVVGMPGIGKTTLTKMLYEKWQHKFLRCVFLHDVRKLWQDRMMDRNIFMRELLKDDDLSQQVAADLSPESLKALLLSKKSLVVLDNVTDKKQIEVLLGECDWIKKGSLIFITTSDKSVIEGKVDDTYEVLRLSGRESFQYFSYFAFGGGKHYYTPKGNFMNLSRLFADYAKGN…
Bra012114	NBS-LRR	Bra	[121, 347]	727	NL	NB-ARC LRR_1	ATGAACTTGACAAGTATTTATAAGCTGAATTCATCTAACTGCAAAGCCTCTGTGAGATACATAAGGTCTTCTCTTTTATTTAAATTCCCACTCCAACGTTCCTTTCCACGTCAGCCTCACTCTGTTTCCCTCCTGACGCCTTCTTCTTGCGAAAATAAGTCTTTTGATACTTATCAGGTGGTTGAGGAGTGTAAAAGCGTCAAGAAGTGGGAGATACACTTAAAACATTATTATACAAGAAGAGTTTATAAAATCAACAAGAAGATGCTCGACTTCTGTCAAATTCAAGTACCGCTAATTCTGCTTAGGAACCAAGGGAAGCACTCTCTTACGCTTGAAGCCATTAATATTTGTATCCGAACCATCTATAAGTTCAACCATATCTTCTATAGCCTAGTG…	MNLTSIYKLNSSNCKASVRYIRSSLLFKFPLQRSFPRQPHSVSLLTPSSCENKSFDTYQVVEECKSVKKWEIHLKHYYTRRVYKINKKMLDFCQIQVPLILLRNQGKHSLTLEAINICIRTIYKFNHIFYSLVSGTPNFRKIVQNLLQHNGYEAVTFENDPQAANALIDLIEELTEDGPVLLVLDDVWLGADDFLKYFRFKLPGYKILVTSRSDLPSFDYTYPLQPLNEKDAKALLLHVAPRPYNAPQAEYEELLQKILKRCSGLPLVIEVVGVPLKGKPLYYWKGQVGSWSEGKTILRNPRPSVLECLEPSFTALEPHLKDCFMDMGSFLEDQKIRASVIIDIWVELYGKGTPDSSFEYMKYLHDLASQNLLRLIPLGRNDHEDCFYNELLVTQHDIL…
Bra012116	NBS-LRR	Bra	[50, 307]	750	NLLL	NB-ARC LRR_1 LRR_1 LRR_1	ATGGAGGCCAATAACAACAATTTCCAAACCGTCTTTAAGAAGCTCGACCAATTGAGTGCTCCCTCGCCCGCTTTTGGGCAGCTTTGTTCCGTTCCAGAGCTTAAAACGGCTCCAGTTGGATTTGCTTTGCCGTTGATGATGCTCAAGAAGAAGCTACTTGATGCTGCCGTGGTCAGACTTGTGGTGTCCGCTCCTGCCGGGTGCGGCAAGACCACGCTAGTTAGGCACCTTTGTCACGACCAAGATATCAAAAGGAAGTTCCAACATATTTTCTACAGCGTTGTGTCAAGTACTCCTAACTTTAGGAAGATAGTACAGCGTTTACTCGAGCACAACGGTCACCAAGCACCCACATTTGATAACGATACCCAAGCAGCTAATGTCTTAAAAACACTGCTA…	MEANNNNFQTVFKKLDQLSAPSPAFGQLCSVPELKTAPVGFALPLMMLKKKLLDAAVVRLVVSAPAGCGKTTLVRHLCHDQDIKRKFQHIFYSVVSSTPNFRKIVQRLLEHNGHQAPTFDNDTQAANVLKTLLEELDGNDQILLVLDDVWSAGAPSFLENFPTDIPNLKILLTSRFNSLDFGDTFKLEPLKKEHAKTLLIQYASRPDHASDAEYERLFQKILERCAGFPLLIKVIGGSLRKQSLNQWQGQVIEWSGGGSVLNSREVIERLKPSFDALDSNLKQCFLDMGLFLEDQVIRAWMITDIWAELYGGNGKTEKDKIIVSVKYLEDLASHNLLDLVPLGKKEHEDGFYNDFLVTQHDILRELAINQNKSEAILELKRIRLTLEIRDNRFPDWCLN…
Bra012540	TIR-NBS-LRR	Bra	[325, 582]	1276	TNLLL	B3 TIR NB-ARC LRR_3 LRR_1 LRR_4 Med26	ATGGAGATTCTCTTCGAGAAATGTTTGACAACCAGCGATCTCAGTAACCTTGACACTAATGTCGTCACCGCCAACGAGGACGTTGGTAAGTACTTTCGCTTAGTCACCGTCGTCGTCAGAGGTACTGAACAGATCCTTAGAATAGAGGATGAGGAAGGCAAGCCATGGCAGTTCGGGTTCACAGACCTCAACGTTAGCCAACGCTACGTCTTGACCAAAGGTTGGAGCAACTACGTTAAGGAGAAGCAGCTTGGTGTCGGAGACTTTGTTTTCTTGCAGCGGCTTTTTACGGACAGCAGCAGGCTCTTCATTGGCTTTAGAAGGCGCGAAGCTGTTCTCGGACAGTGTCAGGATTTAACATCATTGGCCACAGCCTCTGAGAAACTCAAGGAAGTTGAA…	MEILFEKCLTTSDLSNLDTNVVTANEDVGKYFRLVTVVVRGTEQILRIEDEEGKPWQFGFTDLNVSQRYVLTKGWSNYVKEKQLGVGDFVFLQRLFTDSSRLFIGFRRREAVLGQCQDLTSLATASEKLKEVETPLQLRSPRHSVTGFDGILLVSGGDNQDSEERYFISYISKELCLRGFTPLIYDLTKSTLAGVEMLHRSRVGIIIFSNNYASSRQCLDKFVAILDYSKANNFVLLPVFFKVKVSDIRGQSGSFRRAFSRLEHSVLSSQVPTLTAINKYQYMKGEDVILAKSIVSDVCLLLNSETNMKLRGRLQIQSILSLLNCSHFSAPHIVGLWGMAGIGKTAITREIFRRQAERYDVCYFLPDFHIVCQTRGLSHLRDEFFSRISGEEKVTIDAC…
Bra012541	TIR-NBS-LRR	Bra	[209, 452]	1226	TNL	TIR NB-ARC LRR_4	ATGGCTGCCGCATCTTCCTGCAAATCAGATCCTTCCCGCCGGCAGTACGACGTCTTTCTCAGCTTCCGAGGCGCAGACACGCGCCACTCCTTCACGTGCTATCTCCTCGATTTTCTTCGCCGGAAAGGGATCGACGCTTTCATCGACGAGGAACTCCGGCGAGGCAACGATCTCTCGGGGCTTCTCGAACGAATCGAGCAATCGAAGATCTCAATCGTCGTTTTCTCCGAGAATTACGCGAATTCCGCGTGGTGCTTAGAGGAACTCGCGAAGATCATGGACTGCAAGAGGACTTTCGATCAGGTGGTTTTGCCGGTCTTCTACAAAGTTCCGGCGTCGGACGTGAGGTACCAAACTGGGAAATTCGGAGCTCCGTTCGAAAGATCTGAAGAGGTCTTC…	MAAASSCKSDPSRRQYDVFLSFRGADTRHSFTCYLLDFLRRKGIDAFIDEELRRGNDLSGLLERIEQSKISIVVFSENYANSAWCLEELAKIMDCKRTFDQVVLPVFYKVPASDVRYQTGKFGAPFERSEEVFQGSEHRVPAWKEALRAASDIAGYVLPERSPECDFVDKIAKETFKVLNKLSPSEFRGLPGIESRMMELEKLIDFEETSCVRIVGVLGMAGIGKTTVADCVYKQNYNRFDGYCFLANVQNESKLHGLDHLQRKLLRKLLDEDNLDVGAPEGAHDAFKDRLGNKKLFIVLDDVANENQLRNLIGGAGKELYREGTRIVITTSNKKLLEKVVNETYVVPRLSGRESLELFCLSAFSSNLCATPELMDLSNKFVDYSKGHPLALKLLGSDL…
Bra012688	TIR-NBS-LRR	Bra	[221, 474]	1401	TNLLLLLLL	TIR NB-ARC LRR_3 LRR_1 LRR_3 LRR_1 LRR_3 LRR_1 LRR_1	ATGGATTTCTCACTGTGTGAATTACTTTACTTCCCTGTGATGGATAACATTGTGGAGGATACTGAAGATAAGCAAATCCTCTGGAAACAACATAGCAAATTGAAGCACCCTCTTTTCCTAAGCTGGAGATATGATGTGTTCCCTAGCTTCAGCGGTGAGGACGTCCGCAAATCATTCCTCAGCCATCTTCTCAAGGAGCTCCACCGCAAATCAATCAACACATTCATAGACCATGGCATCGAGAGAAGCCGCCCTATCGGCCCTGAGCTTTTGTCGGCGATTAGAGAATCGAGGATCTCAATCGTCGTCTTCTCTAAAAATTATGCTTCTTCCAGCTGGTGCTTGAATGAGTTGGTGGAGATCTACAAGTCCTTCAAGGAGTTGAATCAAATGGTGATA…	MDFSLCELLYFPVMDNIVEDTEDKQILWKQHSKLKHPLFLSWRYDVFPSFSGEDVRKSFLSHLLKELHRKSINTFIDHGIERSRPIGPELLSAIRESRISIVVFSKNYASSSWCLNELVEIYKSFKELNQMVIPVFYGLDPSHVRKQTGEFGEAFMVSCQGKTDDEKQWWIQALAEVANMAGEDSRNWSDESNMIERIANDVSNKLLITPSNDFGDFVGIEAHLEAMNSVLRLDSEDVRMVGIVGPSGIGKSIIARALFSHLSSQFHYKAFVSYKRTIQDDYGMKLRWEEQFLSEILSQKEVKLFHLGAVEQRLKHKKVLIVLDDVDDVELLKTLVGQTGWFGLGSRIVVITKDKQLLRLHKIDLVYEVDYPSENLALQMFCRCSFGQNSPPDGFMKLA…
Bra012689	TIR-NBS-LRR	Bra	[190, 435]	1294	TNLLL	TIR NB-ARC LRR_3 LRR_8 LRR_1	ATGAAGATAGTGATAATGTCAAGACGATTTCATAGCTTTTTCTACACGAACAATTTTCCACATGCAGTTGAAGGAGAACTTTTCAAGAATGAGAAGCCTTATACGACTCCAAGTCCAGAGCCTGAAGATGTTTATAAATTCTTCTTTTGCAGGAGGCTAAGCGCTCTGTTCAAAGATGTAAATAGATATCTTCCAATCAGAAAAGCCACAAACATAGTCTTCTCTAAAAGTTATGCTTCATCCAGCTGGTGCTTGAATGAGTTGGTGGAAATCCACAAGTGCTATATGGAGGTGGATCAGACGGTGATTCCTATTTTCTACGGCGTTGATCCTTCTGATGTTAGAAAACAGACAGGAGAGTTTGGAAAGGCCTTTGGAGAGACAAGCAAGGGCACAACA…	MKIVIMSRRFHSFFYTNNFPHAVEGELFKNEKPYTTPSPEPEDVYKFFFCRRLSALFKDVNRYLPIRKATNIVFSKSYASSSWCLNELVEIHKCYMEVDQTVIPIFYGVDPSDVRKQTGEFGKAFGETSKGTTEDEKQRWMRALAEVANMAGEDLQNWCNEANLIDKIADNVSNKLITPSNYFGDFVGVEAHLEAMNQLLCIESEEARMVGIVGPSGIGKTTIARALFSQLSSRFHYRAFLAYRRTIQDDYGMKLCWEERFLSEILCQKELKICYLGVVKQRLKLKKVLIFLDDVDDVELLKTLVGRTKWFGSGSRIIVISQDRQLLKAHDIDLVYKVEFPSEDVALKMLCRSAFGQNSPPNGFMELAVEVAKLAGNLPLGLNVLGSSLRGRGKDEWMK…
Bra013134	NBS	Bra	[168, 454]	911	N	NB-ARC	ATGGCTGAGACACTTTTGTCGTTTGGAGTTCAGAAGCTTTGGGAGCTTCTTGCCCGAGAATCTGATCGATTTAAGGAAGTTAACGAGCAACTTACTGTACTGAAAAGTGATGTCAACTTGCTTAGGTCCTTCTTAACAGATGTAGATGCCAAGAAACATGCAAGTTCAGTGGTTAGAAACTGTGTGGAAGAGATCAAGGAAATCGTTTTCGACGCTGAGGATGTAATCGAAACATTTATTTTGAAGAAAGATCTTGGACAAACAAGTGGAATCAGGAAGCGCATCAGAAGACTTGCTTTCACCATAGCGGATCGCAGGGAACTTGTGTCTCAAATGGAAGGCATAAGTAAGAGAATCTCCAAGGTGATCCGAGATATGCAAAGTTTTGGGGTGCAACAG…	MAETLLSFGVQKLWELLARESDRFKEVNEQLTVLKSDVNLLRSFLTDVDAKKHASSVVRNCVEEIKEIVFDAEDVIETFILKKDLGQTSGIRKRIRRLAFTIADRRELVSQMEGISKRISKVIRDMQSFGVQQMIVNGSGYSDTIQERQREMRHTFPSDNESDLVGLEEKVKKLVGYLVEEESIQVVSICGMGGIGKTTLARQVFSHEMVKKHFDGVVWVCVSQQFTRKYVWQTIFQRFSSNHDENRGSDMTEDELQDKLFRLLETSKSLIVLDDMWREDDWDNIKHVFPPTKGWKVLFTSRNENVALRADPECVTFKLKCLTPKESWTLFRRIAFPRKDTSEFKVDVDMLEMGKKMIKHCGGLPLAVKVLGGLLAAQPTLSEWKRVYENIGSHLAGRT…
Bra013213	CC-NBS	Bra	[171, 459]	971	CN	coiled-coil NB-ARC	ATGGCTGAGGAAGTTGTATCGTCCGTAAATGGAATGCAGAAACTCTTGGGCGTCGTGAATCGAGAAACTAAGCGATTGCGTGGAGTTCACGAGCAAGTTGATGATTTAATACGTCAGAAGAGAGCGCTACAATCATTTTTGGAAGATGCAGATGCCAAGAAATATGGGTGTGAAAGATTGAGAAACCTCTTGGAAGATGTCAAGGACGTTATTGAGGATGCTGAAGCTACAGAAGATTCCTATCTATTGAAAGAACGTAGTAGAGAAGAAAAAGGGATCATGACGTGTGTGAAAAGAAATTCTTTCTTCTTATATAATCGCCTGAAATTTGCTACACATATTGAAGGCATAAATAAGAGAATCTCTAAGCTGATTGCCCAAATGTGTGATTTTCGAATA…	MAEEVVSSVNGMQKLLGVVNRETKRLRGVHEQVDDLIRQKRALQSFLEDADAKKYGCERLRNLLEDVKDVIEDAEATEDSYLLKERSREEKGIMTCVKRNSFFLYNRLKFATHIEGINKRISKLIAQMCDFRIHKIIDGDCSVSSQERQRVQRETQQTFRPSSENNLVGVEQSVKTLVGHLVDNNDDIQVVSISGMGGIGKTTLAKQVFQHVDVRRHFKGFAWIYVSQEFTQKNIWQRVLQDLRPLDGDVKQMDECTLQGKLCELLETSRYLIVLDDVWKDEAWDRIKAAFPLKRGGSKVILTSRNEGVGLHADPTCFPFRPRTLTLEESWQLCKSIVFPKQDATEFVVDEELEAMGKKIMLTHCGGLPLAVKVLGGLLAKKPTVSEWEKVCDKVARES…
Bra013372	NBS-LRR	Bra	[13, 325]	1152	NL	NB-ARC LRR_1	ATGGAGAACAAAGAGAAAAAAGATCTGATCAGCAGAGACGAGACGATCAACAAGATAAGGGAATTATTGGGAAAAGACGGTGTCCCTTCAAGAACTGTCCTCGTTGGTGAAGCTGGTATAGGGAAGACGTGGCTTGCAAAACAAGTCAGCAAACGTGTAACGCAAGCAGCCTCTTCATCTTACAGTGTCCTCTGGTTACATCTGAACAAGAAGATTGGAGACGACAAGACACTTTACGAGAATCTAGCTGCTCAGCTATCCTTGTTTTTCGAGTACGAAGAAGGCGCAAGTCAAACTAAAGTTGAAACCAAAGTTGATGATTTAGTAGAAACCTTGAAGAAGAACATATCAAACGAGATCATCAAAAACAAGAAGAAGAATCTTCTGCTGATTCTGGAT…	MENKEKKDLISRDETINKIRELLGKDGVPSRTVLVGEAGIGKTWLAKQVSKRVTQAASSSYSVLWLHLNKKIGDDKTLYENLAAQLSLFFEYEEGASQTKVETKVDDLVETLKKNISNEIIKNKKKNLLLILDDEGSMTTEEHVMEELHLRQFLEDVVKDTTLKILVTRRGEIQKKESKTTIKVEPLTEKESQELLSDSQSLLKSYTIIEDWPVLLKSLCDSGEIKEPTLMSCIARKSQGLPAAIVVLTKTLNSIKTLSAKQRNIFKELILSPKSLEAAAASKNAVDRSRYNPVLRLSYELLKPEEKIERPVIIACFWHVLDFYKYSGCAYYRDLIVHWMLEGYFDPVKSVEKAYQEGHSILMEFMNRGILKMQEDNTVVPEVSMRILLDLEDCGFFGR…
Bra013373	NBS	Bra	[12, 157]	238	N	NB-ARC	ATGTACAGCGAAGAAACTAGAGAAGAAGGAGATCAAAAGGTAGCTGTGCTGAAGAGGATCTTGAGATCGCTTGGAGTTGAAGATGAGGCGCTTGACAGCATCAGAACAGAAGCAGACGAAGAGAAGAGGAAAAACGCTGAAGAAGGGAGAAGAGATGAAGAGACGGTTAAAGAGAAGGAGCTCTTTAGGTTACTGAATGCTCTTAACTCGAATCTGTTTGGTAAGAGATATCTGATCGTGTTGGACGATGTCTGGGAGGATAACGAGTGGAGTCAGAGGCTGGATGGTGAGGAGACACAACAGGAGAAAACGCATCTTTCTTGTGGGTTTCCTAAAGGGTCTGGTGGGAGAGTGATTGTGACAAGCAGAGACGAGGGCCTGGCCAAGAAGATAGTCGGA…	MYSEETREEGDQKVAVLKRILRSLGVEDEALDSIRTEADEEKRKNAEEGRRDEETVKEKELFRLLNALNSNLFGKRYLIVLDDVWEDNEWSQRLDGEETQQEKTHLSCGFPKGSGGRVIVTSRDEGLAKKIVGEEENVQRLFPRSDVESVWEIYKDAFGEPMKDENGEVVKDAAGEPMKDAVEKHVIGEDGRPTKWVVNPRYPGRYKKELMDKSGGVPWAAQMLAKIEPLKNDEDKDM
Bra013400	TIR-NBS-LRR	Bra	[367, 629]	1570	TNLLL	TIR NB-ARC LRR_3 LRR_1 LRR_1 zf-CCCH	ATGGACAGACTCCGCGCTCTCCGCCGTCAGGGATTGCGCGATTTCGAGCCGTCACTCCCGCCGCGATTTATGGATAGAATCCTCGACCGTATGAAGAAATCTTCGAGTCGGAGGGGGATAAGCCGCCGCCGGCTAGAACGGTGTTCTAGTTCCTTCGCTGAAGATCTCTCAGCCTCGACTTCTTCTTTCGCGACGTGCTCGATGGAGTTACCCGATAGGACTAGTTTCCGTCTCTTAGCAGGAGGCGGCGATGGCGAATTGGATCGGATTTACAAGTCCCTTGGCGTTTCTGGTCCCGACGATTTGGCGATTTCTTTTGACGCGTGGGAGGCTTGCAAGACGCGTTCCTCCTCTGGTATTGTTAATAGGTTTCAGCCTCAGGCCGATGTTTTGAGTAGT…	MDRLRALRRQGLRDFEPSLPPRFMDRILDRMKKSSSRRGISRRRLERCSSSFAEDLSASTSSFATCSMELPDRTSFRLLAGGGDGELDRIYKSLGVSGPDDLAISFDAWEACKTRSSSGIVNRFQPQADVLSSGVDSLDRDDTGGVGRFFKEHASEKASEKEHGEMNLKEVETPFQPKLSEHCVTGSDPILVIYCGDNQVSEEIYLISYIFNELCARGFAPLRYDMKKSTVTENQKLLHISRVGIIIFSMNFAHSRECLDGFVAVMDHLKANELVLIPVFFKVSVSDVRGQSGSFGKAFTRLGDSVMASQVLKWRAAMIKLASIIGYAYKKGDEVILAKNIVRDVCLPLSSETNMKLRGTRLSLKSILSLLNRSQPSSSQIVGLWGMAGIGKTTITRDF…
Bra013947	CC-NBS-LRR	Bra	[160, 441]	907	CNL	coiled-coil NB-ARC LRR_8	ATGGATTGCATCTCATCTCTACTCGTGGGCTTAGCGCAGGCGTTGTGTGAATCTATGAATATGGCAGAGAGAAGAGCAGGGCATAAGACTGATCTTAAGCAAGCCATCAGTGATCTCGAAACAGCCACAGGTGAACTGAAGGCCATACGTGACGACCTGAATCTACGCATCCAACGAGACAATCTAGAGGGTCGAAGCTGCACAAACCGTGCCAGAGAGTGGCTCAGTGCGGTGCAAGCAGCAGAGGTAAGAACAGAATCGATTCTAGGGAGGTTTATGCGTCGGGAACAGAGGAAAAGAGCGCGGAGGAGATGCCTCAGTTGCTTAGGTTGTGCTGAGTACAAACTGAGCAAGAAGGTTTTGGGTACACTGAAGAGCATCAATGATCTGAGACAACGC…	MDCISSLLVGLAQALCESMNMAERRAGHKTDLKQAISDLETATGELKAIRDDLNLRIQRDNLEGRSCTNRAREWLSAVQAAEVRTESILGRFMRREQRKRARRRCLSCLGCAEYKLSKKVLGTLKSINDLRQRSEDIETDGGSIQETSMEIPIKSVVGNTTMMERVWELLSKEEEERGIIGIYGPGGVGKTTLMQSINNELITKGHQYDVLIWVTMSREFGECTIQQAVGARLGLSWDEKETGEGRAFKIYRALKQRRFLLLLDDVWEEIDLDKTGVPRPDRENKCKVMFTTRSMALCSKMGAECKLRVDFLEKQYAWELFCGKLGRRDLLESPLIRRHAETIVTKCGGLPLALITLGGAMAHRETEEEWIHASEVLNRFPAEMKGMDYVFALLKFSYD…
Bra013959	TIR-NBS-LRR	Bra	[191, 453]	1266	TNLLLL	TIR NB-ARC LRR_1 LRR_1 LRR_8 LRR_8	ATGGCTTATCTTCCTTGTCTTTCTTCAGCCGTCTGGAAAACGGACGTTTTCGTGAGTTTTAGAGGAGAAGATGTGCGTAAAACATTCGTGAGCCATCTATTCTGCGAGCTTGATCGGATGGGGATCAATGCGTTCAGAGACGATTTGGATCTTGAGAGAGGCAAGTCAATCTCCCCAGAGCTTGTAGACGTGATCAAAGGCTCCAGGTTCGCCATTGTCGTGGTCTCTAGGAACTACGCCGCCTCAAGCTGGTGCTTGGACGAGCTCTTGAAGATCATGGAATGTAAAGATGCACTTGAACAGACTATCATACCCATTTTCTACGAGGTTGATCCTTCGGATGTGAGGAGACAGCATGGCAGCTTCGGTGAGGATGTTGAGAGTCATAGGGACAAGAAG…	MAYLPCLSSAVWKTDVFVSFRGEDVRKTFVSHLFCELDRMGINAFRDDLDLERGKSISPELVDVIKGSRFAIVVVSRNYAASSWCLDELLKIMECKDALEQTIIPIFYEVDPSDVRRQHGSFGEDVESHRDKKKVKKWKEALTILAAICGEDSRNWRDESKLIKKIVKDISDKLVFTSLDDSKGLIGMSSHMDVLQSMMCVEDEGVRMVGIWGMGGVGKTTIAKYLYNELSRRFQAHCFIENVKEVCNRFGVRRLQGEFLCRMFGERDKEACSSVSCSTIIKKRFRHKRVLIVLDDVDISEQLNELVNETGWFGPGSRILVTTRDRHLLVSHGIDIDLIYKVKCLPNQEALHLFRNYAFRNEIIIPHEFQELSDQAINYASGLPLALRVLGSFLYRRSQ…
Bra014241	CC-NBS	Bra	[168, 459]	925	CN	coiled-coil NB-ARC	ATGGCAGAAGCTATTGTTTCCGTGACAGTGCAGAAGCTAGGGGAGTTTCTCCTTGAAGAACCTTTGTTCTTGTTTGGTATAGGCGACCAGGTGAAGCAGCTGCAAGACGAACTGAAGCGTTTGAGGTGCTTCTTGAAAGATGCAGATGAGAAGCAGCGTAAAAGCGAGAGAGTGCGGAACTGGATTGCAGAGATTAGAGAAGCTGCTTACGATGCAGAAGATCTCCTCGAAGCATTTTTCCTCAAGGCGGAATCAAATAAAGGAAAAGGGATCAAAAAGGTGTTTAGGAGGCTTTCTTGCATGTTGAGTGAGGCGGTTTCACTTCATAAGGTTGGCTCAGAGATTAGAGAGATCACTTCCAGGCTTTCTAAGATAGCAGCGAGCATGAAAGACTATGGT…	MAEAIVSVTVQKLGEFLLEEPLFLFGIGDQVKQLQDELKRLRCFLKDADEKQRKSERVRNWIAEIREAAYDAEDLLEAFFLKAESNKGKGIKKVFRRLSCMLSEAVSLHKVGSEIREITSRLSKIAASMKDYGIKEAMDGESLSLFDSLREQRQSFPYAAEHNLVGLEQSLEKLVNDLVSGGEKLRVMSIYGMGGLGKTTLARQVFHHSIVRRHFDRFAWVYVSQEFRRRHVWQEILLSLSYKDENQRILSLRDEQLGEELHRFLKRTKCLVVLDDIWGTDAWDGLKHVFPHETGSNIVLTTRNKEVALYADPRGVLHEPRLLTHEESWELLEKISLQGRDNLEPMLVKKLEEIGKQMAIKCGGLPLAITVLGGLLAMKNTLNQWQRVQENITPYVSNG…
Bra015597	CC-NBS-NBS-LRR	Bra	[152, 295] [298, 412]	856	CNNL	coiled-coil NB-ARC NB-ARC LRR_8	ATGCCATGTGACCAAGTGGTGAATCAAGTGTCTCGATGTCTTTGCACTCATGAGAGTTATATATACAGCCTTTCAGAGAATCTAGCTGCTCTGCAGAAAGACATAGAAGTGCTCAAGGCGAAGCGAGATGATGTGCAAAGAAAGGTTTGCAGAGAAGAGTTTACAGGGCGTCGTGAGAGGCTTTCTCAAGTCCAGGTATGGCTTACTAATGTCCTGAACACCGAGAACAGATTCAATGATCTGTTTAGCACTAACAACGTTGAGCTTCGAAGGTTGTGTCTTTGTGGGCTCTGCTCTAGAAATATGAAGATGAGCTATATTTATGGGAAGAGGGTTGTTCGGATGCTGAAGGAGGTTGAGAGTCTCAATTCTCAAGGAGAATTTTCTGTGGTGACTGAG…	MPCDQVVNQVSRCLCTHESYIYSLSENLAALQKDIEVLKAKRDDVQRKVCREEFTGRRERLSQVQVWLTNVLNTENRFNDLFSTNNVELRRLCLCGLCSRNMKMSYIYGKRVVRMLKEVESLNSQGEFSVVTETTSVAKVDEMPVQPTIVGQETMVERVWTRLMEEGVEVVGMYGMGGVGKTTLLTQINNKFTETCGGGGGFEVVIWVVVSKSPEIRRIQGDIAKKLGLEGEEWGQKNENQRALEIHNVLKRRKFVLLLDDIWEKVNLKAVGVPHPSRQNGCKVAFTTRSRDVCGLGENTLKGHPDIPHLARKLAGKCCGLPLALNVIGETMACKMTVQEWRTAINHLSSYAAEFSGMEDEILPILKYSYDNLNTEQVKSCFLYSSLFPEDHRMEKERL…
Bra016026	TIR-NBS	Bra	[205, 354]	1141	TN	TIR NB-ARC RHD3	ATGTCTTCTTCTATTACACCAACCACCTCCCTTCGGAAGTACGATGTCTTTCTGAGCTTCAGAGGACCCGACACTCGCCGCAACTTCATCAGCTTCCTCTACAAAGAACTCGTCCAAAGGAACATCCGCACCTTCAAAGACGACAAGGAGCTTGAGAGCGGCCAGAGAATCTCGCCGGAGCTAGACCGCGCCATCGAGGAGTCGAAGTTCGCCGTCGTTGTCGTCTCCGCGAACTACGCAGCCTCCACATGGTGCCTTGAAGAACTCGTCAAGATCATGGATGTCGAGAATAAAGGCTCCCTCACCGTGATCCCCGTCTTCCACGGCGTTGACCCGTGTCACGTGAGGCGGCAGATCGGTCAAGTCGCCGTACAGTTGGAGAAGCACGAGATGAGAGAA…	MSSSITPTTSLRKYDVFLSFRGPDTRRNFISFLYKELVQRNIRTFKDDKELESGQRISPELDRAIEESKFAVVVVSANYAASTWCLEELVKIMDVENKGSLTVIPVFHGVDPCHVRRQIGQVAVQLEKHEMREDREKVLSWRQALTNLASISGVCTLKWEDDSMMVDEIAKRISTVIDTTRKPTRTGSNLVGIDAHMKALSRLVDLNSSKKNVRVVGIWARGGNGRSALAKFVYQNICQHFESHCFLENVKRTSQDRHMSHLRQEVLKRVQVESNQKVLLVANEVNKLEHFDALAEDFSCFGPGSIVIITTQDKQLLVSAGIKLVYEVELLRFRKVRELFRQLGFRVRERAIESVLYKSEGCCSVQLIDGDGIYNVSGIDHFIKEVKLGECGLSYAVVS…
Bra016027	TIR-TIR-NBS	Bra	[189, 362]	409	TTN	TIR TIR NB-ARC	ATGAACAGAATATTGAAAAAACTATCGTGCTTTAAGACAAAAGTTAAATCGTTACGACTATTCGAATCCAACTCATCACTGTCTTCTTCATCTTCTTCCTCTTTCACTCCTCAGAAATACAACGTCTTTCTAAACTTCAGAGGCGCAGATACTCGCAAGAACTTCGTCAGTTTTCTCTACAGAGACTTAGTGGCGAAAGAGATTCGAACTTTCAAAGACGACAAGGAGTTGGAGAGGGGCCAGCTTGTGAAGATTCTGAAACTCGAGAAACAGGGTTTGATCAAAGTGCTGCCTATTTTCTACGACGTCGATCCTTGTGACGTGAGAAGACAAACCGGAGCAGTCAAGAAACATTTCGAGAAACACAAGAAGAGACTAAGCAGAGAGAAGGTCAAATCT…	MNRILKKLSCFKTKVKSLRLFESNSSLSSSSSSSFTPQKYNVFLNFRGADTRKNFVSFLYRDLVAKEIRTFKDDKELERGQLVKILKLEKQGLIKVLPIFYDVDPCDVRRQTGAVKKHFEKHKKRLSREKVKSWRDALNYLAELSGECSQNWEDDSKLVVEITERITERVSKMLFSVKPRNGNNLIGIDEHMNELYPRLDLSSKEGVRVIGIWGRGSMGRSALARHVYESISHNFEAHCFLEDVRKISQHCRKSHLQEELLSMMQGEGLNTKSSHRCLKAIRARLRNKKVLLVANDVDKIEQLESLGEEFSWFGHGSRVVITTQDRQLLSSWGVKIVYEVEFLKCCEVRKLFRSEAFKQREVDPVGLEQSTYHPHMNFLGINFILKCLVALLCDTGQLK…
Bra016028	TIR-NBS	Bra	[202, 371]	378	TN	TIR NB-ARC	ATGACTTCTTCTACTCCACCAACCATCCCGAAGTACGATGTCTTTCTGAGCTTCAGAGGACTCGACACTCGCCGCAACTTCATCAGCTTCCTCTACAAAGAACTCGTCCGAAGGAACATCCGCACCTTCAAAGACGACAAGGAGCTCGAGAGCGGCCGGAAGATTTCGCCGGAGCTAGAACGCGCCATCCAAGAATCCAAGTTCGCCGTAGTTGTGATCTCCGCGAACTACGCCGCGTCCACTTGGTGCCTTCAAGAACTCGTCAAGATCATGGATTTCGTCAACAAGGGCTCACTCACCGTGATCCCCGTCTTCCACGGCGTTGAGCCGTGTCACGTGAGGTGGCAGATGGAAAAATTCGCCGTACAGTTTGAGGAGCACAAGAGCGAAGATCGCGAG…	MTSSTPPTIPKYDVFLSFRGLDTRRNFISFLYKELVRRNIRTFKDDKELESGRKISPELERAIQESKFAVVVISANYAASTWCLQELVKIMDFVNKGSLTVIPVFHGVEPCHVRWQMEKFAVQFEEHKSEDREKVLSWGHALTNLANISGHCSSEWEDDSMMVDEIARRISTWIDTTRKPTRTGSNLVGIDVHMKAVSRLIDLNSKKKSVRVIGIWGRGGNGRSALAEFVYKNICQHFGSHCFLENVKRISQDRHMSHLRQEVLKRVQVESNQKVLLVAKEVNKIEHFDALAEDFSCFGPGSIVIITTQDKQLLVSAGIKLVYEAEPLAFQKVRELFRQLGFRVREGAIESELCKGTNLAMKWLGCCLPVRSGYRKLS
Bra016029	TIR-NBS	Bra	[215, 388]	426	TN	TIR NB-ARC	ATGAACAGAATCATGAAAAAGCTATCGTGCTTTAAGACAAAAGTTAAATCATTGCGACTACTCGAATCCAGGTCATCACTGTCTTCTTCCTCTTTCACTCCTCAGAAATACGACGTCTTTCTAAGCTTCAGGGGCCCAGATACTCGCAAGAACTTCGTCAGTTTTCTCTACAAGGAGTTAGTGGCGAAAGAGATCCGAACTTTCAAAGACGACAAGGAGTTGGAGAGAGGCCGTCTGATCTCACCGGAGCTTCTACAAGCCATCGAAGGGTCAGAAATCGCCGTCGTGGTTGTCTCTAAGACTTACTCAGCTTCCAACTGGTGTCTTGAAGAGCTTGTCAAGATCTTGAAACTCGAGAAGAAGGGTTTGATCAAAGTGCTGCCTATTTTCTACGAGGTT…	MNRIMKKLSCFKTKVKSLRLLESRSSLSSSSFTPQKYDVFLSFRGPDTRKNFVSFLYKELVAKEIRTFKDDKELERGRLISPELLQAIEGSEIAVVVVSKTYSASNWCLEELVKILKLEKKGLIKVLPIFYEVDPSHVRWQREEVAKQFKKHEKRQSREKVKSWRDALNYLAELSGECSKNWEDDSKLVDGITERVSKMLFSVKPRNGNNLIGIDEHMNELYPRLDLSSKEGVRVIGIWGRGSMGRSALARHVYESISHNFEAHCFLEDVRKISQHCRKSHLQEELLSKMQGEGLSTKSSHRCLKAIKARLRNKKVLLVANDVDKIEQLESLGEEFSWFGHGSRVVIATQDRQLLSSWGVKSVYEVELLKCYEVRKLFRSEAFKQREVDPIGLEQCTYH…
Bra016311	NBS-LRR	Bra	[135, 397]	1305	NL	NB-ARC LRR_1	ATGGAGACTGACGTTATGTCCAAGCCGCATAGGCTCAAGTTTGACGCCTTCCTCAGCTTCCGAGGCGAAGAGACGCGCCACAACATCACGAAGCGGATTTACGACGCACTCAACGTGAAAGAAAAATTTCGTGTCTTTCGCGACAACGATGGTTTGGAAGGAGGAGGAGATGAGACCTCTCCAAACATCGTCGAAGCCATGAAGGACTCGGCGGCCTCCGTCGTCGTTAGCTATGCCCTGCATGTCCGTAATGTCTCTGAAACGCCTGAAAACTCGGTTGATGAGGACATGATAGAGCTTGTGGTGAAAAGCGTTTTAGCACAAGTGAGCAATACGCCCGAGAAAGTTGGAGAATACACGGTCGGGCTGGAATCACGTGTCGAGGACTTGATGAATCTG…	METDVMSKPHRLKFDAFLSFRGEETRHNITKRIYDALNVKEKFRVFRDNDGLEGGGDETSPNIVEAMKDSAASVVVSYALHVRNVSETPENSVDEDMIELVVKSVLAQVSNTPEKVGEYTVGLESRVEDLMNLVELKPSCDDVQILGLYGMGGIGKTTLAKAFYNKIIAEFEHRVFISNVRENSSDQDGLLNLQKSFIKALLRSVPEIEDANGGREKIRTSVHEKKILVVLDDVDNVDQVDALVGEKSWYGEGSLIIITTRDEEILSRLSVNQKYEVNCLTEMQALKLFSYHSLGKEEPTENLMELSKKIVKITGLLPLAIEVFGSHLYDKKEHEWLTELEKLKSTQPGDLQTVLALSFKSLDDEEKTVFLDIACLFLKMEIKKEEVIDVLKGCGFKAE…
Bra016314	TIR-NBS-LRR	Bra	[203, 470]	1390	TNLLLLL	TIR NB-ARC LRR_1 LRR_7 LRR_4 LRR_1 LRR_7	ATGGAGGCTTCCGTTCTTTCGAAGCCGCCGCATAGGTACAAGCACGACGTCTTCCTCAGTTTCCGATCCGAAGAAAATGACTTCTCAGAGCGTCTCTACAACGCGCTGAGAAAAGAGGTCCGTGTCTTCCGAAACGAAGGTATGGAGCAAGGAGGAGGGACTGATGATGAGGACAACAAACGCCTCTTCAAAGCCATGGAGGACTCAGCTGCCTCCGTCGTCGTCTTCACCCAACACTACGCAGACTCTCGATCGTGCCTAGATGAGCTAGCTACCCTCTGCGATCTCGGAACGTCTCTGGATCGTCCCATTTTGCCGGTCTTTTTCAAGGTCGATCCCTCTCATGTACGCAAACAGAACGATCATTTCAAGAAAGATTTTGATGAACACAAGAAAATA…	MEASVLSKPPHRYKHDVFLSFRSEENDFSERLYNALRKEVRVFRNEGMEQGGGTDDEDNKRLFKAMEDSAASVVVFTQHYADSRSCLDELATLCDLGTSLDRPILPVFFKVDPSHVRKQNDHFKKDFDEHKKIFSKEEVQRWRKAMELVGNLAGYVYKLREGTVDQVKDEDDTIKLVVKKVLAQVSNTPEKVGEYTVGLESRVEDLMKLVNVKSTGDVQVLGLHGMGGIGKTTLAKRFYNKNLENFEDHRVFISNVRQESSDGLLNLQKTFIKSLFGSVPEIEDVNSGRDKIRGRVREKKILAVLDDVDNVDQVDALVGERSWYGKGSVIIITTRDEEILNKLSVSQKYEVNCLTEVQALKLFSFHSLRKEKPTEKLLELSKKIVKITGKLPLAVEVFG…
Bra016594	TIR-NBS-LRR	Bra	[190, 447]	1037	TNLL	TIR NB-ARC LRR_3 LRR_8	ATGTCGTCGTGGTGCGGTCCTTCACGTCGTCAAGTCAAATACGATGTCTTCCTCAGCTTCCGAGGCGGAGACACACGTAAAAACATCATTAGCCATTTGCACAAAGAACTTGTGAGACGAGGGATACGTACGTTCAAAGACGATGAGACGCTGGAAACAGGAGACCGTTTCCCCGAGAGACTCCGTGAAGCCATCAACACGTCGAGGTTTGCCATTGTGGTTATCTCAAAGAACTACGCTTCTTCGAGATGGTGCTTGGAAGAGCTTCGAATGATAATGAAGCTTCAACGGGAGAAAAATATTGCTGTGATTCCTGTTTTCTATGAAGTGGATATCTCTGACGTTAGAAATCATCGAAGTGGTTTTGGTTTAGTACAACACCACAAAGATCCCAAGATT…	MSSWCGPSRRQVKYDVFLSFRGGDTRKNIISHLHKELVRRGIRTFKDDETLETGDRFPERLREAINTSRFAIVVISKNYASSRWCLEELRMIMKLQREKNIAVIPVFYEVDISDVRNHRSGFGLVQHHKDPKIPFWKDALRGIANTQATESRKCKDDATLVEGVVELVSDKLLSSLPMDLGDIVGMEADVDQIEHLLDMSFTTNEVRMVGIWGMAGIGKTAIAKNLHQKHKHHFKTHHCFMEKVSSLKAKSPLDLQKWLLSDILRKKDLKALNLGQGAPCIKSRLVNLKSLIVIDDVDDVKQLDALAKEASWFGPGTRIIITTRDKSLLKLFSCAVYKVEYLKDDKALQIFQRFAFQGAEPPIAYNDLSISISQLAQGLPSALEDFGTYLRGKSAVEWR…
Bra016781	CC-NBS-LRR	Bra	[158, 440]	862	CNL	coiled-coil NB-ARC LRR_4	ATGGCTGGTTTTTTCACGTGTGCCCTTGATCAAGTGTTGATCCATCTCTGTAGGTGCGTTGGCGGTGAAGTCAATTATGTTTGCAACCTGGAGAAGAATCTGGCGGCTCTAGAGGAAACCATGAAGGTACTCAGAGCAAGGCAAGATGATGTGTTGACAAAGGTGCAGAGGCAAGAAAGCGAAGGTCTACAAAGACTTAACGAAGTTCAGGTATGGCTTACGAGTGTCGAGAATATCCAAAACAAAGTCGATGAGCTGCTTCTTCCTCGTCGAGATGAACTTGAAAGGTTGCGTCTTTGTGGTCTTTGTACGAAAAACTTGAGCTCAAGTCATAGCTACGGGAAAAAGGTTTTTAAGATGTTGAAAGAAGTTGAAGATGTCCAATCTAAAGGAGTGTTT…	MAGFFTCALDQVLIHLCRCVGGEVNYVCNLEKNLAALEETMKVLRARQDDVLTKVQRQESEGLQRLNEVQVWLTSVENIQNKVDELLLPRRDELERLRLCGLCTKNLSSSHSYGKKVFKMLKEVEDVQSKGVFEVVAGPPTIAVTVEWPLPNTIVGQEKILERALDHLMDAGTSMMGLYGMGGVGKTTLLKRINNRFLEHPVDGVEIVIFVVVSSELRVEMIQDAIAEKLGFDKEDWQPKEKSQKVTDLHTRLKTKKFVLLLDDIWKEVDLKEIGVPFPTMENGCKVVFTTRSREVCGHMGVDDPMEVECLGSEEAWDLFRGKVGKKTLESHSDILQLACQVARECRGLPLALNIMGKNMASKRTVEEWEHAVDTLASSAADFPGMEDQILPVLKYSYD…
Bra016782	CC-NBS-LRR	Bra	[157, 439]	915	CNL	coiled-coil NB-AR LRR_8	ATGAGTGGTTTTGTCACGAGTGTCCTTGATCAGGCGTTTACCCATCTGTGTAGCTGCTTTGGCGTTGAAGTCAATTATGTTTGGAACCTTGAGAAGAATCTGGCGGCTCTAGAGGACACCATGAAGGTACTCAGAGCAAGGCGAGCGGATGTGCTGACAAAGGTGCAGAGGCAAGAAAGCGAGGGTCTACAAAGGCTTAACGAAGTTGAGGTATGGCTTACGAGTGTTGAGGATATCCAAAACCAAGTCTATGATTTGCTTCTTCCTAGTAGAGATGAACTTGAAAAGTTGTGTCTTTGTGGTCTTTGTACGAAAAACTTGAGCCCAAGTCATAGATACGGGAAAAGGGTTTTCGAGATGCTGAAAAAAGTCGAAGTTTTAGAATCTAAAGGAGTGTTT…	MSGFVTSVLDQAFTHLCSCFGVEVNYVWNLEKNLAALEDTMKVLRARRADVLTKVQRQESEGLQRLNEVEVWLTSVEDIQNQVYDLLLPSRDELEKLCLCGLCTKNLSPSHRYGKRVFEMLKKVEVLESKGVFEVVAGQPTIAVAVEMPLPSTIVGQEKMLKRAMEHLMDAGTGIMALYGMGGVGKTTLLEQINNKFVEHPVDGVEIVIFVVVSSELRVEMIQDAIAEKLGFRMEEWKQKEKRHKVTDLYNCLKTKKFILLLDDIWKEVDLKEIGVPFPTMENGCKVVFTTRSREVCGHMGVDDPMEVECLGSEEAWDLFRGKVGKKTLESHPDILEVACQVARECRGLPLALNIIGKNMASKRTVEEWERAIDTLASSAAEFPGMEDQILPVLRYSYD…
Bra016785	NBS-LRR	Bra	[161, 442]	892	NL	NB-ARC LRR_8	ATGGGCGGTTGTTTCTCTGTCTCGTTGCCATGTGATCAAGTGGTGAATCAATTTTCTCAGTGGTTATGCCTCAGGGGGCGTTATATCCACAACCTCCCCGAGAATATAGTTGCTCTTCAGCATGCCATGGCAATGCTCACGGCAAAGCTAGACGATGTGCTGAGAACAGTGGGCAGAGAGGAGTTTACAGGGCGTCAACAAAGGATTTCCCAAGTTCAGGTATGGCATGCTAATGTCCTAACCACCAAAAACAAAGTTGACGATCTGCTTAGTACTTATGAGGCTGAGCTTCAAAGGTTGTGCCTATGTGGTTTTTGCTCCAAAGATTTAAAACTGAGCTATCTTTATGGAAAAAATGTTAGCATTATGTTGACAGAAGTTGAGAAACGCAGTTCTCAA…	MGGCFSVSLPCDQVVNQFSQWLCLRGRYIHNLPENIVALQHAMAMLTAKLDDVLRTVGREEFTGRQQRISQVQVWHANVLTTKNKVDDLLSTYEAELQRLCLCGFCSKDLKLSYLYGKNVSIMLTEVEKRSSQGDFDMVVEAATFGEVDEIPIHPTIVGQERMLEKAWTLLMEDGSGMLGLYGMGGVGKTTLLTQINNKFSEISDRFEVVIWVVVSKSATVRKIQRDIAQKVGLVEMGSGEKDENQRALDIYNVLRRRKFALLLDDIWEKVDLKAVGVPYPTRDNGCKVAFTTRSRDVCGRMGVDDPMEVSCLQPDESWDLFQRTVGENTLGSHPDIPELARKVARKCRGLPLALSVIGETMACKRTVHEWCHAVDVLTSSATEFSGMEDEILPVLKYS…
Bra017542	TIR-NBS-LRR	Bra	[185, 450]	1001	TNLL	TIR NB-ARC LRR_3 LRR_1	ATGGATTATTGTAATTGGCTATACGATGTTTTCCCGAGCTTTAGTGGGGAAGATGTGCGCAAAAATTTCCTTAGCCATTTTCTCAAGGAGCTAGATCGAAAACTGATCAAGGCTTTCAAAGACAATGAGATCGAGAGAAGCCACTCGATTGCCCCTGCGCTTGTAACCGCGATTAGGACGTCCAGGATCGCGGTCGTTGTGTTCTCGCCAAAGTATGCCTCTTCGAGTTGGTGTCTGGACGAGTTGGTTGAGATCGTGAGATGTATGGAAGAGTTGGGTCAACTAGTTCTGCCCATTTTCTATGGTTTAGATCCATCTCATGTCAGGAAACAAACGGGCAAGTTTGGAGAGGGTTTTGCCAAGACTTGTAAGATGAAAACAAAAGCAGTGAAAATCAGA…	MDYCNWLYDVFPSFSGEDVRKNFLSHFLKELDRKLIKAFKDNEIERSHSIAPALVTAIRTSRIAVVVFSPKYASSSWCLDELVEIVRCMEELGQLVLPIFYGLDPSHVRKQTGKFGEGFAKTCKMKTKAVKIRWQQALTVVANLLGYHSQNFNNEAKMIEVIVNDLLGKLNFTPSKDFEECVGIEDHIAEMSLLLDMESEEVRMIGIWGPSGIGKTTIARALFGRLSRRFQCSVFIDRKFISKIMEGYRGANPDDYNMKLSLQRHFLSEILGTRHIQIDHLGAVENRLKNQKVLISIDDLDDQVVLDVLAGQAHWFGSGSRIIVVTKDRHFLRAHEIDHIYEVCLPSEERALEILCRSDFKQNSPREGFEKLAVEVTRHAGSLPLGLTVLGSTLRGRDN…
Bra017544	TIR-NBS-LRR	Bra	[192, 457]	1211	TNL	TIR NB-ARC LRR_1	ATGGCTTCTTCTTATTCTTCATCCTCTTCTCGCAATTGGTCATATGACGTTTTTCCGAGCTTCAGTGGAGAAGATGTCCGCAAGACCTTCCTCAGCCACTTTATGAAGGAGCTAAATCGCAAACTTATCACTGCTTTCAAAGACAACGAGATCGAGAGAAGCCGGTCCCTCGATCCTGAGCTTAGACAAGCGATCAAGGATTCAAGGATTGCAGTGGTCATTTTCTCCACAAACTACGCCTCTTCAAGCTGGTGTCTTAATGAGTTGCTTGAGATTGTGAGGTGTAAGGAAGAGTGTGCTCAGATGGTGATACCGGTTTTCTACGGTTTGGATCCTTCCCACGTGAGGAAACAGACTGGAGACTTTGGGAAGATCTTTGACAAGACATGCCAAAATAAA…	MASSYSSSSSRNWSYDVFPSFSGEDVRKTFLSHFMKELNRKLITAFKDNEIERSRSLDPELRQAIKDSRIAVVIFSTNYASSSWCLNELLEIVRCKEECAQMVIPVFYGLDPSHVRKQTGDFGKIFDKTCQNKTEDEIILWREALTDVANILGYHSVTWDNEARMIDEIANDVLGKLNVSPSYEVEDFVGIEDHIRAMSSLLEFESEEVRMVGIWGPSGIGKTTIARALFSRLSRRFQSSAFVDKVFISKNMDVYRGANLGDYNMKLHLQRAFLAELLDNRDIKIDHIGAVEKMLRHRKALIFIDDLDDQDVLDALAGRTQWFGSGSRIIVVTKDKHFLRAHGIDHIYEVCLPSKDLALEIFCRSAFRRNSPPDGFMELASEVVFCAGNLPLGLDVLGS…
Bra017572	CC-NBS	Bra	[1, 133]	666	CN	coiled-coil NB-ARC	ATGGAAGTAACATGTTTGGGAGCAGATGAAGCATGGGACTTATTCCGCGAGAAAGTTGGTGAAGTGACCTTAGAAAGTCACCCTGACATCCCTGCGCTGGCGAGAATAGTTGTTGAAAGATGCAGAGGCTCACCGTTGGCAGTCAGCGTTATCGGCGTGGCTATGGCAGGCAAGAGCTTGGTGCAAGAATGGCGGTATGCAATCGACGCTTTGACTTTATCTGCGGCTAAGTTTTCAGGTATGGAAGATGAGATCCTTCCGGTTTTGAAGTTTAGCTACGATAGTTTGAAGGATGAGAGAGTGAAACTGTGTTTCCAATATTGTGCTTTATTCCGAAAGGGTGAACACATATGGAAAGATCATGTGGTTGAGTATTGGGTAGATGAAGGCATTATAGAT…	MEVTCLGADEAWDLFREKVGEVTLESHPDIPALARIVVERCRGSPLAVSVIGVAMAGKSLVQEWRYAIDALTLSAAKFSGMEDEILPVLKFSYDSLKDERVKLCFQYCALFRKGEHIWKDHVVEYWVDEGIIDGKEDRYRAEEECYDIIRYLVRACLLADDKHGNTVSMPSLARELALWVASNFGEEKENFIVKPNEKLGEVPNVKDWGQVSRMSLSENKIKKISCSPVCPKLRTLLLGYNNLEKISSGFFMLSRLKQLPLASLKELKRLQHLNLEFTGFLKEIAGISSLSNLQVLKLYASFDLDINLVEELQLLKHLKVLTVSGGDAYVWEQLMSNPRLASCTRNMYFYECEAGETGISIAATSSRLEELTIYESNIREIKIDQSSPKTMCNFQFLVK…
Bra017807	TIR-NBS-LRR	Bra	[243, 496]	926	TNLL	TIR NB-ARC LRR_3 LRR_4	ATGCTAATGGATTCTTCTTTTCCCCTTATCAATGTTGTTGCTGCTGCAATAAACTTATTCACGCTTTTGGGTACAATATTTTTCTTGTTTTTCTACAGAAAGTCCAGATCCCATCAAGAAAACAAAACAGTGGCTTCTTCTTTATCTCTTTTGTCTCCTCCATCTTCTTTGCCTCAGAAGTGGAAACACCATGTCTTCCCAAGCTTCCATGGGGCAGATGTTCGCAAAGCCTTCCTCAGCCATGTTCTCAAGGAGTTCAGGAGAAAAGGAATCGACCCATTCATTGACAATGATATGGAGAGGAGTAAGTCTATCGGTTCTGAGCTAATAGAAGCTATCAGAGGGTCCAGAATTGCGCTTGTTTTGCTTTCGAAGAACTACGCTTCTTCCACATGGTGC…	MLMDSSFPLINVVAAAINLFTLLGTIFFLFFYRKSRSHQENKTVASSLSLLSPPSSLPQKWKHHVFPSFHGADVRKAFLSHVLKEFRRKGIDPFIDNDMERSKSIGSELIEAIRGSRIALVLLSKNYASSTWCLNELVEIIKCREELDHTVMVLFYEVDPADVKTQTGDFGKVFRKTCKGKTKEEIGRWKHALAEVAKITGYHSRNWDKEADMIEKIATDVSNKLNNSTPSSDFEGLVGMDSHVTKMELLLRLDSDEVRIIGILGPPGIGKTTIARFLFNQHSGNFQLSVFMKNIKTKYAIPACSDDYAVKLYLHEQFMSQLFNEKSFTVSHLGTARDRLKDKKVLVVLDDVDKLVQLEAMARETCWFGPRSRIIITTQDQKLLKASGINHVYKVDFPS…
Bra018037	TIR-NBS-LRR	Bra	[199, 454]	945	TNLLL	TIR NB-ARC LRR_3 LRR_1 LRR_1	ATGGCAAATTCTTCATCGGAGGATTCGCAGTCTCGATCTGTGTGGAAGTACGATGCCTTTCTGAGTTTCAGAGGGACAGATGTTCGGAAAAAATTCATCAGCCATCTCAACGATGCGCTCACTGAGGAAGGAATCATAACCTTCCACGACGACAGAGACCTTGAGAGAGGCAATCCAATCTTGAAAGGACTCGAGGAAGCGATGAATCAGTCAAGATTCGCTATCGTCGTTGTCTCCGAGGACTATGCTACATCTCAATGGTGCTTGAGAGAGCTTGCGTTTATGGTCGAGTTAGCTGAGAAGAAACGCTTCGACTTGATCCCTATATTCTATGAAATCGATCCTTCAGCCTTGAAGAGCCGAACCGGTTGTTTTAACAAAGCTTTTGAGGATCATGAG…	MANSSSEDSQSRSVWKYDAFLSFRGTDVRKKFISHLNDALTEEGIITFHDDRDLERGNPILKGLEEAMNQSRFAIVVVSEDYATSQWCLRELAFMVELAEKKRFDLIPIFYEIDPSALKSRTGCFNKAFEDHEKRFDAETVRKWRRAVDIVANISGWDSKTRSDDSKLIQEVVGDLCERLYSEPSDETSEFVGMSLHKKRIESLLSKDDSDDDDDVKMVGVWGMGGRGKTTIAKCVYESLSTHFPSRCFLGNVKDDFHKHGESSSSHLRKQIMSEIFPKSPLNARCVSPEAMKRRLRGKKVLLILDDVDDIQQLQELAGDCKWFGPGSRVIITTRDKRVLDEHSVKHIYEVKPLRTTQALQLLSKHAFKTNRPQAEFRQLCLDIVEQLCGLPLALRVIG…
Bra018196	NBS	Bra	[914, 994]	1201	N	Surf_Ag_VNR Bac_surface_Ag NB-ARC	ATGGCCGCCTTCTCCGTCAACGGACAGCTCATCCCAGCAGCGGCAACAAGCTCCACGACCCCTAATTCTATCTATCCCCGTAGGAAATTTCTAGCTCCTTCCTCTTCTCGCCTTCCCCGGATCTCCTCACCATCTCCTCGCGTTCCATCCATAAAATGCAGCAGCAGCAGCAGCCGCGATACAGAACCCTCTCCCTCCCCAAAGGACTCTCTCCTTAAATCCCTATCCAAACCTCTCGCCGTAGCCTCTGTCTCCTCCGCCGCTTCCTTCTTTCTATTCCGAATCTCGAATCTCCCGTCGATCCTAAGCAGCGGCGGTGGAGGAGGAGGAGGAGGCGATGGAAACTTCGGGGGATTCGGTGGTGGAGGCGGAGGGGGAGATGGAAACGACGGTGGATTT…	MAAFSVNGQLIPAAATSSTTPNSIYPRRKFLAPSSSRLPRISSPSPRVPSIKCSSSSSRDTEPSPSPKDSLLKSLSKPLAVASVSSAASFFLFRISNLPSILSSGGGGGGGGDGNFGGFGGGGGGGDGNDGGFWGKLFSPAPAVADEEQSPDWDSHGLPGNIVVQLNKLSGFKKYKVSDIVFFDRRRQTSIGTEDSFFEMVSIRPGGVYTKAQLQKELETLATCGMFEKVDLEGKTKPDGTLGVTISFAESTWQSADRFRCINVGLMVQSKPIEMDTDMTDKEKLEYYRSLEKDYKRRIDRARPCLLPAPVYGEVMQMLRDQGKVSARLLQKIRDRVQKWYHDEGYACAQVVNFGNLNTKEVVCEVVEGDITQLVIQYQDKLGNVVEGNTQVPVVRREL…
Bra018198	NBS	Bra	[59, 139]	346	N	NB-ARC	ATGAGATTAATCAAAATATTCGGCGAGACCATGGATTCATACAGAATAACTGATGATATGGGAAGCCTGAAGAGAAGAATCTCGGATTTGACTCGCAAGCGGGAGACTTATGGGATAGGAAACTTCAATGAGCCGCCTCAAGGAGGAGGGAATATTTCAAGTTTAAAGATGAGCATGAGAGGTCTCGGAAAGACCGCAATTGCTAGGAAGCTCTACAACTCGGGTGATGTGAAGAGAAGATTCGAGTACCGCACATGGACTTATGTTTCACAAGAGTATAAAACAAGAGATATGCTTGTCAGAATCATAAGATCTTTGGGAATAGCTATTGAGTTAGAGCTCAAGATGTTTTCAGAGGAGGAGTTAGAAGATTACCTTGATGATATCCTAGACGGACAA…	MRLIKIFGETMDSYRITDDMGSLKRRISDLTRKRETYGIGNFNEPPQGGGNISSLKMSMRGLGKTAIARKLYNSGDVKRRFEYRTWTYVSQEYKTRDMLVRIIRSLGIAIELELKMFSEEELEDYLDDILDGQRYLVVVVAESVEEKVYAHKLRIHDLLRDVAIKKSKEINFVHVYNGQHSSTTCRREVVHYLINNNDLCDRHVNKRMRSFLFFGEKKGMLGVFVQTITLNLKLLRVLNLGGLLFLCKGYVPLSLPDAIGDLIHLRYLGVADAGRRNIPTFISNLQFLQTLDASGFNYFKGTTDLKIAETGRSGSERMRRVGSADEYQRTRFSSAEEALIDYSKIG
Bra018245	CC-NBS-LRR	Bra	[152, 430]	860	CNL	coiled-coil NB-AR LRR_8	ATGGGAGGTTGTGTTTCAATATCAGTGCCGTGTGATCAAACACTCAGCCAGGTCGGCCGCTGTTTGTCTCAGAAAGCAAGTTACATTCGTAAGCTCCAAGAAAACGTGGGAACTCTGCAGACGGCAACGCAAGAGCTCAAGGATCTCAGGGACGATTTGCTGACAAGAGTTACTTTAGAGGAAGAGAAAGGTCAACGACGGCTCGCAACTGTTCAGAGATGGCTTTCAAATGTTGAGACAATCGAATCTCAAGTCAACGAATTGCTGCTTGCATCAGGTACTGCCGAGGTTTCCAGGAGTTTCAGGTCGAGGTTTGAGTATGGTAAAAAGGTTTTCAAGAAAATCAAAGAAGTCAACAATCTCAAGTCTAGAGCAGATTTTAAAGTCATGGCCGAGAGA…	MGGCVSISVPCDQTLSQVGRCLSQKASYIRKLQENVGTLQTATQELKDLRDDLLTRVTLEEEKGQRRLATVQRWLSNVETIESQVNELLLASGTAEVSRSFRSRFEYGKKVFKKIKEVNNLKSRADFKVMAERVPRSKVEERLIYPVVGMTAMTEKVFSSLMEDEVGTLGLYGMGGVGKTTLLSQINNSFVNTGNDFDVVIWVVVSKDQKIESVQETILRRLGLCSEEWKHIKEEEKASEIKKMLKGKRYMLLLDDIWSKVEIQRIGFPSPTRMNRCKVVFTTRSKEVCSEMRVDVEMEVKCLASDEAWELFRMRVGDLTLESHPDIPEAARIIAEKCYGLPLALNVIGETMSSRKTIQEWSHAQDVLTSFAADFSCMQDKILPILKFSYDNLKDEMFR…
Bra018448	CC-NBS	Bra	[166, 452]	970	CN	coiled-coil NB-ARC DUF239	ATGGCTGAAGCAGTTGTGTCGTTTGGAGTTGAGAAGCTATGGGAGCTCCTGAGTCGAGAGTCCGAAAGATTGACTGGAACAGACGAGCAAGTTGCTGGACTAAAGCGTCAGCTTGGAAGGTTACAGTCCTTGTTGAAAGACGCATACGCCAAGAAACACGAGAGCGAAAGGGTGAGCAACTTCTTGGAAAACGTCAAGGACATTGTCTATGACGCTGAGGACATAATCGAATCCTTTCTTCTCAAAGAGTTTGGAGGAAAAGAGAAAGCGATCAAGAAGCGTGTGAAAAGACTTGCTTGCTTCTTAGTGGATCGCCGCAAATTCGCATTAGATATCGAAGCCATAACTAAGAGGATCTCCGAGGAGATTGAGGGGATGCAGAGTTTTGGATTACAGCAG…	MAEAVVSFGVEKLWELLSRESERLTGTDEQVAGLKRQLGRLQSLLKDAYAKKHESERVSNFLENVKDIVYDAEDIIESFLLKEFGGKEKAIKKRVKRLACFLVDRRKFALDIEAITKRISEEIEGMQSFGLQQIINGGPSLPLQDREREIRQTFSKSSENDLVGVEQSVEELVSHLVGNDSIQVVSISGMGGIGKTTLARQVFHHDTVRRGFDGFAWVCVSQQFTRKYVWLRILQDLRPHDEDIMKMDEHTLQGEVFGLLETGRYLVVLDDVWKEEDWDRIKPVFPQKRGWRMLLTSRNEGIGLHADPTSFAFKPRTLIPQESWKLFERILFPWRVQNGSMIDEEKEVMGKEMITFCGGLPLAIKVLGGLLAKKHTVAEWKRVHDNIGAQIVGKSGLNY…
Bra018804	NBS-LRR	Bra	[1, 79]	499	NLL	NB-ARC LRR_8 LRR_4	ATGAAATATAAAGAGGATGTACACGAATGGCGTCACGCAAAAAAGGTTCTCAGTACGTCTAGCCACGAGTTTCCAGGTATGGAAGAAAAGATTCTTTCAGTTTTGAAGTTCAGCTATGATGGTTTAGAGGATGAAAAGGTGAAATCATGCTTCCTATACTGTTCTTTGTTCCCGGAAGATTATGAAATAAAGAAGGAGGAGTTGATAGAATACTGGATCAACGAAGGATTTATTGATGGAAAGAGAGATGAAGACGGAAGTAACAACCAAGGTCATGATATAATTGGATCGTTAGTTCGTGCGCATCTTTTGATGGAGTGCGAAAAAGAATTCACACCTGCTGTCAAAATGCATGATGTGTTACGTGAAATGGCTCTTTGGATAGGGCATACGTCTGGA…	MKYKEDVHEWRHAKKVLSTSSHEFPGMEEKILSVLKFSYDGLEDEKVKSCFLYCSLFPEDYEIKKEELIEYWINEGFIDGKRDEDGSNNQGHDIIGSLVRAHLLMECEKEFTPAVKMHDVLREMALWIGHTSGKEEEKQCVKTGVKLRRIPDDINWSVLRRISLMSNQIEEISCCPKCPNLSTLFLQGNNLEVIPGKFFQSMPALVVLDLSGNKYLEELPEEIRSLTSLQYLNLSRTCISSLPVCLKGLRKLISLDLEYCINLESIDGIGTSLPNLQVLKLYYSSVFIDARSIEELQLLEHLKILTGTVIDALMLESIQRVERLASCVQRLLIFQLSAEVLTLNTVALGGLRELDIKFSKISEIKIDWKSKEKEDLLCNSSPYFRHLSRIFIYDLEGPK…
Bra018810	NBS	Bra	[61, 265]	267	N	NB-ARC	ATGGAGGTGGTCTTAGGTCATAGTGGGCTCAGAAGGCACCGGCCCGTGATCCTTCCACCGTCGAAAGCGGGAGGTGGACGCTGCTCTGTGAAACCAGCCTCACGCAGTCTCCTCCGCTCTAAGAGTGCCCGAACCACAAGCCTTCGCTCGAGCCCGAACCCTCAACTCCCGACTTGGAATGGGCAGGCCAAATTGGAAAAGGAAACAGAAGAGAAGAAATCATCTTTCATAGAGAATATCCTAAGAAGAAAGAAATTCATACTGCTATTAGATGATCTGTGGAGCGAGGTAGATTTGAAAAAGATTGGAGTTCCACAACCAACTCAAGAAAATGGATCGAAGATAGTTTTCACCACTCGTAAAAAGGAAGTTTGCAGACACATGAGAGCTGATGATGAG…	MEVVLGHSGLRRHRPVILPPSKAGGGRCSVKPASRSLLRSKSARTTSLRSSPNPQLPTWNGQAKLEKETEEKKSSFIENILRRKKFILLLDDLWSEVDLKKIGVPQPTQENGSKIVFTTRKKEVCRHMRADDELKMDCLSTNEAWELFQNVVGEAPLKKDSEILTLAKKNSEKCHGLPLALNVIGKAMSCKEDVHEWRHANDVLKSSSREFPGMEENILSVLKFSYDGLEDDKMKSCFLYCSLFPEDYEIKEEELIEYWINEGFING
Bra018834	CC-NBS-LRR	Bra	[159, 437]	851	CNL	coiled-coil NB-AR LRR_8	ATGGGAGGCTGTGTATCACTAGATTTATCATGTGATCAAACGCTGAATCAAACTTGCAACTGCTTATTTGGGGATGGAAATTACATTCATATGATGAAGGCTAATCTGGAGGCTCTGGAGACAACTATGCAAGAACTTAGACAAAGGCGAGATGATCTGTTAACAAGAGTTTCCACAGAAGAAGATAAAGGTTTGCAGCGGCTTGCTCAAGTAGAAGGATGGTTGTCAAGGGTAGCACGTATTGACTCTCAGGTCAGTGATCTGCTTAAGGACGAACCAACTGAAACGAAAAGATTGTGTCTTTTTGTATATTGTTCTACAAAGTGCATATCAAGCTGTGAGTATGGTAAAAAGGTATCAAAGAAGTTGGAAGAAGTTAAAGAGCTTCTATCTAGAAAA…	MGGCVSLDLSCDQTLNQTCNCLFGDGNYIHMMKANLEALETTMQELRQRRDDLLTRVSTEEDKGLQRLAQVEGWLSRVARIDSQVSDLLKDEPTETKRLCLFVYCSTKCISSCEYGKKVSKKLEEVKELLSRKDFEKVAEKRPAPKVGKKHIQTTIGLDSMVEKAWNSIMKPERRTLGIYGMGGVGKTTLLTHINNKLDKEVNGFDVVIWVVVSQDLQYKGIQDQILRRLRVDKEWENQTEEEKASSIDDILGRKKFVLLLDDLWSEVDLNKIGVPRPTQENGSKIVFTTRSKEVCSDMEADDKLQIDCLPANEAWELFRSIVGEDTLKLHQDIPTLAKQICEKCYGLPLALNVIGKAMKYKEDVHEWRHAKKVLSTSSHEFPGMEEKILSILKFSYDG…
Bra018835	CC-NBS-LRR	Bra	[159, 437]	843	CNL	coiled-coil NB-AR LRR_8	ATGGGAGGGTGTGTATCAGTAGATATACCATGTGATCAAGTGGTGAGTCAAACCTACAGATGCTTATTTGGGGATGGAAATCACATCCACATGATGAAGGCTAACCTCGAGGCTCTGGATACAGCTACGCGAGAACTTAGAGAAAGGCGAGTTGATCTGTCAAGAAGAGTTTCCCTAGAAGAAGATAAAGGTTTGGAGCGGCTTGCTAAAGTAGAAGGATGGTTGTCAAGGGCAGAAAGTATTGACTCTGAGGTCAGTGATCTGCTTAGGGAGGAACCAACTGAAACTAAGAGATTGTGTCTTTTCGGATATTGTTCAAAAAATTGCATATCAAGCTGTAAGTATGGTAAAAAGGTATCGAAGAAGTTGGAAGAAGTTAAAGAGCTTCTATCTAAAGGA…	MGGCVSVDIPCDQVVSQTYRCLFGDGNHIHMMKANLEALDTATRELRERRVDLSRRVSLEEDKGLERLAKVEGWLSRAESIDSEVSDLLREEPTETKRLCLFGYCSKNCISSCKYGKKVSKKLEEVKELLSKGVFEELAEKRPASKVVKKDIQTTIGLDSMVGKAWNSIMKPEGRTLGIYGMGGVGKTTLLARINNKFDEEVNELDVVIWVVVSKDLQYKGIQDQILRRLRADQELEKETEEKKASFIENILRRKKFILLLDDLWSAVDLNKIGVPRPTQENGSKIVFTTRKKEVCRHMRADDELKIDCLSTNEAWELFQNVVGEAPLKKDSEILTLAKKISEKCHGLPLALNVIGKAMSCKEDVHEWRHANDVLKSSSREFPGMEENILSVLKFSYDG…
Bra018863	CC-NBS-LRR	Bra	[158, 434]	852	CNLL	coiled-coil NB-ARC LRR_8 LRR_4	ATGGGAGGCTGTCTATCAGTATTACCATGGGGTCAAGCGGTAACTCAAGCCTGCAACAGCTTATTTGGGGATGGAAACTACATTCACATGATGAAGGCAAATCTTGAGGCTCTGGAGGCATCTATGCAAACACTTAGAGACAGGCGAGATGATCTGTTAACCAGAGTTTCCATAGAAGAAGATAAAGGTTTGCAGCGGCTTGCTGAAGTAAAAAGATGGTTGGCAAGGGTAGAAAGTATTGACTCTCAGGTCAGTGATCTGCTTACGACTAAACCAGCTGAAATCAATAGATTGTGTCTTTTTGGATATTTTTCCGAAAATTGTATATCAAGCTATGAGTATGGTAAAGAGGTATCGAAGAAGTTGGAAAAAGTTAAAGAGCTTCTATCTAGAGAAGCT…	MGGCLSVLPWGQAVTQACNSLFGDGNYIHMMKANLEALEASMQTLRDRRDDLLTRVSIEEDKGLQRLAEVKRWLARVESIDSQVSDLLTTKPAEINRLCLFGYFSENCISSYEYGKEVSKKLEKVKELLSREAFGEVAIKGRLPKVEQQPIQKTVGLDSMVGKAWDSIMKPEGRTLGIYGMGGVGKTTLLTRINNKFKDEFDVVIWVVVSKDLQYDGIQDQILRRLCVDKDWEKETEKEKASFIENILGRKKFVLLLDDLWSEVDLDKIGVPSPTQENGSKIVFTTRSKEVCRDMRADDELKMDCLTRNEAWELFQNAVGEVRLKGHPDIPTLAKQICEKCYGLPLALNVIGKAMSCKEDVHEWRDAIDVLKTSSDKFPGMEKKILSILKFSYDGLEDD…
Bra018980	NBS	Bra	[148, 362]	373	N	NB-ARC	ATGGGAAAAGATCTCAAGAGTTTGGTTAGATGCATGTACACTGGGAAGCTCAACGATAATGTGAGGAAGCTAAAGATCGCAACCGAAGAACTCAAAGATATTGGGAACAGCGTGATGAAAAGGGTCAAGATTTGTGAAGAGCAGCAACAGATGAAGCGGTTAGACAAAGTCCAATCATGGCTTAGACAAGCCGACATTGTTATAAAAGAAGCAGAAGACTTGTTCTTGACGTCTTCTTCTTCCAGCCAAGGGTTGTTATCTTCAAGCCACAAGATGGAGAAGAAGATTTGCAAGAAGCTGAAAGAAGTTGAAGAGATTAAGAGCAGAGGAATGTTTGAGGTTGTTGCTGAAAACGTCGTCGGAGGAGGAAGCGGCTCAACGGTTAAGACTAATGATGAG…	MGKDLKSLVRCMYTGKLNDNVRKLKIATEELKDIGNSVMKRVKICEEQQQMKRLDKVQSWLRQADIVIKEAEDLFLTSSSSSQGLLSSSHKMEKKICKKLKEVEEIKSRGMFEVVAENVVGGGSGSTVKTNDEETVGLEAVSGLVWRCLTMENTGIIGLYGVEGVGKTTVLTQVNNRLLQQKANGFDFVLWVFVSKNLNLEKIQDTIREKIGFLDRTWTSKTEEEKAAKIFDILSKRRFALFLDDVWEKVDLVKAGVPPPDAQNRSKVVFTTCSEDVCKEMSAQTKIKVEKLAWELAWDLFKKNVGEDTVKSHPDIAKVAQEVAAKCDGLPLALVTIGRAMASKKTPQEWRDALYILSNSPPNFSVLKLLDRN
Bra019063	CC-NBS-LRR	Bra	[155, 432]	1009	CNL	coiled-coil NB-AR LRR_8	ATGGATTGTCTGGGCTCAGCTTTGGGTTCTTTCTTGGCAGAGGCAGGGCGTGGTATATGCAGATCAACCTATACTCGAGCCATTTATACCATCCGGTTCAAGTCAAACATCAAAGCTTTAAATAAGGCGCTCAATGGCCTGGTTGATGTTCAAAACAAAGTGGAAAAAGACCTCAAAACCTTGGAGATCAAAGGGAAGTCCTTGAATGTGCAACTGAGGAGATGGCTCAGAGAAGTGGAAGAGATAGGCTCCGAAGCAAATTCAATTCAAGAAGGGCGTGCTTCATGTGCTCTGTCCTTGAGATGTAAGATGAGTAAAAAACTTATGGGAGTTCTTGATAAAGTCAAGAAGCTTCAGAAGCAAGGCTTAGATCTTCTCGACATATTTTCTTTGGAAGGA…	MDCLGSALGSFLAEAGRGICRSTYTRAIYTIRFKSNIKALNKALNGLVDVQNKVEKDLKTLEIKGKSLNVQLRRWLREVEEIGSEANSIQEGRASCALSLRCKMSKKLMGVLDKVKKLQKQGLDLLDIFSLEGRSVLVERILGPSITDQTIASEMLVKVLSCLMSDDVQKVGIWGIGGVGKTTLVRELNNKLWKEADTQPFGMVIWVTVSKEFDSGRVQKQIAERLDMEIRLGESEERLARRIYGKLENVSSFLLILDDVWKSIDLDKLGIPQTDGHKDRKIVLTSRYLEVCQSIKTDIDFRVNYLCEEEAWEMFCKNAGEVTRLDRVRPIAKEVSRECGGLPLAIVTVGMAMRGKKKVNLWKHALEELKCSVPYVKSIEEKVYQPLKWSYNLLEPKMK…
Bra019273	TIR-NBS-LRR	Bra	[189, 453]	1030	TNL	TIR NB-ARC LRR_3	ATGGAGTCTTCGTCTCCTTCTCGAAATTGGAGATTCAACGTCTTCCCGAGCTTCTGCGGTGAAGATCTCCGCAAAAACTTCCTCAGCCATTTCCTGAAGGAGTTGCAAAGGAAAGGAATCACAACTTTCATCGATCATGAGATCAAGAGGAGCAAAGCTATCGGCCCTGAGCTCGTGGCAGCGATCAGAGGATCAAGGATGGCAGTCATCTTGCTCTCGAAGAACTATGCATCTTCGACGTGGTGTTTGAACGAACTGCTCGAAATCATGAGCTGTAAAGAAGAGATCGGCCAAACAGTGATGCCGGTTTTCTACGAAGTCGATCCATCTGACGTCAGAAAGCAGGCCGGGGATTTTGGAAACATCTTTGAAGAAACTTGTTTGGGGAAGTCGGAAGAA…	MESSSPSRNWRFNVFPSFCGEDLRKNFLSHFLKELQRKGITTFIDHEIKRSKAIGPELVAAIRGSRMAVILLSKNYASSTWCLNELLEIMSCKEEIGQTVMPVFYEVDPSDVRKQAGDFGNIFEETCLGKSEEVRQRWSRALTDLANLAGVDSRLWNNEADMIEKLALDISSALNVTPSRDFDDLVGIEAHIKNLKPLLSLESSEVRIVGVWGPAGIGKTTIARALYTRLSPIFQHSAFMGNIKETYRRISLDDYGSKLHLQEEFLSKLINHKDVKIPHSGVVRERLKDKRVFVVLDDVDELEQLIALAKEPRWFGSGSRIVVTTQDRQLLKAHGIDLVYKVELPSRLEALEIFCQSAFGQKHPPCVGIRELALQVTHLAGYLPLGLTVLGSYLRGFSK…
Bra019409	TIR-NBS-LRR	Bra	[243, 504]	1338	TNLLLLL	TIR NB-ARC LRR_1 LRR_1 LRR_1 LRR_5 LRR_5	ATGGATTTATCTATTTTCCTTAACATCGTTGCTGCTGCAATAGGCTTCTTCTTCATTTTACGAAAACTCAGATCCCATCAAGAAAACAAAGAATTCGATTTGTCTTCTTTAACTATTTTGTCAGTTAATCCTCGATCTTTCTATTCGTCTTCTTTGTCTCCATCATCACCACCATCTTCTTTATCTATTTCATCAGTTCCTCGATCTTCTTCCTCTCAAGTCTGGATACACGATGTCTTTCTGAGCTTCCGGGGGGAAGATGTCCGCAATAACTTTCTTAGTCACATTCAGAAGGAGTTTAAAAGAAAGGGAATCACATATTTCAACGATAATGGGATCAAGAGAGGAGAATCCATCGCTCCCGAACTCATACGGGGGATTAGAGGATCTAAGATTGTG…	MDLSIFLNIVAAAIGFFFILRKLRSHQENKEFDLSSLTILSVNPRSFYSSSLSPSSPPSSLSISSVPRSSSSQVWIHDVFLSFRGEDVRNNFLSHIQKEFKRKGITYFNDNGIKRGESIAPELIRGIRGSKIVIVLLSRNYGSSKWCLEELVEIMKCREELKQTVMAIFCKVDPSDVKKLTGDFGKVFRKTCEGQTKEDIWRWKQVWRRDDEASMVEEIATDVSNDLINFVISSDFEGFAGMEAHMKKMEPFLLLGSNEVRIIGIWGPSGIGKSTIARVLFSQHSHEFQLSVFMENIKRRSPRPCSDEYSAKLKLQEEFLSKIINQEDVKIHHLGVAPDRLKDKRVLVVLDDVDHLMQLDAMAKDHSWFGPGSRIIVTTQDKKILTAHGINHIYKVEYP…
Bra019410	TIR-NBS-LRR	Bra	[266, 519]	1156	TNLLLL	TIR NB-ARC LRR_4 LRR_7 LRR_1 LRR_7	ATGAGATTTCGATCGTTTTTGAAAGAAATTAAGAAACAGAGAAAGATAGTAGAAAAGAGAAAGAAGAGGAAAGCAGATGAGCTTTCAAATCCGATCGCTAAACCAGTGAGAAAGAAAATCCGAGTGCAAAACCAGAGCCAAACTCAAGTCCCATCATCACCTCCGTCTTCTTTGTCTCCACTACCACCTCTGTCTGCTTTGTCTCCTTCATCGGCTCCATCTTCTTCCTCTCACGTCTGGTTACACGATGTCTTTCCGAGCTTCCGTGGGGAAGATGTCCGCAAAAACTTTCTTAGTCACATTAAAAAGGAGTTTAAGAGAAAGACAATCACATTTTTCAACGATAATGGGATCGAGAGAGGAGAGTCCATCGCTCCCGAACTCATACGGGGGATTAGA…	MRFRSFLKEIKKQRKIVEKRKKRKADELSNPIAKPVRKKIRVQNQSQTQVPSSPPSSLSPLPPLSALSPSSAPSSSSHVWLHDVFPSFRGEDVRKNFLSHIKKEFKRKTITFFNDNGIERGESIAPELIRGIRGSKIAIVLLSKNYASSKWCLEELVEIMNCREELGQTVMAIFYEVDPSDVKKLNGDFGKVFRKTCEGKSKEDIRRWKQALEKVATIAGYHSCNWVDEAAMIEDISTDVFNKLNNSAQSSDFDNLVGMSTHMIKLKLLLRLGSNEVRMIGIWGPSGIGKSTIARVLFSHYSREFQFSVFMENIKRRFPRPYYDEYSAKLQLQKEFMYQIVNQEDMKIQHLGVVEDRLKDKRVLAILDDVDHSLQIEAIAKEARWFGPGSRIIITTQDK…
Bra019413	NBS-NBS-LRR	Bra	[33, 149] [162, 247]	871	NNLLL	NB-ARC NB-ARC LRR_1LRR_1 LRR_7	ATGGTCGAAACAATTGCCAGTGACGTTTCAAATGAGCTCTTTAATTTTGTGCCATCAAGGGATTTCGAAGTTTTTGTTGGCATGAGAGCTCATATGATAAATCTGAAACCGTTGTTGCTCCTAGGCACCAATGAAGTGAGGATGAAAGGGATTTGGGGTCCTTCTGGAATTGGTAAGAGCACCATCGCCAGAGTTCTATTTAACCAACACTCTCATCAGTTCCCGTTTAGTGTCTTCATGGAGAAAATTAAAAGACGTTATCGGGGACCTTATATCGATACGTACAGTGCACAAATTCAATTACAGGAAGAGTTCCTGTCCAAACTAATCAACCAAAAAGATATCAAGATTCATCGTTTAGAAGTTGTGCAAGACAGGTTAAAAGGCAAGAAAGTGCTT…	MVETIASDVSNELFNFVPSRDFEVFVGMRAHMINLKPLLLLGTNEVRMKGIWGPSGIGKSTIARVLFNQHSHQFPFSVFMEKIKRRYRGPYIDTYSAQIQLQEEFLSKLINQKDIKIHRLEVVQDRLKGKKVLVVLDDVDHLLQLEAVAEKAQWYAFGQKYPPDGFKELAWEVTKLAGKLPLGLRVMGSHFKGRPKQEWQEELPRLRSRLDGEIESTLKFSYDALCDDNQAIFLHLACFLKDELPETVERCLEKNFVGVKGCLRVLAEKSFIYFEWGRIQMHDLLALLGREIVRKKSIHEPGQRQFLVDAGDICQVLRDGTLGSRNVIGIDSKLLETGLKISDRVFKRMPNVQFLRVKYHSKPYPHSIDPVTCLPSNLRILDWDSFPMTCLPSNFNPEF…
Bra019752	CC-NBS-NBS-LRR	Bra	[161, 349] [370, 414]	860	CNNL	coiled-coil NB-ARC NB-ARC LRR_8	ATGGGTGGTGCTATCTCAACAGCAACCGATTTTGTGGTTGAGAAATTATGTAGCTGCTTTTGTCTGGAAGTCCACCATATTTGTAGACTCGACAAGAATCTAGAAACTCTGGTAGAAGACATGAGGAAACTGGAGGCAAGGCGAGATGATGTGCTGAGATTCGTGAAGAGGGAGGAAGACAGAGGTCTACAAAGACTTAGTGGAGTTGATGTATGGCTTAAGGCTATCGGGAACATTGAAAAGGAAGCCCGTGAAACGCTTGTGGCTTGTACAAGTGAACTTCAAGGGTTGTCTCTTTGTGATGGTTGTTCAAGAAAACTAGTGGCAAGGTTTCGTTTTGGGAAAGAGGTTTTCTCGATGTTGGAAGATGTCAAGGAGCTCACGGGTCGCAAATTAACG…	MGGAISTATDFVVEKLCSCFCLEVHHICRLDKNLETLVEDMRKLEARRDDVLRFVKREEDRGLQRLSGVDVWLKAIGNIEKEARETLVACTSELQGLSLCDGCSRKLVARFRFGKEVFSMLEDVKELTGRKLTEDINALAVPPVRRVVRERNLEQNIVGQETLLESAWSRLMDEGTKVMGLYGMGGVGKTTLLDQINNKFCGANDGVDIVLWVVVSKVKRNEKIQDEIAEKLGLEGELWKQKTEVQKASSLRTCMKNKRFVLLLDDIWSKVELKDIGVPVPTRENKCKIVFTTRSREVCVHMGDTNPVEVSCLDTDKAWELFKEKVGENTLGSHRGIPELARKVAGKCHWHSMFLGRPYHPKTQYKNGAMHYDSLKEKHVKSCFLYCSLFPEDFEIRKD…
Bra019754	NBS-LRR	Bra	[161, 444]	890	NL	NB-ARC LRR_8	ATGGGTGGTGCTATCTCAACAGCAACCGATTTCGTGGTTGAGAAATTATGTAGCTGCTTTTGTCTGGAAGTCCACCATATTTGTAGACTCGACAAGAATCTAGAAACTCTGGTAGAAGACATGAAGATACTGGAGGCAAGGCGAAATGATGTGCTGAGATTCGTGAGGAGCGAGGAAGACAGAGGTCTACAAAGGCTTAGCGGAGTTGATGTATGGCTTATGGCTGTCAGGAACATTGAAAACCAGTCCGGTGTAACGCTTGTGGCTTGTACAAGTGAACTACAAGGGTTGTCTCTTTGTGATGGCTGTTCAAGAAAACTAGTAGCAAGGTTTCGTTTTGGGAAAGAGGTTTTCTCGATGTTGGAAGATGTCAAGGAGCTCACAGGTCGCAAATTAACA…	MGGAISTATDFVVEKLCSCFCLEVHHICRLDKNLETLVEDMKILEARRNDVLRFVRSEEDRGLQRLSGVDVWLMAVRNIENQSGVTLVACTSELQGLSLCDGCSRKLVARFRFGKEVFSMLEDVKELTGRKLTEDTNALAVPHVRRVVTERDLEQNIVGQETLLESAWSRLMDEGTKVMGLYGMGGVGKTTLLDQLRNNFCGANDGFDIVIWVVVSKVKRNEKIQDEIAKKLGFFTEGDSWKQNTEAEKASSIHNSLKTKRFVLFLDDIWSKVELKGIGVPFPTKENKCKIVFTTRSREVCALMGDTNPVEVSCLDTDKAWELFKEKVGESILGSNIGIPELARKVAGKCHGLPLALNVIGEIMSSKDTIQEWRHAVKTLTSNAAKFSGMDEILPVLKY…
Bra019755	NBS-LRR	Bra	[178, 410]	861	NL	NB-ARCLRR_8	ATGGGAGGAATTTTCTCTGTCTCGATGTCATGTGACCAAATGGTGAATCAGTTCTCCAAATGGTTATGCCTCAAGGGGAGTTATATTCACAACCTCGCTGAGAATCTAGTCTCTCTCGAGAAAGCCATGGGAGTGCTCAAGGCAAAGCGAGATGATGTTCAAGGAAGGGTACACAGAGAAGAGTTCACTGGGCATCGTCAAAGGCGTGCTCAAGTCCAGGTATGGCTTACGAGGATCCTAGACATCGAAAACCAATATAATGACCTTCTTAGTACTAGTAATCTCGAGCTTGAAAGGTTGTGTATGTGTGGATTTTGCTCTAAAAATTTGAAACTAAGCTATCGTTACGGGAAAAGGGTAATCTTAGTATTGAAGGAGGTTGAGAGTCTTATTTCTCAA…	MGGIFSVSMSCDQMVNQFSKWLCLKGSYIHNLAENLVSLEKAMGVLKAKRDDVQGRVHREEFTGHRQRRAQVQVWLTRILDIENQYNDLLSTSNLELERLCMCGFCSKNLKLSYRYGKRVILVLKEVESLISQGEFDVVTEATPRSEVEELPTHPTIVGQETTLERVWNRLKKDTVGVVGLHVSRNASVRKIQESIAKKLGLVGKEWDEKNENERALDIHNVLRRKKFVLLLDDIWEKVNLSAVGVPCPSTENGCKVVFTTRSRDVCGRMGVNDPIEVTCLDSDKAWDLFKKKVGENTLESHTDIPKLARKVADRCCGLPLALNVIGETMACKSTVQEWHLALGDLSSSAQEFSGMEDEILPILKYSYDNLKGEQVKSCFLYCSMFPEDHFFGKVRLIE…
Bra020568	NBS-LRR	Bra	[155, 414]	755	NL	RPW8 NB-ARC LRR_1	ATGAGCGTTTGGTTTGGGAGAGGTTTCCTCTTTAACTCTAGCCTTCTGGAAACTTTGATTTTCGCAGCTAAGGTTTACACAGACTTCAAACCTTTGTCCGAAGATCTCGCATCAACTTTGGAGAGATTAATTCCTCTGTCGGAAGAGATAGAATCTTTCCAAGGGAAACTAGACTTTGCCTATGGGGATCTCAAGGAACTTGTTGATACTCTCTTTCGAGCTCGTGAAGTGGTTAGCACCTGTATAGAAGGCGTCTCTTGGTTCCAGAAACCTATCCTCACAAGAGAGATTCAGCGAATCGTTAATGATTTGCTAAAGTTCTCTCGGACTGAGCTACAGTTTCTTCAGTTCAGGACCCTGGACGATGGTGGTTTATGTAAGAGAATTGATGGCTTCAGT…	MSVWFGRGFLFNSSLLETLIFAAKVYTDFKPLSEDLASTLERLIPLSEEIESFQGKLDFAYGDLKELVDTLFRAREVVSTCIEGVSWFQKPILTREIQRIVNDLLKFSRTELQFLQFRTLDDGGLCKRIDGFSVPVYTDLCSVPLPDKDLLGFDYPLMELKKKLLDDSVGSLVVCAPPGCGKTTLVAQLCHDQEIKGVFKHIFYWVTSRTPNLRVMVQHLLLHNGFKDLTFTNDSQAANCLRKLLEELKGNGGILLVFDDVFAGAESLLKTFQINLQDYKILVTSQFEFASCGPTYHLKPLEHQDAKNLLIQLASPLPHHTNPYEFEDLLQKTLKRCNGLPLVIEVVGVSLKGRGLHLWKDQVESWSEGKTILERLQPSFDALKPHLKECFMDMGSFLE…
Bra020693	TIR-NBS	Bra	[192, 442]	518	TN	TIR NB-ARC	ATGGCTTCTTCTTCTTCTTCTTCTTCTTCTAGCAACGGGAGATACCATGTTTTCCCCAGCTTCCGTGGAGAAGATGTCCGCAACTCATTCCTAAGCCATCTCATGGAGCTTGAACGCAACTTGATCACTACATTCATCGACCATGGCATCGACAGAAGCCGCCCTATCGGATCCGAGCTTTTATTGGCGATAAAAGAATCGAGAATAGCGATCGTCATCTTCTCTAAGAACTACGCCTCGTCAACATGGTGTTTGAACGAACTGGTGGAGATCCACAAGTGCTTTAAGGATCTGAATCAGATGGTGATACCAATTTTTTACCATGTCGATCCTTCTGATGTTAGAAAGCAGACCGGGGAATTCGGCGATAGGTTTAAAGAAATTTGCATGGACAAAACA…	MASSSSSSSSSNGRYHVFPSFRGEDVRNSFLSHLMELERNLITTFIDHGIDRSRPIGSELLLAIKESRIAIVIFSKNYASSTWCLNELVEIHKCFKDLNQMVIPIFYHVDPSDVRKQTGEFGDRFKEICMDKTEDEIERLVRALTDVANLAGQDSKNWIGEGEAKMIEHIAKDVFNKVMIPSNDFSDFVGIEAHFQRLNNLLCLESEEVRKVGIWGPSGIGKSTIGRVLFSQLSSRFHHHAFVSYKSTKQWDDYSMKLSLDERLLSEISCQKDLKISHLGVVKQMLNHKKVLIIVDDVDDLEVLNTFMDQTRLVGSGSRIIVITQDRKLLKSQEIELIYEVELPSYDLAIQMFCRYAFGKNSPPYGFEELTEEVALHSSNLPLGLSVLGSSLKGMTKEE…
Bra020861	LRR-TIR-NBS-LRR	Bra	[905, 1156]	1941	LLLTNLLLLLLL	LRR_7 LRR_5 LRR_7 TIR NB-ARC LRR_3 LRR_1 LRR_7 LRR_7 LRR_1 LRR_7 LRR_5	ATGGTGCCGAGATGTTCAAGTCTTATGGAGCTTCCTTTTTCTATTGGGAATTTGATTAATCTCGAGAATTTGGATATCACGAGATGTTCAAGTCTTGTCGAGCTTCCCTTTTCTATTGGAAATATTACTACTCTCAAGAAGTTGGAGTTACATGGATGTTCAAGTCTTGTAGAACTCCCTTTTTATATTGGAAATATGGCTAATCTGAAGAAGTTGGAGTTAATTGGATGTTCAAGCCTTGTCGAGCTCCCTTTTTCTATTGGAAATATGACTAATCTCGAGAAGTTGAAATTAGATAGATGCTCAAGCCTTATGGAGCTCTCCTCTTCTGTTGGAAATATGGCTAACCTCAAGGATTTAGATATGATGAGATGCTCAAGTATTGTGAAACTTCCCTCT…	MVPRCSSLMELPFSIGNLINLENLDITRCSSLVELPFSIGNITTLKKLELHGCSSLVELPFYIGNMANLKKLELIGCSSLVELPFSIGNMTNLEKLKLDRCSSLMELSSSVGNMANLKDLDMMRCSSIVKLPSSIGNMTNLEDLNLEGCSSLVELPSSIGNMTNLETLILQKCLSLAELPPSIGNMTNLKIMDLKRCSSLVKLPSSIGDMTNVEKLNLDRCSSLVELPFSIGNITSLPMLSLQSCSSLVELPSSIGNMTNLKELQLYNCSRLVELPCSIGNITNLKNLSMGSCSSLVELPYYIGNLTNLEILHLDDCSSLVELPCSIGNMTNIKNLSLSCCSSLVELPSSIGNMTNIKNLCLINCSSFVELTSSIGNMTNLVSLQLFYCSSFIKLPSSI…
Bra021130	NBS	Bra	[151, 385]	409	N	NB-ARC	ATGGTCACAAGATGCATCTACGTATCAAAAGAGAACGATAACGCCAAGAAGCTGAAAACCATAACTGAGGAGCTCAGGGATCTACACAACAGTGTCATGAAACGAGTCAAAATGTACGAAGATCAACAGAAGCTGAAGCGGCTCGAGAAAGTCCAGGTTTGGCTTAGACAATCCGACGCAGCCATCAAAGAGGCAGAAGAGATGTTGATGATGTACATGCCTTCTTCTGCATCTAATGGATCAAACGTGATGATGAGTAGTAGTCACAAGATAGACAAGAAGATTAGCAAGATGCTGAAAGAGGTTCAGGAGATAAAGAGCCGAGGAACATTTGATGTGGTGGTTGAAAACAGTGGCGTTGGTGGTGGTGGGTCGATGATGATCTCGACCGTTGATAGA…	MVTRCIYVSKENDNAKKLKTITEELRDLHNSVMKRVKMYEDQQKLKRLEKVQVWLRQSDAAIKEAEEMLMMYMPSSASNGSNVMMSSSHKIDKKISKMLKEVQEIKSRGTFDVVVENSGVGGGGSMMISTVDRDDQTVGLEAVSGLVWRCLTVDNTGIIGLYGVEGVGKTTVLTQVNNRLLQHKSNGFDFVIWVFVSKNLNLEKIQDTIREKIGFLDRSWTNKTEEEKAGKIFEILSKKRFALFLDDVWEKVDLVKAGVPPPDGQNRSKIVFTTCSDEVCREMGTQTKIKMEKLSWERAWDLFKKNAGEETVKSHPDIAKVAQEVAAKCDGLPLALVTIGRAMASKKTPQEWRDALYILSNSPPNFSGPILLTSNILCLVLLHFKFLYKVFLTNISFNR…
Bra021754	TIR-NBS-LRR	Bra	[190, 447]	954	TNLL	TIR NB-ARC LRR_3 LRR_1	ATGGCATCCTCGTCTTCTTTACCTCAGACCTGGAGATACCGTGTCTTCACGAGCTTCCACGGCCCGGACGTCCGTAAAACGCTGCTCAGTCATGTACGCAAACAGTTAAGTTGCAACGGGATTTCGATGTTCGATGATCAATGGATCGAGAGAAGCCAAACCATTGCTCCTGCACTCACACAAGCGATTAGAGAATCCAGGATCTCCATCGTGGTGCTCTCGAAGAAGTATGCTTCTTCCAGCTGGTGTTTGGATGAGCTGGTCGAGATTCTCAAGTGCAAGGAAAAGATGGGACAAATAGTGATGACGGTCTTTTACGGAGTAGATCCATCTCATGTTCGGAACCAGACCAGAGATTTTGGGATTGCTTTCGATGAAACTTGTCAAGGCAAAACAGAG…	MASSSSLPQTWRYRVFTSFHGPDVRKTLLSHVRKQLSCNGISMFDDQWIERSQTIAPALTQAIRESRISIVVLSKKYASSSWCLDELVEILKCKEKMGQIVMTVFYGVDPSHVRNQTRDFGIAFDETCQGKTEEKMRIWRQALTNVGNIAGEHFLNWDNESMMIEKIARDVSNKLNTRISRDFEDMVGIETHLKKLQSLLHLDDEEEAMIVGICGPAGIGKTTIARALHSRFSNSFQLTCFMENVRGSCNSGLDEYGLKMHLQENLLSKILNQNSMKVYHLGAIQERLCDLKVLIVLDDVDDLKKLEALADETRWFGPGSRIIVTTEDQEILEQHGISNTYHVDFPTREEARQIFSRFAFRQSYPPYNFGRLVERVTKLCSSLPLGLRVMGSSLRGKKE…
Bra021952	TIR-NBS-LRR	Bra	[210, 467]	827	TNLL	TIR NB-ARC LRR_3 LRR_1	ATGGCAAGAACTAGCGTCAAGACAACAGTAACAGAGCAAGCAAGACTGTCCCCTTTTTCCAGAGGGTCAAGCCACCACGATGTCTTTATCAGCTCTAGCTGCGACGGCACCCGCGACACCTTCGTTAGCCACCTTTCCGCCGCTTTAAAGCGCGTAAACATCACTGTGATGGAGGAAGATGACAAAAACAAGGTGCCTGAAACCCGACAGTATTTACCCAAGAAGACTAGACTGGGGATAGAGAGATCCAAGATCTGTGTTGTTGTTCTCTCTGAGGACTTCGCGTCCTCCAAACATAGCCTGACTACTCTTGCGGAGATTATTGAGTGGCGGCATAGCAAAACAGGAGCCACGGTGGTTCCAGTCTTTTATGGCGTAGATCGCTCCTTAGTGGAGCAA…	MARTSVKTTVTEQARLSPFSRGSSHHDVFISSSCDGTRDTFVSHLSAALKRVNITVMEEDDKNKVPETRQYLPKKTRLGIERSKICVVVLSEDFASSKHSLTTLAEIIEWRHSKTGATVVPVFYGVDRSLVEQQIGKYGEAFSKHEASEPKDRVTEWRNALTEAASIKEGLHSNAESSDLKLMEDIVSYVHGRLFPADKIGVSSRVLEIENLLSKQPWVVRSVGIWGMPGIGKTTIAKAAFDQMKGNFKSRSRFIQNFEREFEKEGMSRLRGQHLPSHVKEKLDINRSITYNSQREESVFLVLDDVRNPINAESFLGGFEWFDPGSVIIITSRNKQVLVQCRMVEIYEVKGLDDKEGLKLFSQCAFGEPKPEDGHLKVSEMIVNYANGNAKALSNYGNE…
Bra021953	TIR-NBS-LRR	Bra	[221, 473]	1313	TNLL	TIR NB-ARC LRR_3 LRR_8	ATGGCCAAAACAGACCACCAAGTGTTCATTAGTTTCAGAGGAGCAGACGTGCGAAAAAACTTCCTAAGCTTCCTTACAGACGGGCTAAAAAGGGCATGCGTAAATTACTATGTCGACACTAAAGAGACGAAAGGTGAAGTTCTTGACATCCTTCTTCAAAGGATCCAAGAGTCGCGGCTCGTGCTGATCATCTTGTCCGAAAACTACATGCAGTCGAATTGGTGCATCAAAGAGCTGCGCACGACGACTAAGGATATAAAAGAGTCAAGAAGGAAGGTCATCCCGATCTTCTATAATGTCCAAGTCGCAGATGTGAAGGACAAATGGAAAGTTGGCGAACAAGCAGAAGGAGTCGAAGGAGAAGAGACAGTGGAAGAGAGGGAGAAAAACGTGAAGGAA…	MAKTDHQVFISFRGADVRKNFLSFLTDGLKRACVNYYVDTKETKGEVLDILLQRIQESRLVLIILSENYMQSNWCIKELRTTTKDIKESRRKVIPIFYNVQVADVKDKWKVGEQAEGVEGEETVEEREKNVKEALMILTRHMGMRSDEYGTDCEFIEHIVKEVKKVLTSIEQEEKVKASVNTTVRSEGEKQEVSSLTGTNLPGEEEELETKENVKFFGITQRLQKLQEKLGMHGVVSKETRIIGVLGMAGIGKTTIAHKFFEEGKNKFHRRMFFDDIDKTSKEEGLTELRVRLLRKLLKKKDKTITEETTHESVETELLDSNVFLVLDNVSNKKQLEYLLGNRRWISQGSKVVIVTSDKSLVEDVVSDTYVVPGLNEKEGLECFCYHAFGDHKVHEGSL…
Bra021956	TIR-NBS-LRR	Bra	[232, 472]	1156	TNLL	TIR NB-ARC LRR_8 LRR_8	ATGGTGACAACTTCTTCATATTCCAACGTCAACGTAGGACCAGAAGTGTTCATCAGCTTCCGAGGAGAAGAGCTGCGCGAGAATTTCGTCTCCCATCTCTATAAGGCATTGCGCCAGAGTGGGATCAATGCTTTCATAGACTCTGATATGGTTCTGGGCGATAAACTCATAACCCTTTTCAAAACAATCAAGGAGTCCAAGATAGCGTTGGCGATTTTATCGAGCAAGTACACGGCGTCACAATGGTGTCTGGAGGAGCTGGTGAAGATAATGGAATGTAGCACAAATGGGGAAGGATGCAAAAACCTAGTGGTCATTCCAATCTTCTACAAGGTGTCTACATCTATCGTCGATAAGCTTGAAGGTGAATTTGGTGTTAACCTATTGAATGTGTGGAGG…	MVTTSSYSNVNVGPEVFISFRGEELRENFVSHLYKALRQSGINAFIDSDMVLGDKLITLFKTIKESKIALAILSSKYTASQWCLEELVKIMECSTNGEGCKNLVVIPIFYKVSTSIVDKLEGEFGVNLLNVWRRQPGGARNSRIVKWNAALQDMLSRAALIYDGSMEENAFVARIVEKVNDALSLIWSQSQAHPNLQKRGVEEIPNPPKFYNIALSSAEQRLKQLEEKLHMDSLDCNEDETRVLEIVGMAGIGKTYLAKKLFFKLETKLGRALIIEFDCDNSNRLEKRLVEGLLKKDDPSLIFADENSLEDWKNLLIEKKVVVVFDNVSDKKHLEPLMGNCDWIKKGSRIIITTRDKSLTEGLTVSHLYEVPGLNEREGLELFKAQIGTTLEGNYLELS…
Bra021957	TIR-NBS	Bra	[114, 262]	401	TN	TIR NB-ARC	ATGAATAACAACGATGAAATCAAGCAAACTGTTTACATTAGTTTCAACATTAATGACTCGGATGTTTCTTCATTCATTAGGTACTTAGTTGCAGCCTTACACCGCGAAGGTATCGACGTGGCATCTGAAAAATCCGGCCACGATCTGAACAAGGGCTGGTTTTCCCGTATCAAGCTTTTTGTGGTGGTTTTCTCAAAGCCATGCACGTATTCCGTGGCATGCCTAGAGAAGCTTGTGAAGCTTCTTGAGTTCCTGCGAGAAGAAGACAATGTGGTGGTTCCGGTATTCAATGACGCAATGGCGAAACAAATTGAGAATTTTTCTGGAGCGTTTGAGGCACTGGGAAAGTCGCATTCTGCAGATCAGGTGACTACATGGCAACGCGTGCTAAAGGAAATC…	MNNNDEIKQTVYISFNINDSDVSSFIRYLVAALHREGIDVASEKSGHDLNKGWFSRIKLFVVVFSKPCTYSVACLEKLVKLLEFLREEDNVVVPVFNDAMAKQIENFSGAFEALGKSHSADQVTTWQRVLKEITGLRGHEYTNKLSLHLKLLQAYPNILLVLDGLQNAQDAESFLSGFNRFGPGSLLIITSSEREVLEKCHLNEIYELKGLNDEDALKLFTRCAFGKDVIDEELRKLSVSEIERCDGNPSTIRSHAAKMSRMETIDMESALGRFWHISSLCFQETMNTFSITPKQSFFITDAYNYQWDLENFSGFDLASSLEIRLSDLRGQCLTYDSRQKFFFSTISSTYLSDFTDLSLPNFTSPAIESMPIDLKILQLGQETLLVCQVNKPWEGYKVR…
Bra021980	NBS	Bra	[77, 339]	376	N	NB-ARC	ATGAATCCAGAAATTCCAAAGCAAGGAGAAGCCTTCTTAAACCTCTTCAATCAAAAATATGAAGACTGGGCCAATAACGGCAACAAAACAGAACAAAAAGATCCCAAAAGTAAATATCTCTCAACAGGAACTCTGAAAAAGAGAGAGGGTGGGGCATTGGAGCCAGACGAAACTGATCGTGTGGAATCGGATTCTAAACTTCCAGGCCATATAATCCACGGTTTCAGCAACGAGATCAAGTCATTGAAGAACTTCTTGCTGGACCAGAAGGTCTACAATGAGTTCAAGACTCTTGTGGTTGTAGGAGAATACGGTGTGGGGAAGACAGCTTTATGCAAGACCATTTTCAATGATGAAGACGTGAAGAGTGTTTACGCTCCAAGAATCTGGGTGTCTATG…	MNPEIPKQGEAFLNLFNQKYEDWANNGNKTEQKDPKSKYLSTGTLKKREGGALEPDETDRVESDSKLPGHIIHGFSNEIKSLKNFLLDQKVYNEFKTLVVVGEYGVGKTALCKTIFNDEDVKSVYAPRIWVSMHSTERSEDGLDGKISVLKNILTVLGVEVSILVKINKYAVDEYKSNMESEVESKKHDAETAKEKEISALLYALHLNLRWKKYLIVFDDVREEDNWNEKLQDDEEKLKKDKRWGKYLSDGFPKGSGGRVIYTTRDENKNLAKKLVAEEHEIHRLWPLTDSLSVWRIYDAARIENEEDDPPRNDKKCIEELMNKSRGLPLAVRLLATLLPVFLDDESTEQNGSTNGTTGSENTTTEQNGSTQPPTA
Bra022034	TIR-NBS-NBS-LRR	Bra	[153, 206] [223, 390]	1087	TNNLLLL	TIR NB-ARC NB-ARC LRR_3 LRR_7 LRR_7 LRR_1	ATGTTTTCCCAAGCTTCAGTGGGGCAGACTGAGATCGAGAAAAGCCACTCCATCGGACCCGAGCTTAAACAGGCCATTAAAGATTCGAGGATCGCGGTGGTTATCTTCTCCAAAAACTACGCATCTTCAAGCTGGTGTCTTAATGAGTTGCTGGAGATAGTAAAGTGCAGGGAAGAGTGTGGTCAAATGGTGATACCTGTTTTCTACCGTTTGGATCCTTCCCATGTGAGGAAACAAACCGGTGAATTTGGTAAAATCTTTGAAAAGACATGCCATGACGAAACAGAGGAAGTGAAGATAAGATGGAGTGAAGCTTTGACCGATGTAGCTAATATCCTTGGATATCATTCTGTCATATGGGGTAACGAAGCAGACATGGTTGAAAAAATTGTCAATGAT…	MFSQASVGQTEIEKSHSIGPELKQAIKDSRIAVVIFSKNYASSSWCLNELLEIVKCREECGQMVIPVFYRLDPSHVRKQTGEFGKIFEKTCHDETEEVKIRWSEALTDVANILGYHSVIWGNEADMVEKIVNDVIEKLLLTPAKDSEDFVGIEDHIAKLSMLLQLEAEEVRMVGLWGSSGIGKTTIARVLFNRLSRHFQGSIFIDMAFVSKRNGDIKINHLSAVEERLKNKKVLIFIDDVRDQVVLDALIGQIQWFGSGSRIIVVTNDKHFLRAHGIEHIYEVCLPSEHIAIEMLCQSAFRKKSPPEGFDELVVEITRLVGSLPLGLTVLGSSLRGRDMEYWIDLLPRLQNGIDGKIEKTLRISYDGLSIEDKAIFRHVACLFNGAKVTNLKLLLADSG…
Bra022035	TIR-NBS	Bra	[165, 370]	506	TN	TIR NB-ARC	ATGGCTTCTTCCTCTACCTCATCTTCTCCCAACTGGTCATACGATGTTTTCACGAGCTTCAGTGGGGAGGATGTTCGAAAAAACTTCCATAACCACTTTCTTGAAGAGCTGGAACGAAAACGGATCAATGCTTTTAAAGACAACGAGAAGGAAAGATGCGAGTTGATCGCCACCGAGCTTGTCCAGGCCATAAGAGATTCCAGGGTTGTAGTGGTGGTCCTCTCCAATACCTTTGCTTCTTCAAGCTGGTGCCTCAATGAGTTGCTGGAAATTATGCAATGCAAGAGAGATTTGGGCCAACTGGTGATACCAGTGTTCTATGGCTTGGATCCTTCTCATCTTAAGAAACAGTCGGGCGACTTTGGAGAGGCATTTAAAAAGGCTTGCCATAACCAAACA…	MASSSTSSSPNWSYDVFTSFSGEDVRKNFHNHFLEELERKRINAFKDNEKERCELIATELVQAIRDSRVVVVVLSNTFASSSWCLNELLEIMQCKRDLGQLVIPVFYGLDPSHLKKQSGDFGEAFKKACHNQTEEVKNQWKQALTDVANILGYHWIDWEYFVGIEDHIKEMNLLLNLDSEEVRTVGIWGRYGIGKTTIARSIFRLNSSHFQSSNFIDRRFVSKSMENYSRSNPDDYKVKSRLQKSFLSEILGKKHQKVLIVIDGLDDQLVLDALAFQTQWFGNGSRIIVVTHDKSLLMAHGIDQIYEVSLPSEEQAHKIFCRSTFRQDYPPECFRELAFEVVTNHTPFSLNFLGWCLRGRDKEEWSEWINRALKFPYDVLLHNEKEKLIFRYIACLLNF…
Bra022036	NBS-LRR	Bra	[153, 418]	1502	NLL	NB-ARC LRR_3 LRR_1	ATGACTAACTTATTAATACTCCAGCCACTTGAAGGACTCAAGATTATGGATTTGGAGGGATCTAAAAATCTTCAAGAAATCCCAGATCTTTCTAAGGCTATTAATCTCGAGATACTTCATCTCAACAATTGCTCGAGTTTGGTGGAGCTTCCTTCCACTATCCAGTATCTCAATAATCTGGAGGAGTTGAACATGCAGTTCTGCGAAAACCTAGAGATTCTTCCACAAGGTGTCAATCTTGAATCTCTAGATCGCCTTGATCTTAGTGGATGCTCACGGTTGAAGAGTTTTCCTGATATCTCAACCAATATCACATGGCTCGATCTAAGCGATACAGCAATTGAAGACATCCCACATAAGGAAAGCGACGCTACAATGATTGAAGACATCACCAATGAT…	MTNLLILQPLEGLKIMDLEGSKNLQEIPDLSKAINLEILHLNNCSSLVELPSTIQYLNNLEELNMQFCENLEILPQGVNLESLDRLDLSGCSRLKSFPDISTNITWLDLSDTAIEDIPHKESDATMIEDITNDVSRKLLSTTSKEFEDLVGIEDHIAEISTLLRLESEEVRMLGIWGSSGIGKTTIARALLNRFSSRFQRSIFIDMAFVSKSKNLYPSANADDYNLKSHLRKEFLSEILGEKDTKKEHVGALEERLKNRKVLIIIDDLDDPMVLDALVGQNHRFGRRSRIIMVTKDKHLLRARKVDCIYEVVLPSKDLSLKMLCRYAFCKDSPPDGLMELASEVALLAGNLPLGLKVLGSHLQGRNKEDCIDMLLRLRSGLDGRIGKTMRVSYDGLNNR…
Bra022037	TIR-NBS-LRR	Bra	[189, 454]	1179	TNLLL	TIR NB-ARC LRR_3 LRR_1 LRR_3	ATGTCTTCTTCTTCATCGTCTTGTGATTTGGTATACGACGTCTTCCCGAGCTTCAGAGGAGAAGATGTCCGTAAGTCATTCCTCAGCCATTTTCTCAAGGAGTTGGATCGAAAACTCATCAGTGCTTTCAAAGACAAGAAGATCGAGACAAGTGAATCACTTGATCCCGTCCTTAAGCAAGCCATTAAAAAATCAAGGATTGCGATCGTCATCTTCTCCCAAAACTACGTTTCTTCTAGCTGGTGCCTTAACGAGTTGTTGGAGATAGTGAAATGCCAGCAAGAGTTAAGTCAAATAGTTATACCGGTTTTTTATGATGTGGATCCTTGTCATGTCAGACATCAGACTAAAGAGTTTGGAGAGGTCTTTAAGAAGACTTGCCTGAGAAGAACAGATGAC…	MSSSSSSCDLVYDVFPSFRGEDVRKSFLSHFLKELDRKLISAFKDKKIETSESLDPVLKQAIKKSRIAIVIFSQNYVSSSWCLNELLEIVKCQQELSQIVIPVFYDVDPCHVRHQTKEFGEVFKKTCLRRTDDEIKLWKKALTDVANLVGYHSQNWENEATMIEVIANDVLGKLNLTQSKDFEDFVGIEEHMEKMSSLLCLESKEVKMIGIWGPSGIGKSIIARALEARLSRHFHGKVFIDMRFISKSKEYYRKGNSDDINMKLHLQENFLSKILDKEGVKVDTLNAVREKLKRQKVLIFFDDLDDQVVLDALAGGDEWFGPGSRIIAITKDMQILRAHGITCVYKVETPSKEIALQMLCRSAFRQDSPPDGFMEVASEVAMRVGCLPLGLNIIGSSLR…
Bra022039	TIR-NBS-LRR	Bra	[187, 455]	1140	TNLLLL	TIR NB-ARC LRR_3 LRR_1 LRR_1 LRR_5	ATGTCTTCTTCACGCAATTGGGTGTTTGACGTCTTCCCTAGCTTCAGGGGACTAGATGTCCGCAAAACATTCCTCAGTCACTTTCTTAAGGAGCTGGATCTCAGATTGATCACTGCTTTCAAAGACAGTAAGATAGAAAGAAGCCAAGCGATCGAACCAGAGCTTCTACAGGCAATTCGGAGTTCAAGGATTGCGGTTGTCATGTTCTCGAAAAACTATGCTTCTTCCAAATGGTGCCTAGACGAGTTGCTGGAGATTGTGAAATGCAAACAGGAGCTAGAGCAGATTGTGATACCCGTTTTCTACGGGTTGGATCCTTCTGATATTAGAAAACAGTTGGGTGAGTTTGGTGAAGCTTTTGACAAGACTTGCAAGAACAGAACAGAGAGCAAGATACAG…	MSSSRNWVFDVFPSFRGLDVRKTFLSHFLKELDLRLITAFKDSKIERSQAIEPELLQAIRSSRIAVVMFSKNYASSKWCLDELLEIVKCKQELEQIVIPVFYGLDPSDIRKQLGEFGEAFDKTCKNRTESKIQLWRQALTDVANLEGHHSRNWDNEAKMIEAIVGDILVKLNLTPSRDFDEFVGINDHIAKMSVLLNVESEEVRMVGIWGPSGIGKTTIARALFDRLSHQFQGRIFIDSAFISKNLEDYRRANSDDYNMKLSLQGKFLSEILGYVHIKIDHLGAARDRLMHRKVLIVIDDLDDQVVVEALAGGDDWFGNGSRIIVVTKDKHLLEAHGIGHIYTVGFPSEKQALEMFCRSAFVQNYPPDGFVDLASKITMCSGGLPLALQILGKAVKRRN…
Bra022071	TIR-NBS-LRR	Bra	[194, 458]	772	TNLLL	TIR NB-ARC LRR_3 LRR_1 LRR_1	ATGGCTCTCTCATTATCTTCTTCCTCTTCCTCTTCTCGCACTTGTACGTACGATGTTTTCCCGAGCTTCAGTGGGGAAGACGTCCGTATTACTTTCCTCAGCCACTTTCTAAAGGAGCTTGACAAAAGGTTGATCATTGCTTTCAAAGACAACGAGACCCAGAGAAGTCTATCATTGGGTCCCGAGCTTAAACAGGCCATTAGAGATTCGAGGATCGCTGTGGTTATCTTCTCCAATAAGTACGCATCTTCAAGCTGGTGTCTTAATGAGCTGCTGGAGATCGTCAAGTGCAGGGAAGAGTGTGGTCAAATGGTGATACCTGTTTTCTACCGTTTGGATCCTTCCCATGTGAGGAAACAAACCGGTGACTTTGGTAATATCTTTGAAGAAACATGCAAG…	MALSLSSSSSSSRTCTYDVFPSFSGEDVRITFLSHFLKELDKRLIIAFKDNETQRSLSLGPELKQAIRDSRIAVVIFSNKYASSSWCLNELLEIVKCREECGQMVIPVFYRLDPSHVRKQTGDFGNIFEETCKNKTEEVIIQWRRALTDVANTLGYHSVNWDSEAKMIEEIVSDVSDKLLLTPSEDSENFVGIEDHIAEMSVLLQLESEEVRMVGIWGCSGIGKTTIARVLFNRLSRHFQGRIFIDRAFLSKSMDIYSQANPYDYNLKLHLQSEFLSKILGKKDIEISQLGELAGRLKHHKVLVFIDDLNDQVVLDSLVGQTQWFGSGSRIIVVTNDKHFLRAHGIEHIYEVCLPSEDVAREILCRSAFREKSPPEGFEELVYEITRLVGSPLGLTVLG…
Bra022850	TIR-NBS-LRR	Bra	[188, 448]	909	TNL	TIR NB-ARC LRR_3	ATGGAAGATTCTTCATTGCAGTCTTTCCACTGGAGACACCATGTCTTCCCTAGCTTCAGTGGCGAAGACGTTCGCAGAACCTTTCTCAGTCACCTTCTCAAGGAGTTCCGGCGAAAGGGAATCCGTACGTTCATAGATAATGACATCAAAAGAAGCCAATTGATTGGTCCTGAGCTGGTACAAGCTATCAGAGAATCAAGGTTTGCGGTTGTAGTGTTGTCCAAGAGATATGCATCTTCAAGGTGGTGTTTGAATGAGTTGGTGGAGATTAAGGAATCTAGCAAGAATGTCATGCCCGTTTTCTACGAGGTTAATCCATCTGATGTGAGGAATCTAAGTGGAGAATTTGGAACGGCATTTGAGGAAGCATGTCAAGGCAAACCAGAGGATGTGAAGCAG…	MEDSSLQSFHWRHHVFPSFSGEDVRRTFLSHLLKEFRRKGIRTFIDNDIKRSQLIGPELVQAIRESRFAVVVLSKRYASSRWCLNELVEIKESSKNVMPVFYEVNPSDVRNLSGEFGTAFEEACQGKPEDVKQRWRQALVYVANIAGESSQNWDNEADMIEKIAMSISSELNSAPSGDSDNLVGINAHMSEMDSLLCLESNEVKMVGIWGPAGIGKTTVARALFKQLSVSFQHSIFVENFKGSYRRTGLDEYGFKLRLQEQFLSEVIDHKHMKIHDLGLVKERLQDLKVLVVLDDVDRLEQLDALVKQSQWFGPGSRIIVTTENKQLLRAHGIKLIYQMGFPSKSESLEIFCQSAFGKSSAPDGYIELATEITKLAGYLPLALKVLGSSLRGMNKDEQK…
Bra023350	TIR-NBS-LRR	Bra	[254, 373]	1075	TNL	TIR NB-ARC LRR_8	ATGGGTGATTCCAGTGGACAAACTCGGGAGCGATGGAGCTACGATGTGTTCTTAAGTTTCCGTGGACCAGATGTGCGCAACGGTTTCTTAAGCCATCTCTACCAGAGTCTAGTGACATCTGGTATATACACGTTCAAGGACGATGAAGAACTAGAAAAAGGAGAAAGCATATCCCCGGAGCTGAGGAAGGCCATTGAAAACTCCAAAATTCACCTTGTTGTTTTATCCGAGAGCTATGCTTCATCATCGTGGTGCCTTGATGAGCTCGTGCACATGATGCGGCGCTTGAAAAACAACCCCGGACACCTGGTTTTCCCAGTTTTCTACAAAATTGAGCCGTCGCATGTACGCAGACAAAGTGGACCATTTGGTGAATCCTTTCATAAACACCGTAGCCGT…	MGDSSGQTRERWSYDVFLSFRGPDVRNGFLSHLYQSLVTSGIYTFKDDEELEKGESISPELRKAIENSKIHLVVLSESYASSSWCLDELVHMMRRLKNNPGHLVFPVFYKIEPSHVRRQSGPFGESFHKHRSRHRESKLKQWRKALTSIANLKGYHSSNGDNDAELVDQLTRDILRVLPSSYLHLPTYAVGIRPRVGRIKELMCFGLDDVQIIGIWGMAGIDYFKRPDGKLHLQKKLLSDILRKDEAAFNNMDHAVKQRFRNKRSSLTPKELNADEALDLVSWHAFRSSEPPEEFLQFPKRLVEYCGGLPLAMEVLGAFLYKRSVSEWKSTLKALKRIPDDNIQAKLQISFDALNALQKDIFLDISCFFIGMDKDYVDCILDGCELEPVAGLKVLKERC…
Bra023631	TIR-NBS-LRR	Bra	[455, 704]	1437	TNLLLL	PGAP1 TIR NB-ARC LRR_1 LRR_8 LRR_8 LRR_1	ATGGCCTCGGCGATTTTTCCATCGCTCAGGTTAAGGCCCACCTTCTCCTCCGCCACGTCACCATCTTCCTCCGGCGATTTCAAACCCCGTCCAGCCGTCATTCTCCCGGGTTTAGGCAACAACTCAGGAGACTACAAGAAGCTGGAGGTGACACTGGGTGAGTACGGTGTTCCTTCAGTGGTTGCAGCTGTATCAAGGCTTGATTGGTTTAGAAATGCAGCCGGTTTGGTTGATCCTGCCTACTGGCGCGGCACTCTCCGCCCACGTCCTGTTCTTGATTGGTACTTGAAAAGAATTGATGATGCTGTCCGTGAAGCAAATGAGTTATCCCAAGGTAAAGGATTGTCTTTGATTGGACACTCAGCGGGAGGATGGCTTGCTCGAGTGTACATGGAAGAA…	MASAIFPSLRLRPTFSSATSPSSSGDFKPRPAVILPGLGNNSGDYKKLEVTLGEYGVPSVVAAVSRLDWFRNAAGLVDPAYWRGTLRPRPVLDWYLKRIDDAVREANELSQGKGLSLIGHSAGGWLARVYMEEYGTADISLLLTLGTPHLPPPRGLSGVIDQTRGLLYYVEDNCAKAVYTPELRYVCIAGRYIRGAPLVDKADANVDSDVTVGIEGGEAISELALASNKTGDSSGPSFRARFVGQGYKQVCGRADVWGDGVVPEVSAHLEASAIWKTDVFVSFRGEDVRKTFVSHLFCELDRMGINAFRDDLDLERGKHISSELVDTIRGSRFAVVVVSRNYASSSWCLDELLEIMERKNTVDQKTIIPVFYEVDPSDVRRQTGSFGEGVESHSDKKKV…
Bra023646	TIR-NBS	Bra	[217, 464]	1311	TN	TIR NB-ARC MIF4G MA3	ATGTTGAGAGGAATTTTCAAGTCTGTCTTGGGAGAATCAAGAACAGATTGCAACTCTCTTCACCCTCTCATCGCTGCTTCTTCTCCTTCCTCTTCATCATCATCATCATCAACACGTCAATACAGCTACGACGTCTTCCCAAGTTTCTGTGGACAAGATGTCCGGAGAAGCTTTCTCAGCCACTTTCTTGAAGGGTTGAAAACCAATGGAGTAAATACGTTCGTAGACGACGGGATCATGATGAGCGGATCAATAAACTCCGAGCTCGTGAGAGCTATCAGAGAATCAAGGATCGCCGTGGTGATCCTCTCGAAGAACTATGCCTCCTCGAGTTGGTGCCTACATGAGTTGCAGCTGATCATGGATTGTAGGGCTTCTTTAGGACAAACTGTGATGACA…	MLRGIFKSVLGESRTDCNSLHPLIAASSPSSSSSSSSTRQYSYDVFPSFCGQDVRRSFLSHFLEGLKTNGVNTFVDDGIMMSGSINSELVRAIRESRIAVVILSKNYASSSWCLHELQLIMDCRASLGQTVMTIFYDVEPSDVRKQTGDFGKAFEETCNGSTEEEKKTWRQALTQVALIAGEHVTSWASEAQMISKIVKDVSNELPSTDFDRLVGVEAHVAKLKSMIRLDSDEVKMVGIWGPAGIGKTTIAKALYNQVSSNFQLKFYKEIFKGKYEVHSLERYDSQNRLKKELLSGILDHRDMNIPDLGEAEERLKHQRVLLILDDVFLHDLKGLRDVIHGLRYGSKVIVTSEDIDTLRECGIHQNQTYRVAFPSSEEALQIISYSAFGQRFPPRSYLE…
Bra023647	TIR-NBS-LRR	Bra	[189, 451]	798	TNLL	TIR NB-ARC LRR_3 LRR_8	ATGGCTTCTTCTTCTTCTCATCCTAGGAGATACCATGTGTTCCCTAGCTTCTGCGGGGAAGATGTACGTAGGAACTTTCTAAGTCACTTTCACAAGGAGCTGCAACTCAACGGAATAGATGCATTTAAAGATGGTGGAATCAAGAGAAGTCGGTCCATATGGCCTGAGCTTAAACAAGCTATATGGGAATCAAGAGTTTCCATTGTTGTTCTCTCCAAGAACTACGGTGGTTCGAGCTGGTGCTTGGACGAGTTGGTAGAGATCATGGAGTGCAAGGAAGTTTCTGGACAAACAGTGATGCCGATTTTCTATGGTGTGGATCCAACTGATGTAAGAAAACAGTCTGGAGATTTCGGAAAGTCTTTTGACACGATTTGTCATGTGAGAACAGAGGAAGAG…	MASSSSHPRRYHVFPSFCGEDVRRNFLSHFHKELQLNGIDAFKDGGIKRSRSIWPELKQAIWESRVSIVVLSKNYGGSSWCLDELVEIMECKEVSGQTVMPIFYGVDPTDVRKQSGDFGKSFDTICHVRTEEERQRWKQALTSVASIAGDCSSKWDNDAVMIERIVTNVLQELNWCTPSKDFKDLVGLEAHVSNLNSMLCLDTNEVKIIGIWGPAGIGKTTIARALYNQLSSSGDEFQLNLFMENVKGVQMRKELHGYSLKLHLQERFLSEIFNQRTKISHLGVAQERLKNQKALVVLDDVDGLEQLNALIDTTEWFGYGTRIIVTTEDRQLLKAHGINQVYEVGYPSQGEAFKILCRYAFGDNSAPKGFYDLATEVTKLAGDLPLGLSVLGASLRGLS…
Bra023648	TIR-NBS	Bra	[190, 444]	879	TN	TIR NB-ARC C1_3 C1_2	ATGGATTCTTCTTCTTCTTCATCTTCATCAACTCGCCACTACAACTACGATGTCTTCCCAAGCTTCTCCGGTCAAGATGTCCGCAGAACTTTTCTCAGCCACTTTCTTGAAGCTTTGAAAAGCAAGGGAATCAAAACATTCATAGATAATGGGATCATAAGAAGCGAGTCTATCAACTCTGAGCTCATAAGAGCTATCAGGGAATCAAGGATTGCTGTCGTGATCCTATCTAAGAACTATGCTTCTTCGAGCTGGTGTCTAAACGAGTTGCAGCTGATCATGGAGTGCACGGTTTCTTTAGGCCAAACTGTGATGACAGTCTTTTACGATGTGGAACCATCTGATGTTAGAAAGCAGACTGGAGATTTTGGAAAGGCCTTTAAAGAAACTTGTTACCGG…	MDSSSSSSSSTRHYNYDVFPSFSGQDVRRTFLSHFLEALKSKGIKTFIDNGIIRSESINSELIRAIRESRIAVVILSKNYASSSWCLNELQLIMECTVSLGQTVMTVFYDVEPSDVRKQTGDFGKAFKETCYRKTEEEKKKWSEALSQVAVIAGEHSVSWAGEAEMISKIVMDVSNELPSTDFDQLVGVEAHLEKMRSVICLDSDEVKIVGIWGPDGIGKSTIVRALYNNISSNFQLKFYRERGPTNSMGLLSEVLSGMLDHRDMKILDLQDAQYRLTRQRVLLVLDDVASQHLQVLQNLFRSLLFGSKVIVVNKDIETFTHNGIEQIYKVPYPSSEEALQIFSYSAFGQSSPPRGYFKHAVEVSKLIAPFPLGLKVLGSALRGKSEEEWTTAPAKLRA…
Bra023649	TIR-NBS	Bra	[190, 356]	476	TN	TIR NB-ARC	ATGGCTTCTTCTTCTTCTTCATCGCCATCAACTCATCATTACAGCTACGATGTCTTCCCAAGCTTCTCCAGTAAAGATGTCGGCAGAACTTTTCTCAGCCACTTTCTTGAAGGGTTGAAAAGCAAAGGAATTAAAACTTTCCAAAATAATGGGATCATGAGGAGCGAGTACATCACCACTGAGCTCGCAAGAGCTATTGAAGAATCAAGGATCTCTGTCGTGATCCTATCTAAGAACTACCCTTCTTCGAGCTGGTGTCTGAACGAGTTGCAGCGGATCATGAAGTGCAAGGTCTCTTTAGGACAAATTGTGATGGCAATCTTCTACGATGTGGATCCATCTGATGTGAGAGAGCAGACGGGAGATTTTGGAAAGGTCTTCGAGGAAACTTGTTATGGG…	MASSSSSSPSTHHYSYDVFPSFSSKDVGRTFLSHFLEGLKSKGIKTFQNNGIMRSEYITTELARAIEESRISVVILSKNYPSSSWCLNELQRIMKCKVSLGQIVMAIFYDVDPSDVREQTGDFGKVFEETCYGKTDEQKKKWRKALSHVAVIAGEHSISWASEAEMISKIVMDVSNELPSTDFDQLVGIEAHVAKLKAMVCLESDEVKVVGIWGPAGIGKATIARALYNQVSRNFQLKFYREPSWKRASNTMEFQEELLSGVLDHRDMKIPNKQEAIFRLMHQRVLVVIDCVSFVELQALQKLVQQWYLRFGSKVIVTNADLYTFTDNGIEQIYKVTYPSREEALQIFSYAAFGQSDLPQEILGSALRGKNKEEWTMAPAKVNTCLVDTDIQKATRFAH…
Bra023670	TIR-NBS-LRR	Bra	[192, 454]	1291	TNL	TIR NB-ARC LRR_3	ATGGCTTCTTCTTCATCTCTGGCTTGCAACTCCAAGTATGACGTCTTCCTCAGCTTCCGTGGAGAAGACGTGCGCAAAGGCTTTCTTAGTCACGTTCGGAAAGGGCTAGAAAGAAAGGGGATCATAGCTTTCGTTGATGACAAGATCGAGCGAGGCGAATCTGTCGGTCCAGTGCTTGTAGGAGCGATAAGACAATCAAGGGTTGCCGTTGTCTTGCTCTCCCGTAACTACGCTTCTTCAAGCTGGTGTTTGGATGAGTTGGTGGAGATCATGAAGTGTAGGAAAGAGGATCAACAAAAAGTGATGACCATTTTCTATGAAGTGGATCCATCTCATGTTAGGAAGCAGACCGGAGATTTCGGGAAAGCCTTTGAAAAAACCTGCATGGGAAAAACAGAA…	MASSSSLACNSKYDVFLSFRGEDVRKGFLSHVRKGLERKGIIAFVDDKIERGESVGPVLVGAIRQSRVAVVLLSRNYASSSWCLDELVEIMKCRKEDQQKVMTIFYEVDPSHVRKQTGDFGKAFEKTCMGKTEEVKQEWRQALEDVAGIAGYHSSNSDNEAEMIDKVASDVTAVLGFTPSKDFDDFVGVVAQITEIKSKLILQSEQVKMIVLVGPAGIGKTTTATVLYNQLSPGFPFSTFLENIRGSYEKPCGNDYQLKLRLQKKMLSQIFNQSDIEVGHLRVAQEKLSDKQVLVVLDEVDSWWQLEATAYQRGWFGPGSIIIITTEDRKLLKTLRLGIDHIYEMKFPTSDESLQIFCQYAFGQDSPYDGFEELAREVTWLAGNLPLGLRVMGSYLRGM…
Bra023671	TIR-NBS-LRR	Bra	[193, 420]	1523	TNL	TIR NB-ARC LRR_3	ATGGCTTCTTCTTCATCTCTGTCTCGTGGTTGGTTGTATCACGTCTTCCTGAGCTTCCGTGGAGTAGATGTGCGTAAAGGTTTTCTTAGTCACGTTCTGAAAGAGCTCAAAAGCAAGGGGATCCTACCTTTCATTGATAACGAGATCAAGCGAGGTGAATCTGTCGGTCCCGTGCTTGTAGGAGCGATCAGACAATCAAGGGTAGCCGTTGTCTTGCTCTCCCGTAACTACGCTTATTCAAGCTGGTGTTTGGATGAGTTAGTGGAGATCATGAAGTGCAGAAAAGAGGATCAACAAAAAGTGATGACCATTTTCTACGAAGTGGATCCATCTCATGTTAGGAAGCAGAACGGAGATTTCGGGAAAGCATTTGATGAGACCTGTGTGGGAAAAACAGAA…	MASSSSLSRGWLYHVFLSFRGVDVRKGFLSHVLKELKSKGILPFIDNEIKRGESVGPVLVGAIRQSRVAVVLLSRNYAYSSWCLDELVEIMKCRKEDQQKVMTIFYEVDPSHVRKQNGDFGKAFDETCVGKTEEVKQAWKQALKEVAGIAGYDFSNCDNEADLINKVASDVAAMLGFTPSKDFDEFVGIARIIEIKSKLILQSEEVKVIGIVGPAGIGKTSTARVLYNQLSPCFPFSTFLENIRGNYEKPCGDNYSLKLRLHQNFLSQLLNQKDIVVGHLGVAQNMLSDKKVLAVLDEVDSWWQLEEMAKQREWVGPGSIVIITTEDVKLLKQLRLGIDHIYKMEFPTCYESLEIFCQYAFDQNSPYDGFEGLAREVTWLAGNLPLGLRVMGSYLRGMS…
Bra023710	TIR-NBS-LRR	Bra	[95, 352]	615	TNL	TIR NB-ARC LRR_1	ATGAAGTGCAGGGAAGAGTATCAACAAACTGTGATGACCATCTTCTACGAAGTGGATCCATCAGATGCTAGGAAGCAGACCGGAGATTCCGGAAAAGCCTTTCATGAAACATGTGTGGGAAAAGAAGAAAAGATGAAGGCATGGAGGCAAGCTTTGAGTGATGTCGCGGGTATAGCTGGTTATCACTCTAGCAACTGTGACAATGAAGCTGACTTGATCAGCAAAGTAGCCTCAGATGTCACGGCTGTGTTGGGCTTTACACCATCAAAAGACTTAGATATAAAATCGAAGTTCATCCTACAATCAGAACAAGTTAAGATGATTGTGCTTGTGGGTCCTGCCGGGATTGGGAAGACGACCACTGCAAGAGTTTTATACAACCAACTCTCTCCTGGTTTT…	MKCREEYQQTVMTIFYEVDPSDARKQTGDSGKAFHETCVGKEEKMKAWRQALSDVAGIAGYHSSNCDNEADLISKVASDVTAVLGFTPSKDLDIKSKFILQSEQVKMIVLVGPAGIGKTTTARVLYNQLSPGFPFSTVLENIRGNYEKPCGNDYQLKLRLEKKLLSQLFNQKDIEVHHLGEAQQMLSGKKVLVVLDEVDSLWQLEEMAKQLGWFGHGSIIIITTEDRKLVKQLRLGIDHIYEMKFPTSTEPMQIFCQYAFGQKSPDYGFEMLAWEVTGLAGDFHLPLGLKVMGSYLRGMSRNEWIDALPRLKSSLDREIESTLRFSYEGLSDNDKALFLHIACFFGYFKVDSVKRCLEKSGLDVNHGLQVLADKSLIFIDRGWVKMHSLLQQMGREIVK…
Bra024651	TIR-NBS-LRR	Bra	[195, 463]	1147	TNLLLLLL	TIR NB-ARC LRR_1 LRR_1 LRR_4 LRR_1 LRR_8 LRR_7	ATGGAGGCTGCCGTTCTATCGAAGCGGCATAGGCTCAAGTATGACGTCTTCCTCAGTTTCAGAGGCAAAGACACGCGTGCTGACTTCGCAGAGCGTCTCTACACGGAGATAAAGAGAGAGGTCAAGATCTTCCGCGACAACGAAGGTATGGAACGAGGGGAAGAGATCAATGCAAGCCTCATCGCAGGCATGGAGGACTCGGCGGCCTCCCTCGTCCTCTTCTCCCCTCACTACGCTGACTCCCGCTGGTGCCTAGATGAGTTAGCTACGCTCTGTGATCTGAGTTCATCTCTCGATCGTCCCATGATACCCATCTTTTACAAGGTAGATCCCTCCCATGTACGCAAGCAGAGCGGTGATTTCGTGAAGCATTTTGAAGCACACGCCGAAAGATTTAGC…	MEAAVLSKRHRLKYDVFLSFRGKDTRADFAERLYTEIKREVKIFRDNEGMERGEEINASLIAGMEDSAASLVLFSPHYADSRWCLDELATLCDLSSSLDRPMIPIFYKVDPSHVRKQSGDFVKHFEAHAERFSKERIQPWREAMKLVGHLPGFIYREGENEDALIRLVVKRVLAEKNNTPEKVGEYTVGLESRVDDLMNLVNVKSSCDVQILGLYGMGGIGKTTLAKALYKKMVEYFKEQRVFISNVRERSSGKDGLLNLEKTLITELFDSPPEIEDVDQGRDKIRESVHEKKILVVLDDVDNVDQVNALVGERSWYGEGSLIVITTRDEDILNSLSVSLKYEVNCLSEEQAVKLFSYHSLRKEKPTGSLLKLSENIVKITGLLPLAVEVFGSLFYDKK…
Bra024652	TIR-NBS-LRR	Bra	[193, 465]	1376	TNLLL	TIR NB-ARC LRR_1 LRR_8 LRR_7	ATGGAGACCGAAGTCATCACCAAACCGCACAGACTCAAGTTCGACGTCTTCCTCAGCTTCCGAGGCGAAGACACGCGCCACACCATCACCGAGCGCGTCTACGACGCTCTCCACCGAAAAGAGAAAGTCCGCGTCTTTCGCGACGACGAAGGTATGCAACGAGGCGACGAGATCAACCCGAGCCTCGTCGCAGCCATGGAAGACTCTGCAGCCTCCGTCGTCGTTTTATCCCCACGCTACGCTGACTCTCACTGGTGCCTTGACGAGCTAGCTACCCTCTGCGATCTGAGAGCGTCTCTGAGACGCCCGATGATACCAATCTTCTACGAGGTTGATCCCTCGCACGTCCGTAAACAGAACGATCATTTCGCTAAGGACTTTGAAGTACATGCTAAAAGG…	METEVITKPHRLKFDVFLSFRGEDTRHTITERVYDALHRKEKVRVFRDDEGMQRGDEINPSLVAAMEDSAASVVVLSPRYADSHWCLDELATLCDLRASLRRPMIPIFYEVDPSHVRKQNDHFAKDFEVHAKRFKEEKIQRWRKAMTLVGNLSGFVCKEDSVDDEMIGLLVKRVLSEVSNTPENVGDYTVGLESRVDDLINLVDVKSTSDVQILGLHGMGGIGKTTLAKACYNKIVADFEHRVFISNVRERSSDHDGLVNLQKSLIKGLLRSLPEIEDVNRGRDKIRESVYEKKILVVLDDVDKVDQVDALVGEKSWYSEGSLIVITTRDEDILSKVLVKQKYEVRCLNEEQALKLFSYHSLRKEKPTESLLELSKKIVKISGLLPLALEVFGSLLYDK…
Bra025290	NBS-NBS	Bra	[200, 398] [726, 998]	1364	NN	RPW8 NB-ARC RPW8 NB-ARC	ATGAACGATGTGGTAAGTTTGGGAGTAAGTTCTGTTGCAGGAGCTGTGGCCTCCGAGCTCCTCAAAGTCGTTATTGAAGAGGCTAAGATGGTGGTGTCGTTCAAATCTGTGTATATGGAGCTCGCATCGACGATGGAGGATGTGCTTCCAGCAGTCATAGAGATCGAGATGTTGCAAGGTGCAGGAGAACTAAAGAAACTCAAGGATATAATCGATGAAGCTCTTGTACTGGTTCGTAAGTGTTCACAAGTCAAGCGGTGGAACCTACCCTCAAAAGCTAAATATACAAGAAAAATAGAGGAAATCAACAAGAAGGTGCTCAAGTTCTGTCAGATTCAACTTCAGCTTATTATGCTTCGGAACCAACGGCTGATTATGCATCAATCCGGATTTTTTTCT…	MNDVVSLGVSSVAGAVASELLKVVIEEAKMVVSFKSVYMELASTMEDVLPAVIEIEMLQGAGELKKLKDIIDEALVLVRKCSQVKRWNLPSKAKYTRKIEEINKKVLKFCQIQLQLIMLRNQRLIMHQSGFFSYMSMPLEGSTMMSDILPEDTREAIESHLKSINMKIDGLSVYPPVYRDLCSVPKLDKVLVGLDLPLLEIKTKLFKDDDPVVSLVVSAPPGCGKTTLVTQLCHDDEIKEKFEYIFFCVMSSAPTFRTIVQNLLQHNGYEAPTFENDSQAADGLRNLLEELQEEGPILLVLDDVCQGADSFLQKFQINILNFKILVTSRFEFPSFGPTCHMNPLGDEDAKSLLIEKASLRHLSFKNDHIFQEILKRCYGFPFLIEEIGVRLVKEAVKEG…
Bra025467	TIR-NBS	Bra	[189, 455]	1084	TN	TIR NB-ARC	ATGGCTTCTTCTGCTCTGACTTACTCAAGGAGAATCCACGTCTTCCCTAACTTCCATGGCCCAGATGTACGTCGAACATTTCTCAGTCATTTACACAGAGAATTTGTGAGCAAAGGGATCGTGGCCTTCAAAGATAAGGAGATCGAAAGAGGCCACACGATCGGACCTGATCTCGTACAAGCGATTAGAGAATCGAGGGTCTCCATCGTTGTGCTCTCCAAGAATTATGCTTCATCGGGCTGGTGCTTAGATGAGCTGGTGGAAATCTTGAAGTGCAAAGAAGATCAAGGCCAGGTTGTGATGACTATTTTTTACGACGTTAACCCGTCTGATGTTCGAAAACGGTGTGGCGATTTCGGAAGAGCTTTCGAAACAACTTGTCAAGGAAAAACAGAGGAA…	MASSALTYSRRIHVFPNFHGPDVRRTFLSHLHREFVSKGIVAFKDKEIERGHTIGPDLVQAIRESRVSIVVLSKNYASSGWCLDELVEILKCKEDQGQVVMTIFYDVNPSDVRKRCGDFGRAFETTCQGKTEEVKQRWNKALTDVADIAGEHYLNWEDEGEMVENIAADVSKKLNLTLSRDFEGMVGMEAHLRKLDSLLCLECDEVKMIGVWGPAGIGKTTIARALFDKLFSHFGLSCFMGNLEGGLKKSIRGVDDYASKLCLQSQFLSEILNQKDMKIRHLGAVKEWLQDQKVLIVLDGVDDLEQLVVLANEPSWFGSGSRIIVTTEDKKILTAHGINVIYNVDFPYEEEALEIFCLSAFKKASPQAGFEKLAKKAAKICGNLPLGLCVVGSSLRCAT…
Bra025493	TIR-NBS-LRR	Bra	[162, 427]	1128	TNL	TIR NB-ARC LRR_3	ATGTTCGTCGAGGATTTCTCAGCCATTTACGCCATCAGTTTGCAAGCAAAGGATCATGAGATCGAGAGAGGCCACACGATCGGACCTGAACTTGTGCAAGCCATTAGAGAATCCAGAGTCTCGGTCATTCTGCTCTCCAAGAACTATGCTTCTTCAAGCTGGTGTTTAGATGAACTGGTTGAAATCTTGAACTGCAAAAAAGCTTCCGGGCAGATTGTGATGACGATTTTTTACCAAGTTGATCCGTCCGATGTACGGAAACAGACTGGAGATTTTGGAATAGCCTTCAAGAAAACATGTGAAAAGAAAACTGAGGAAGATAAGAAGAGATGGATGGAAGCTTTGGCATATGTAGCAAACATTGCTGGAGAGCACTCTCTTAACTGGACTGATGAAGCG…	MFVEDFSAIYAISLQAKDHEIERGHTIGPELVQAIRESRVSVILLSKNYASSSWCLDELVEILNCKKASGQIVMTIFYQVDPSDVRKQTGDFGIAFKKTCEKKTEEDKKRWMEALAYVANIAGEHSLNWTDEAAMVEKFATDVSNKLNVTLSRDFEEIVGLQAHLRKLISLLCFECDEAKMIGIWGPAGIGKSTIARALFNHLSSDFRLRCFMGNLKGSYKSIMGVDDYDSKLGLQNQLLSKLLNQRDMRVDHLGAVKEWLGDQRVLIILDDVDDLEKLEALAGELSWFGLGSRIIVTTEDKHILKAHGIQDVYHVGFPSSEEALEILCLSAFKQRYVQDDFENVANRVASLCGRLPLGLCVVGSSLRGESKEEWELQLSRIENNLDRKIEDILRVGYD…
Bra025639	TIR-NBS-LRR-TIR	Bra	[190, 448]	1173	TNLLT	TIR NB-ARC LRR_3 LRR_1 TIR	ATGGCTTCTTCTTCTTCAGAGATCAACTGTCCACACGATGTTTTCCTCAGCTTCAGAGGGGAAGACGTGCGCGTCAGATTCCGTTCCCACTTTCTCAAGGAGCTCAACCGCAAACTAATCACTCCCTTCAAGGACGATGAGATTGTAAAAGGCAGATCCATTGGCCATGAGCTGATCAACGCCATTAGAGGATCGAGGATCTCTGTTGTCGCGTTCTCTGATAACTACGCAAGTTCCAGCTGGTGCTTGGATGAGTTGGTGGAGATCATCAAGTGCAGGGAAGAACTTGGCCAAATTTTGATACCAATTTTCTATGACGTGGATCCTTCTCATGTCAAGAAACAAACTGAACGCTTTGGAGTGATCTTCGAGAAGACTTGCCAAGGCAGAAAGGAGGAA…	MASSSSEINCPHDVFLSFRGEDVRVRFRSHFLKELNRKLITPFKDDEIVKGRSIGHELINAIRGSRISVVAFSDNYASSSWCLDELVEIIKCREELGQILIPIFYDVDPSHVKKQTERFGVIFEKTCQGRKEEEKLRWRRALTHAATIAGEDSRNWSDEAKMIEKIVNDVSNKLCSTACNDFDDFVGIEAHMKNMNSLLELESERVVMVGIWGPSGVGKTSIGRALFSQLSCQFQGSIFIDKTKEIYTRANSYDYNTKLDLQAQFLSEILDQEDIKVHSLHTMIYRLGQKKVLVVFDDMDDQVLLDAVLGKTRWVGPRSRIVVISKDRELLRACGIESDRIYEVDYPSKELASQMFCRCAFGQDSPPDGFTELASDAVELTGNLPLALNVLGSSLAGLR…
Bra025956	NBS	Bra	[50, 221]	229	N	NB-ARC	ATGGAGGCCAATAACAACAATTTCCAAACCGTCTTTAAGAAGCTCGACCAATTGAGTGCTCCCTCGCCCGCTTTTGGGCAGCTTTGTTCCGTTCCAGAGCTTAAAACGGCTCCAGTTGGATTTGCTTTGCCGTTGATGATGCTCAAGAAGAAGCTACTTGATGCTGCCGTGGTCAGACTTGTGGTGTCCGCTCCTGCCGGGTGCGGCAAGACCACGCTAGTTAGGCACCTTTGTCACGACCAAGATATCAAAAGGAAGTTCCAACATATTTTCTACAGCGTTGTGTCAAGTACTCCTAACTTTAGGAAGATAGTACAGCGTTTACTCGAGCACAACGGTCACCAAGCACCCACATTTGATAACGATACCCAAGCAGCTAATGTCTTAAAAACACTGCTA…	MEANNNNFQTVFKKLDQLSAPSPAFGQLCSVPELKTAPVGFALPLMMLKKKLLDAAVVRLVVSAPAGCGKTTLVRHLCHDQDIKRKFQHIFYSVVSSTPNFRKIVQRLLEHNGHQAPTFDNDTQAANVLKTLLEELDGNDQILLVLDDVWSAGAPSFLENFPTDIPNLKILLTSRFNSLDFGDTFKLEPLKKEHAKTLLIQYASRPDHASDAEYERLFQKVFSIEPFHW
Bra025962	TIR-NBS	Bra	[196, 369]	386	TN	TIR NB-ARC	ATGTTTTCACCGTCTTCTTCTACTACTCCACAAAAGTTCGATGTCTTTCTGAGTTTCAGAGGCAAAGACACTCGCAGAATCTTCATCAGCTTTCTCTACAAAGAACTCATCCGAATGAGTATTCGAACTTTCAAAGACGACGTTGAACTCAAGAGTGGACGTCGTATCTCTTCAGACCTCCTTTTGGCCATCGAGGGTTCCAAGATCGCCGTCGTGGTTGTTTCCAAGAAATATCCTGCCTCCCCCTGGTGTCTCCATGAGCTAGTCAAGATCATGGACGTCGAGAAACAAGGTTCGCTCACCGTCATGCCCATCTTCTACAACGTTGAGCCTTCTCATGTAAGGAGACAGATAGAAAAAGTGGCTGAACAGTTTACAAAACATGAAGGGAGGGAGAAT…	MFSPSSSTTPQKFDVFLSFRGKDTRRIFISFLYKELIRMSIRTFKDDVELKSGRRISSDLLLAIEGSKIAVVVVSKKYPASPWCLHELVKIMDVEKQGSLTVMPIFYNVEPSHVRRQIEKVAEQFTKHEGRENHETVVSWRQALTNLASISGHCSRDCDDDSKLVDEIIKRISNMLLLSATPSSDGLNNQLGIDAHMKELYPLLGLNSNEGVRLIGIWARGSSVRSALARFVYKKIHKKFQSKCFLENVKGIPQDCQMSNLREEFLIRIQGGYSTMKTSGLIRTRLMSQKVLLVANNVDKLEQLDALADDFNCFGPGSIVIITTHDKQLLVGFGIKVVYEVECLRCFEVRQLFRQSAFRERDLYVDSEMFSTLSVTESSGNSVYDS
Bra026094	CC-NBS-LRR	Bra	[129, 407]	1613	CNL	coiled-coil NB-ARC LRR_8 zf-XS XS XH	ATGGGAAACTGTGTATCGCTAGACATATCGTGTGATCAAACGTTGAATCACACTTGTGGCTGCTTATTCGGTGATGGAAACTACATTCACACAATGGAAGCAAACCTCAAGGCTCTGGAGAAAGCTATGCAAGAACTTGAAGAGAGACGAGATGATCTTCGAAGAAGAGTCGTCATAGAAGAAGATAAAGGTCTGCAACGGCTTTCTCAAGTTCAAGGATGGTTTTCAAGGAAGTGCATAACAAGCTGCAACTACGGTAAAAAAGTTTTGAACATGTTAAAAGAAGTTGAAGGTCTTCTAGCTAAAGGAGTTTTTGAAGTGGTGGCAGAAAAAATTCCCGTACCGAAGGTGGAGAAGAAGCATATCCAAACCACAGTTGGTTTGGACTCAATGGTGGAG…	MGNCVSLDISCDQTLNHTCGCLFGDGNYIHTMEANLKALEKAMQELEERRDDLRRRVVIEEDKGLQRLSQVQGWFSRKCITSCNYGKKVLNMLKEVEGLLAKGVFEVVAEKIPVPKVEKKHIQTTVGLDSMVEKAWDRLMKDDKRTLGLYGMGGVGKTTLLACINNRFFQVVNGFDVVMWVVVSKDLQNEGVQEQILRRLCLDKEWKQETENERASRIKTILNRKKFVLLLDDLWSEIDLNKVGVPPPTGENGSKLVFTTRSKEVCKDMEVDDMVEVVCLSKNEAWELFQQKVGDNPIKSHHDVLPLARKIAEKCCGLPLALCVIGKAMACKETVQEWHHAINVLSSSSHEFPGMEEKILAILKFSYDSLKDEKVKMCFLYCSLFPEDYEIGKEKLIGY…
Bra026368	NBS-LRR	Bra	[145, 422]	977	NL	NB-ARC LRR_8	ATGGAGTGTTTGTCCCCGTTCTTAGGGAAGATTTTGCCTTCCATGTGTGCCGCAATGTCCTCCCGGGTCGGTAATGCCATGAGGTTCAAATCTAACGTCCAAGCTCTTAAGAAAGTGATGGAGAGATTAGTTAAGCTTAGGGGCAACATAAGTGAAGACCACAAAGATAAATCCTTTAGTCTCAAGCTAATGGGGTGGCAAAGAAAGTCTGATGAGGTTATCACTAAAGCAAGGTCGAAACTTGAGGAACGGGTTTCGTGTGGTAAGTCCTTGAAATCCAGGCTAAGCAGAAAACTCGTTACGATTCTCAACGAAGCTAAAATGCTCGAAAAGGAAGGTTTAGATCTTTTAGACATGATAGCTGTGGCTACTGCACATGAAAGAGTTGAACATGTTCCA…	MECLSPFLGKILPSMCAAMSSRVGNAMRFKSNVQALKKVMERLVKLRGNISEDHKDKSFSLKLMGWQRKSDEVITKARSKLEERVSCGKSLKSRLSRKLVTILNEAKMLEKEGLDLLDMIAVATAHERVEHVPGVSVLHQTTASNMLGKIIDGLRSSEVQKIGIWGMGGVGKTTLVRTLNNKLHEETATQPFGLVIFATASKDFDPRTVQKQIAERLDIDTRLEETVERLARRIYARLEKQTNFLLILDDVWKDIDLDLLGIPEEKKGSKIILTSRSLDVCRSMRTNLDIRVDCLCEEEAWELFCQNAGEVARSERIERSAKAVSRECGGLPLAIITVGTAMRGKTDVKLWEHALEQLSRSVPCFRSIEEKVFLPLKLSYDFLEEKLKSCFLMCALFPE…
Bra026682	NBS-LRR	Bra	[160, 441]	837	NL	NB-ARC LRR_8	ATGGGAGGCTGTTTCTCTGTCTCAGTGTCATGTGATAACGTGGTAAATCAAGTCTGCCAATATCTATGCCTCAAAGGAAGTTATATCCACAACCTCTCCCAGAATCTAGCGACTCTCCAGAAAGCCATGGGATTGCTCAAGGCGAAGAGAGATGATGTTCAAGGGAGGGTAGGCAGAGAAGAGTTTACTGCGCATCGTCGAAGACTTGCTCAAGTCCAGGTATGGCTTAACAGTATCCTCACAATGGAAAACCAATATAATGAGCTTCTTAATACTAGTGACGTTGAGCTTCAAAGGTTGTGTCTTTGCCGATTATGCTCTAAAAGTATGAAACTTAGCTGTCGTTATGGGAAAAAGGTTATCCTGATGTTGAGGGAGGTAGAGAGTCTTATCTCTCAA…	MGGCFSVSVSCDNVVNQVCQYLCLKGSYIHNLSQNLATLQKAMGLLKAKRDDVQGRVGREEFTAHRRRLAQVQVWLNSILTMENQYNELLNTSDVELQRLCLCRLCSKSMKLSCRYGKKVILMLREVESLISQGEFDVVTDAAPIAEGEELPVQSTVVGQETMLEMVWNRLMEDEVGVVGLYGMGGVGKTTLLTQINNRLSNKTGGFDVVIWVVVSQNATAHKIQGSIGEKLGVGGKEWDEKSDVERSHDIHKVLQRKKFVLFLDDIWEKVNLSTIGVPYPSRETGSKVAFTTRSQDVCGRMEVDDPIEVCCLDTDKAWDLFKKKVGENTLGSHPDIPELARKVAGKCRGLPLALNVIGETMARKRSVQEWRRAVDVLTSSATEFSGVEDEILPVLKYS…
Bra026923	NBS-LRR	Bra	[159, 441]	852	NL	NB-ARC LRR_8	ATGGGAGGTTGTTTCTCTGTCTCAGTGTCATGTGATCAAGTGGTGAATCAAGTCTCCCAATGTCTATGCCTCAAGGGAAGTTATATCCACAACCTCCCGCAGAATCTAGCGACTCTCCATAAAGCCATGCGAGCTCTCAAGGCTAAGAGAGATGATGTTCAAGTAAGGGTAGACAGAGAAGAGTTTGCTGGACATCGTCGAAGGCTTGATCAAGTCCAGGTATGGCTTACGAGTATCCTCACAATGGAAAACCAATATGATGAGCTTCTTAGGACTAGTGACCTTGAGCTTCAAAGGTTGTGTCTTTGTCGATTTTTTTCTAAAAATGTGGAAAAGAGTTATCTTTATGGGAAAAGGGTTATGGTAATGTTGAGGGAGGTAGAGAGTCTTAGTTCCCAG…	MGGCFSVSVSCDQVVNQVSQCLCLKGSYIHNLPQNLATLHKAMRALKAKRDDVQVRVDREEFAGHRRRLDQVQVWLTSILTMENQYDELLRTSDLELQRLCLCRFFSKNVEKSYLYGKRVMVMLREVESLSSQGEFDVVTDAAPIAEGEELPIQPTIGQETMLEMVWSRLMEDEVGMVGLYGMGGVGKTTLLTQINNRFSKRDGGFNVVIWVVVSQNATVHKIQGSIGEKLGVGGKEWDEKSEMKRAQDIHNVLRKKKFVLFLDDIWEKVNLSKIGVPYPSRETRSKVVFTTRSRDVCGRMGVDDPIEVHCLDTDKAWDLFKRKVGEHTLGRHPDIPELARKVAGKCRGLPLALNVIGETMASKRSVQEGRRAVDVLTSSATEFSGVEDEILPILKYSY…
Bra026924	NBS-LRR	Bra	[159, 437]	847	NL	NB-ARC LRR_8	ATGGGAGGCTGTTTCTCTGTCTCGGTGTCATGTGATCAAGTGGTGAATCAAGTCTCCCAATGTCTATGCCTCAGTGGAAGTTATATCCACAATCTCCCCCAGAATCTAGTGACTCTCCATAAAGCCATGCGAGCTCTCAAGGCTAAGAGAGATGAAGTTCAAGGGAGAGTAGACAGAGAAGAGTTTGCTGGACATCGTCGAAGGCTTGCTCAAGTCCAGGTATGGCTTACGAGTATCCTTACGATGGAAAACCAATATAATGAGCTTCTTAATACTAGTGAGGTTGAGCTTCAAAGGTTGTGTCTAGGTGGTTTTTTCTCTAAAAATATGATATTAAGCTATCGTTATGGGGAAAAAGTTATTCTTATGTTGGAGGAAGTTGAGAGTCTTAGTTCTCAG…	MGGCFSVSVSCDQVVNQVSQCLCLSGSYIHNLPQNLVTLHKAMRALKAKRDEVQGRVDREEFAGHRRRLAQVQVWLTSILTMENQYNELLNTSEVELQRLCLGGFFSKNMILSYRYGEKVILMLEEVESLSSQGEFDAVTEAKPIAEGEDLPIQPAIGQETMLQTVWNRLMEDEVGMVGLYGMGGVGKTTLLTQINNRFSKRDGGFNVVMWVVVSQNATVHKIQGSIGEKLGLGGKEWDEKSDVERAHDIHNVLRRKKFVLFLDDIWEKVNLSTIGVPYPSRETGSKVAFTTRSRDVCGRMGVDDPIEVCCLDTDKAWDLFKKKVGENTLGRHPDIPELAGKCRGLPLAPNVIGETMASKRSVQEWRRAVDVLTSSATEFSGVEDKILPILKFSYDSLD…
Bra026977	NBS-LRR	Bra	[160, 442]	886	NL	NB-ARC LRR_8	ATGGGAGGTTGTTTCTCTGTCTCATTGTCATGTGATCAAGTTGTGAATCAAGTCTCCCAATGGTTATGCCTCAAGGGGAGTTATGTTCACAACCTCGCCGAGAATCTAGCGTCACTGGAGAAAGCCATGGGAATGCTAAAGGCGAAGAGAGATGATGTTCAAGGAAGGGTAAACAGAGAAGAGTTTACTGGGCATCGTCAAAAGCTTGCTCAAGTCAAGGTATGGCTTACGAGTGTCCTTACCATAGAAAGCCAATATAATGAGCTTCTTAATACTAGTGAACTCGAGCTTGGAAGGTTGTGTCTATGTGGTTTTTGCTCTAAAAATATGAAACTTAGCTGTAGTTATGGGAAAAAGGTTATCGTGATGTTGAGAGAGGTAGAGAGTCTTATCTCTCAA…	MGGCFSVSLSCDQVVNQVSQWLCLKGSYVHNLAENLASLEKAMGMLKAKRDDVQGRVNREEFTGHRQKLAQVKVWLTSVLTIESQYNELLNTSELELGRLCLCGFCSKNMKLSCSYGKKVIVMLREVESLISQGEFDVVTDAAPVAEGEELPIQSTVVGQETMLEMVWNRLMEDRVGLVGLHGMGGVGKTTLLMQINNRFSERGGGFDVVIWVVVSQNATVHKIQGIIGEKLGLGGKEWEEKSEMKRGQDIHNVLRKKKFVLLLDDIWEKVNLSRIGVPYPSKVSGSKVVFTTRSRDVCGRMGVDDPIEVRCLDTDKAWDLFKKKVGEITLGRHPDIPELARKVAGKCRGLPLALNVIGETMASKRSVQEWRRAVDVLTSSATEFSGMEDEILPILKYS…
Bra026978	NBS-LRR	Bra	[161, 442]	890	NL	NB-ARC LRR_8	ATGGGAGGCTGTTTCTCTGTCTCAGTGTCATGTGATCAAGTGGTGAATCAAGTCTTCCAATGTCTATGCCTCAAAGGAAGTTATATCCACAACCTCCCCCAGAATCTACTGACTCTCCAGAAAGCCATGGGAGCTCTCAAGGCGAAGAGAGATGATGTTCAAAGGAAGGTAGAGAGAGAAGAGTTTACTGGACAGCGCCGAAGGCTTGATCAAGTCCAGGTATGGCTTACGAGTATCCTCACAATGCAAAACCAATATAATGAGCTTCTTAATACTAGTGAGCTCGAGCTTGAAAGGTTGTGTCTTTGTCGATTATACTCTAAAAATGTGAAAAAGAGTTATCTTTATGGGAAAAGAGTTACGGGTATGCTGGAGGAAGTTAAGAGTCTTAGTTCTCAG…	MGGCFSVSVSCDQVVNQVFQCLCLKGSYIHNLPQNLLTLQKAMGALKAKRDDVQRKVEREEFTGQRRRLDQVQVWLTSILTMQNQYNELLNTSELELERLCLCRLYSKNVKKSYLYGKRVTGMLEEVKSLSSQGVFIEVTDETPIAEGEELPIQPTIVGQQTMLEMVWNRLMEDRVGIVGLYGMGGVGKTTLLTQINNRFSERGHGFDVVIWVVVSQNATVHRIQGSIGEKLGLGGKEWDEKSEMKRAQDIHNVLRKKKFVLFLDDMWEKVNLSTIGVPYPSKVNGSKVAFTTRSRDVCGRMGVDDPIEVCCLDTDKAWDLFKKKVGENTLGSHQDIPELARKVAGKCRGLPLALNVIGETMASKRSVQEWRRAVDVLTSSATEFSGMEDKILPILKFS…
Bra026979	CC-NBS-LRR	Bra	[162, 352]	914	CNL	coiled-coil NB-AR LRR_8	ATGGGTGGTTGTGTCTCTGTCCAACCCCAAGTACCATGCGATCAAGTGCTGAACCATCTCGGTAGCTGCTTCTGCAGGAAACTTAAATACATACAAAACCTCAAGAAGAATCTTGTGGCTTTGGAGACAGCCATGGAAGATCTCAAGGCGGTGCGGTCTGATCTGCTACGGAAGGTGCATGCAGCAGAAGAAGGAGGAGGTCTACAAAGGCTTCATCAAATCAAGGTGTGGCTTGAGAGAGTCGAGTCTATCGAATCCCAATTCAATGGTCTATATAGTACTAGAGATGTTGAACTTAAGAGATTGTGTTTTAATGGTGCTGGCCCCAAGAATTTAAGATTGAACTATCTTTACGGAAAGAGGGTCTTCAAGATGTTGAATATGGTTAAAGACTTGAAA…	MGGCVSVQPQVPCDQVLNHLGSCFCRKLKYIQNLKKNLVALETAMEDLKAVRSDLLRKVHAAEEGGGLQRLHQIKVWLERVESIESQFNGLYSTRDVELKRLCFNGAGPKNLRLNYLYGKRVFKMLNMVKDLKSKGFFEEVASPAARAVGEERPLTPTVVGQETMLEKAWNHLMDDETGIMGLYGMGGVGKTTLLTQINNKFVDMCDTHDGVFIVIWVVVSGDLQLHKIQHRIGNKIGYKGVEWKKKKENQKALDIFNFLSKKRFVLLLDDIWRKVDLTEIGIPNPTSQNGCKIVFTTRSLGVCTSMGVHEPMEVRCLSTNDAWDLFKKKVGQNTLDIHPDIPKMARKVAGKKKVGQNTLDIHPDIPKIARKVAGACRGLPLALNVIGETMSCKKTTQE…
Bra026985	NBS-LRR	Bra	[41, 323]	774	NL	NB-ARC LRR_8	ATGCTGAGAGAGGTTGAGGATCTTCTCAAACCTAATGGAGATTTTAAAGCTGTTGCGGCTGAAGTTGTTGTGACTGGATGTGTGGTGGAGGAAAGGCCTCTACAGCCAGTAATTTTTGGTCAAGAAACGATGCTGGAAAGGGCGTGGAAGCACCTTATGGATGATGAGACTGCAATTATGGGCCTCTACGGTATGGGTGGAGTAGGAAAAACAACTCTTCTCACACAGATAAACAATAAGTTTCGTGAGGCAGTTGATGGTTTCCAGATTGTCATTTGGGTTGTGGTGTCTAGTGATCTACGCGTTGAGAAGATTCAAGATGATATCGCTAAGAAGTTAGGCCTTCGCGGAGAGGAGTGGGACATGAAAGAGGAAATAGATAAGGTCACTGATATACAT…	MLREVEDLLKPNGDFKAVAAEVVVTGCVVEERPLQPVIFGQETMLERAWKHLMDDETAIMGLYGMGGVGKTTLLTQINNKFREAVDGFQIVIWVVVSSDLRVEKIQDDIAKKLGLRGEEWDMKEEIDKVTDIHAKLKNKKFVLLLDDIWTKIDLTEIGVPFPTKENGCKVVFTTRSKEVCGRMGVDDPMEVQCLTDNEAWDLFKRKVGPLTLKSYPSIPEQARKVTRKCCGLPLALNVIGETMSCKRTIQEWDLAVQVLNSYAADFSGMEDRILPILKYSYDNLKSEHIKSCFQYCSLFPEDYLIEKEKLIDYWICEGFISEKEDRERRVNQGYDIIGTLVRSCLLLEEEDNKSKVKLHDVVREMSLWISSDFGENREKCIVRAGVGLCEVPKVEKWSA…
Bra027097	NBS-NBS-LRR	Bra	[121, 213] [217, 374]	663	NNL	NB-ARC NB-ARC LRR_4	ATGGGGAATTGCGTGTCTTTTCAAATTTCTTGTGATCAAACGATGAATCGTATGTTAACATTCTTATTTAGTAAAGGTTATATTGAAAAGCTTGAGGAGAATCTCAATTATCTGGTGAAGGAAATGAAATTTCTCATGGCAGTTAAAGATGAGGTGCTGATCAAAGTTGGGAGGGAGCAATGGCTACATCAGCAAAGGCGTCCAACTGTCCAGGAATGGCTTACACGTGTGGATGACGCCTATGCACGGTTCAAAATTCTGGTCAAGAAACTCCGATTAGAGGGTTATTTTAAAGAGGTTACTGAGTTGCCTCCGAGACCTGAAGTCGTGAAGAGGCCAACCTGGGGTACGGTTGGTCAGGAGGAAATGCTCGAGACGGCATCGAATCGACTTATAGAT…	MGNCVSFQISCDQTMNRMLTFLFSKGYIEKLEENLNYLVKEMKFLMAVKDEVLIKVGREQWLHQQRRPTVQEWLTRVDDAYARFKILVKKLRLEGYFKEVTELPPRPEVVKRPTWGTVGQEEMLETASNRLIDDNVGIMGLHGMGGVGKTTLFKKIHNKFTEISGKFHIVIWIFVSQGANITKVQEDIAQKLHLCGDEWTKKNESDKAAEMQEDVCKEDGCKVAFTTRSEDVCKRMGDHDPMQVKCLKEDQAWELFKLKVGDEQLRREPRIDVLARKVAEKCHGLPLALSVIGETMASKTTVQEWEDAVYVLNRDAAEFSDMENDILPVLKYSYDNLLDDKVRLCFLYCALFPEDGQIDKEGLIEYWICEGFMGEYQVLKRAINKGYGVVSTLIRANLL…
Bra027122	NBS-LRR	Bra	[28, 293]	856	NLL	NB-ARC LRR_3 LRR_1	ATGATCACAACAATTGCCAAGGATGTATTAAATAAATTAAATGCGACACCATCAAGAGATTTCGAGGACTTAGTTGGAATTGAATCTCACATTGCAAGAATGAAGACTTTGCTATGCCTTGAGTCTCAAGAAGTGAGGTTAGTAGGGATATGGGGTCCTGCAGGCATTGGTAAAACCACTATAGCTAGAGCTTTATATAACCAATTTCATGAGAACTTCAAACTTTCTATCTTTATGGAGAACGTGAGTGAAAGTTATGGTGGAACTAACCTCGATAGCTATGGTTTAAAGCTGGGCTTACAACAAAGGTTTCTGTCAAAACTTCTTGATCAACACGGTTTGAGAATACACCATTTAGGCGCAATAAAAGAAAGGCTTAAGAACCAGAAAGTCCTAGCC…	MITTIAKDVLNKLNATPSRDFEDLVGIESHIARMKTLLCLESQEVRLVGIWGPAGIGKTTIARALYNQFHENFKLSIFMENVSESYGGTNLDSYGLKLGLQQRFLSKLLDQHGLRIHHLGAIKERLKNQKVLAVLDDVDNIEQLQALAKETQWFGNKSRIIVTTRNKQLLISHNISHVYKVPFPSREEALAIFCQHAFRECYPSDDFKDIAIEFATLAGHLPLGLRVLGSFMRGKSKEEWEVSLPTLKTRLTGEIEKLLKVGYEGLHKDDKALFLHIACLFNGHHETYVKQMVVANSDLDVSFGLKVLADRSLIQIYVDGKVVMHSLLRQLGREVVREQSVDEPGKRQFLMSAREICGVLSNNTGTDSVLGMSVDMCDLNEDFYINEKAFENMRNLLYI…
Bra027332	NBS-LRR	Bra	[176, 454]	1042	NL	NB-ARC LRR_8	ATGACTGGAGGAGAGTTAATTCTCTCGGCTTTTCTACAAGCTCTCTTTCAGACGTTAATGTCTGGTCCTTTCAAGTCCTTCTTCAAGAGGCGAGAACTGAACGAGTGTGTACTAGAGAGGCTCAACACTGCGTTGTTGACAATAAGCGCGGTGCTGATTGATGCGGAGGAGAAACAGATTACAAACCCAGCGGTGGAAAAATGGGTCAACGAACTGAGGGATGTTGTTTACCATGCTGAGGATGCTCTTGATGATATTGCTACAGAAGCTCTGCGTCTCAACATAGGAGCTGAATCTTCTTCCAATACGCTGAGACAGCTTCGTATCAGAACCCTGGGAGATCTTTTGGATGGGAGCAGTGATCATTTGGAGACCAGGCTCGCGAAGGTCACGATAAGG…	MTGGELILSAFLQALFQTLMSGPFKSFFKRRELNECVLERLNTALLTISAVLIDAEEKQITNPAVEKWVNELRDVVYHAEDALDDIATEALRLNIGAESSSNTLRQLRIRTLGDLLDGSSDHLETRLAKVTIRLERLASQRNVLGLKEITAMTPKQRLPTTSLVDESEVFGRGDDKDEIMRLLIPENGEDSGTAVVAIVGIGGVGKTTLSQLLYNDQRVQSHFGTRVWAHVSEEFDVFKITKKVYESVTSRPCEFTDLDVLQVKLKERLIGPFLLVLDDLWNENFADWDLLRQPFTSAARGSRIIVTTRSQRVATIMCSVHVHNLKPLSDGDCWSLFMRTVFPNQDPCLDQEIGDLAERIVYKCHGLPLAAKTLGGVLRFEGNVVEWERVLSSRIWDLP…
Bra027333	NBS-LRR	Bra	[186, 446]	1409	NLL	NB-ARC LRR_4 LRR_1	ATGGCGAAGTTCTATTCCTCAAATGGCGCGAACGTGATGATTGAACGGATTAACAATTCTCAAGAATTGGTCGAATTATGCAAAGGAAAGTCCTCCGGTGCATTGCTGAAGAGATTGAAGGTCGCTTTGGCCACTGTCCACCCGGTGATTGCGGACGCTGATCAGAAAGCAGATCATGTCCGAGAAGTAAAACATTGGCTTACAGGACTCACAGATGCTTTCTTCCAGGCAGAGGATGTTCTTGATGAGTTACTAACAGAGGCTTTGAGAAGAAGAGTAGTAGCTGAAGTGGGAGGATTCGGGGGACTATTCCAGAATCTTATGGGTGGTAACGAAGCCAACAAGAATAAGATAGAACGAAAGATGGAAAACGTAGTAAGACTGCTGGAACATCATGTG…	MAKFYSSNGANVMIERINNSQELVELCKGKSSGALLKRLKVALATVHPVIADADQKADHVREVKHWLTGLTDAFFQAEDVLDELLTEALRRRVVAEVGGFGGLFQNLMGGNEANKNKIERKMENVVRLLEHHVRHIEIIGLKEYSETREPQWRQASRSRPDDLPQGRVVGRAEDKVALLNLLLSDDETGIRRPALVSTVGMPGVGKTTLTQIVFKDDSVTNHFDVKMWVSVGLNFNVFTVTKAVLQEITSSAVNTEDLPSLQLQLKQELSGKRFLLVLDDIWSESSTEWESFKVAFTDVEEGSKIVITTRNDIVSTAAQADKVYRVKLMTNEECWELISRSAFGNISVGSINQELDGIGKRIAEQCKGLPLTARAIASHLRSKPNPDDWYDVSKNFSTY…
[truncated: 65 more rows]
