# Supplementary material for: Genome-wide comparative analysis of NBS-encoding genes between Brassica species and Arabidopsis thaliana
Source: BMC Genomics. 2014 Jan 3;15(1):3. doi: 10.1186/1471-2164-15-3 (PMC4008172; doi:10.1186/1471-2164-15-3)
Supplement: Supplementary file 4 — Additional file 4: Table S2: List of Tandem arrays of NBS-encoding genes among B. oleracea, B. rapa and A. thaliana. This table contain name, location, gene numbers, gene lists of tandem arrays in B. oleracea, B. rapa and A. thaliana genomes. (XLS 53 KB) [file 12864_2013_6997_MOESM4_ESM.xls]

## Sheet: tandem_duplicated_genes
Gene name	Organism	Location	Cluster name	Gene number	Gene list
AT1G12210.1	Ath	Chr1	Cluster_695	2	AT1G12210.1 AT1G12220.1
AT1G12220.1	Ath	Chr1	Cluster_695	2	AT1G12210.1 AT1G12220.1
AT1G12280.1	Ath	Chr1	Cluster_1328	2	AT1G12280.1 AT1G12290.1
AT1G12290.1	Ath	Chr1	Cluster_1328	2	AT1G12280.1 AT1G12290.1
AT1G17600.1	Ath	Chr1	Cluster_324	3	AT1G17600.1 AT1G17610.1 AT1G17615.1
AT1G17610.1	Ath	Chr1	Cluster_324	3	AT1G17600.1 AT1G17610.1 AT1G17615.1
AT1G17615.1	Ath	Chr1	Cluster_324	3	AT1G17600.1 AT1G17610.1 AT1G17615.1
AT1G27170.1	Ath	Chr1	Cluster_870	2	AT1G27170.1 AT1G27180.1
AT1G27180.1	Ath	Chr1	Cluster_870	2	AT1G27170.1 AT1G27180.1
AT1G58390.1	Ath	Chr1	Cluster_440	3	AT1G58390.1 AT1G58400.1 AT1G58410.1
AT1G58400.1	Ath	Chr1	Cluster_440	3	AT1G58390.1 AT1G58400.1 AT1G58410.1
AT1G58410.1	Ath	Chr1	Cluster_440	3	AT1G58390.1 AT1G58400.1 AT1G58410.1
AT1G61180.2	Ath	Chr1	Cluster_1542	2	AT1G61180.2 AT1G61190.1
AT1G61190.1	Ath	Chr1	Cluster_1542	2	AT1G61180.2 AT1G61190.1
AT1G61300.1	Ath	Chr1	Cluster_682	2	AT1G61300.1 AT1G61310.1
AT1G61310.1	Ath	Chr1	Cluster_682	2	AT1G61300.1 AT1G61310.1
AT1G63350.1	Ath	Chr1	Cluster_976	2	AT1G63350.1 AT1G63360.1
AT1G63360.1	Ath	Chr1	Cluster_976	2	AT1G63350.1 AT1G63360.1
AT1G63730.1	Ath	Chr1	Cluster_230	3	AT1G63730.1 AT1G63740.1 AT1G63750.3
AT1G63740.1	Ath	Chr1	Cluster_230	3	AT1G63730.1 AT1G63740.1 AT1G63750.3
AT1G63750.3	Ath	Chr1	Cluster_230	3	AT1G63730.1 AT1G63740.1 AT1G63750.3
AT1G63860.1	Ath	Chr1	Cluster_319	3	AT1G63860.1 AT1G63870.1 AT1G63880.1
AT1G63870.1	Ath	Chr1	Cluster_319	3	AT1G63860.1 AT1G63870.1 AT1G63880.1
AT1G63880.1	Ath	Chr1	Cluster_319	3	AT1G63860.1 AT1G63870.1 AT1G63880.1
AT1G72850.1	Ath	Chr1	Cluster_9	3	AT1G72850.1 AT1G72860.1 AT1G72870.1
AT1G72860.1	Ath	Chr1	Cluster_9	3	AT1G72850.1 AT1G72860.1 AT1G72870.1
AT1G72870.1	Ath	Chr1	Cluster_9	3	AT1G72850.1 AT1G72860.1 AT1G72870.1
AT1G72900.1	Ath	Chr1	Cluster_10	2	AT1G72900.1 AT1G72910.1
AT1G72910.1	Ath	Chr1	Cluster_10	2	AT1G72900.1 AT1G72910.1
AT1G72940.1	Ath	Chr1	Cluster_11	2	AT1G72940.1 AT1G72950.1
AT1G72950.1	Ath	Chr1	Cluster_11	2	AT1G72940.1 AT1G72950.1
AT2G17050.1	Ath	Chr2	Cluster_639	2	AT2G17050.1 AT2G17060.1
AT2G17060.1	Ath	Chr2	Cluster_639	2	AT2G17050.1 AT2G17060.1
AT3G04210.1	Ath	Chr3	Cluster_1273	2	AT3G04210.1 AT3G04220.1
AT3G04220.1	Ath	Chr3	Cluster_1273	2	AT3G04210.1 AT3G04220.1
AT3G14460.1	Ath	Chr3	Cluster_949	2	AT3G14460.1 AT3G14470.1
AT3G14470.1	Ath	Chr3	Cluster_949	2	AT3G14460.1 AT3G14470.1
AT3G46710.1	Ath	Chr3	Cluster_898	2	AT3G46710.1 AT3G46730.1
AT3G46730.1	Ath	Chr3	Cluster_898	2	AT3G46710.1 AT3G46730.1
AT3G51560.1	Ath	Chr3	Cluster_1390	2	AT3G51560.1 AT3G51570.1
AT3G51570.1	Ath	Chr3	Cluster_1390	2	AT3G51560.1 AT3G51570.1
AT4G09420.1	Ath	Chr4	Cluster_301	2	AT4G09420.1 AT4G09430.1
AT4G09430.1	Ath	Chr4	Cluster_301	2	AT4G09420.1 AT4G09430.1
AT4G12010.1	Ath	Chr4	Cluster_957	2	AT4G12010.1 AT4G12020.2
AT4G12020.2	Ath	Chr4	Cluster_957	2	AT4G12010.1 AT4G12020.2
AT4G16890.1	Ath	Chr4	Cluster_22	6	AT4G16890.1 AT4G16900.1 AT4G16920.1 AT4G16940.1 AT4G16950.1 AT4G16960.1
AT4G16900.1	Ath	Chr4	Cluster_22	6	AT4G16890.1 AT4G16900.1 AT4G16920.1 AT4G16940.1 AT4G16950.1 AT4G16960.1
AT4G16920.1	Ath	Chr4	Cluster_22	6	AT4G16890.1 AT4G16900.1 AT4G16920.1 AT4G16940.1 AT4G16950.1 AT4G16960.1
AT4G16940.1	Ath	Chr4	Cluster_22	6	AT4G16890.1 AT4G16900.1 AT4G16920.1 AT4G16940.1 AT4G16950.1 AT4G16960.1
AT4G16950.1	Ath	Chr4	Cluster_22	6	AT4G16890.1 AT4G16900.1 AT4G16920.1 AT4G16940.1 AT4G16950.1 AT4G16960.1
AT4G16960.1	Ath	Chr4	Cluster_22	6	AT4G16890.1 AT4G16900.1 AT4G16920.1 AT4G16940.1 AT4G16950.1 AT4G16960.1
AT4G19500.1	Ath	Chr4	Cluster_550	4	AT4G19500.1 AT4G19510.1 AT4G19520.1 AT4G19530.1
AT4G19510.1	Ath	Chr4	Cluster_550	4	AT4G19500.1 AT4G19510.1 AT4G19520.1 AT4G19530.1
AT4G19520.1	Ath	Chr4	Cluster_550	4	AT4G19500.1 AT4G19510.1 AT4G19520.1 AT4G19530.1
AT4G19530.1	Ath	Chr4	Cluster_550	4	AT4G19500.1 AT4G19510.1 AT4G19520.1 AT4G19530.1
AT4G36140.1	Ath	Chr4	Cluster_891	2	AT4G36140.1 AT4G36150.1
AT4G36150.1	Ath	Chr4	Cluster_891	2	AT4G36140.1 AT4G36150.1
AT5G17880.1	Ath	Chr5	Cluster_1355	2	AT5G17880.1 AT5G17890.1
AT5G17890.1	Ath	Chr5	Cluster_1355	2	AT5G17880.1 AT5G17890.1
AT5G18350.1	Ath	Chr5	Cluster_328	3	AT5G18350.1 AT5G18360.1 AT5G18370.1
AT5G18360.1	Ath	Chr5	Cluster_328	3	AT5G18350.1 AT5G18360.1 AT5G18370.1
AT5G18370.1	Ath	Chr5	Cluster_328	3	AT5G18350.1 AT5G18360.1 AT5G18370.1
AT5G38340.1	Ath	Chr5	Cluster_452	2	AT5G38340.1 AT5G38350.1
AT5G38350.1	Ath	Chr5	Cluster_452	2	AT5G38340.1 AT5G38350.1
AT5G40090.1	Ath	Chr5	Cluster_699	2	AT5G40090.1 AT5G40100.1
AT5G40100.1	Ath	Chr5	Cluster_699	2	AT5G40090.1 AT5G40100.1
AT5G41540.1	Ath	Chr5	Cluster_1527	2	AT5G41540.1 AT5G41550.1
AT5G41550.1	Ath	Chr5	Cluster_1527	2	AT5G41540.1 AT5G41550.1
AT5G41740.2	Ath	Chr5	Cluster_841	2	AT5G41740.2 AT5G41750.1
AT5G41750.1	Ath	Chr5	Cluster_841	2	AT5G41740.2 AT5G41750.1
AT5G43730.1	Ath	Chr5	Cluster_1073	2	AT5G43730.1 AT5G43740.1
AT5G43740.1	Ath	Chr5	Cluster_1073	2	AT5G43730.1 AT5G43740.1
AT5G45050.1	Ath	Chr5	Cluster_98	2	AT5G45050.1 AT5G45060.1
AT5G45060.1	Ath	Chr5	Cluster_98	2	AT5G45050.1 AT5G45060.1
AT5G45200.1	Ath	Chr5	Cluster_31	6	AT5G45200.1 AT5G45220.1 AT5G45230.1 AT5G45240.1 AT5G45250.1 AT5G45260.1
AT5G45210.1	Ath	Chr5	Cluster_31	6	AT5G45200.1 AT5G45220.1 AT5G45230.1 AT5G45240.1 AT5G45250.1 AT5G45260.1
AT5G45230.1	Ath	Chr5	Cluster_31	6	AT5G45200.1 AT5G45220.1 AT5G45230.1 AT5G45240.1 AT5G45250.1 AT5G45260.1
AT5G45240.1	Ath	Chr5	Cluster_31	6	AT5G45200.1 AT5G45220.1 AT5G45230.1 AT5G45240.1 AT5G45250.1 AT5G45260.1
AT5G45250.1	Ath	Chr5	Cluster_31	6	AT5G45200.1 AT5G45220.1 AT5G45230.1 AT5G45240.1 AT5G45250.1 AT5G45260.1
AT5G45260.1	Ath	Chr5	Cluster_31	6	AT5G45200.1 AT5G45220.1 AT5G45230.1 AT5G45240.1 AT5G45250.1 AT5G45260.1
AT5G46260.1	Ath	Chr5	Cluster_501	2	AT5G46260.1 AT5G46270.1
AT5G46270.1	Ath	Chr5	Cluster_501	2	AT5G46260.1 AT5G46270.1
AT5G46450.1	Ath	Chr5	Cluster_63	5	AT5G46450.1 AT5G46470.1 AT5G46490.2 AT5G46510.1 AT5G46520.1
AT5G46470.1	Ath	Chr5	Cluster_63	5	AT5G46450.1 AT5G46470.1 AT5G46490.2 AT5G46510.1 AT5G46520.1
AT5G46490.2	Ath	Chr5	Cluster_63	5	AT5G46450.1 AT5G46470.1 AT5G46490.2 AT5G46510.1 AT5G46520.1
AT5G46510.1	Ath	Chr5	Cluster_63	5	AT5G46450.1 AT5G46470.1 AT5G46490.2 AT5G46510.1 AT5G46520.1
AT5G46520.1	Ath	Chr5	Cluster_63	5	AT5G46450.1 AT5G46470.1 AT5G46490.2 AT5G46510.1 AT5G46520.1
AT5G47250.1	Ath	Chr5	Cluster_657	2	AT5G47250.1 AT5G47260.1
AT5G47260.1	Ath	Chr5	Cluster_657	2	AT5G47250.1 AT5G47260.1
AT5G48770.1	Ath	Chr5	Cluster_1424	2	AT5G48770.1 AT5G48780.1
AT5G48780.1	Ath	Chr5	Cluster_1424	2	AT5G48770.1 AT5G48780.1
AT5G66900.1	Ath	Chr5	Cluster_454	2	AT5G66900.1 AT5G66910.1
AT5G66910.1	Ath	Chr5	Cluster_454	2	AT5G66900.1 AT5G66910.1
Bra000758	Bra	A03	Cluster_1855	2	Bra000758 Bra000759
Bra000759	Bra	A03	Cluster_1855	2	Bra000758 Bra000759
Bra001160	Bra	A03	Cluster_118	3	Bra001160 Bra001161 Bra001162
Bra001161	Bra	A03	Cluster_118	3	Bra001160 Bra001161 Bra001162
Bra001162	Bra	A03	Cluster_118	3	Bra001160 Bra001161 Bra001162
Bra002153	Bra	A10	Cluster_601	2	Bra002153 Bra002154
Bra002154	Bra	A10	Cluster_601	2	Bra002153 Bra002154
Bra003863	Bra	A07	Cluster_155	4	Bra003863 Bra003864 Bra003866 Bra003867
Bra003864	Bra	A07	Cluster_155	4	Bra003863 Bra003864 Bra003866 Bra003867
Bra003866	Bra	A07	Cluster_155	4	Bra003863 Bra003864 Bra003866 Bra003867
Bra003867	Bra	A07	Cluster_155	4	Bra003863 Bra003864 Bra003866 Bra003867
Bra005270	Bra	A05	Cluster_104	3	Bra005270 Bra005271 Bra005273
Bra005271	Bra	A05	Cluster_104	3	Bra005270 Bra005271 Bra005273
Bra005273	Bra	A05	Cluster_104	3	Bra005270 Bra005271 Bra005273
Bra006094	Bra	A03	Cluster_225	2	Bra006094 Bra006095
Bra006095	Bra	A03	Cluster_225	2	Bra006094 Bra006095
Bra008055	Bra	A02	Cluster_567	2	Bra008055 Bra008056
Bra008056	Bra	A02	Cluster_567	2	Bra008055 Bra008056
Bra010551	Bra	A08	Cluster_1645	2	Bra010551 Bra010552
Bra010552	Bra	A08	Cluster_1645	2	Bra010551 Bra010552
Bra010588	Bra	A08	Cluster_390	3	Bra010588 Bra010589 Bra010590
Bra010589	Bra	A08	Cluster_390	3	Bra010588 Bra010589 Bra010590
Bra010590	Bra	A08	Cluster_390	3	Bra010588 Bra010589 Bra010590
Bra011665	Bra	A01	Cluster_854	2	Bra011665 Bra011666
Bra011666	Bra	A01	Cluster_854	2	Bra011665 Bra011666
Bra012114	Bra	A07	Cluster_1547	2	Bra012114 Bra012116
Bra012116	Bra	A07	Cluster_1547	2	Bra012114 Bra012116
Bra012540	Bra	A03	Cluster_1225	2	Bra012540 Bra012541
Bra012541	Bra	A03	Cluster_1225	2	Bra012540 Bra012541
Bra012688	Bra	A03	Cluster_1310	2	Bra012688 Bra012689
Bra012689	Bra	A03	Cluster_1310	2	Bra012688 Bra012689
Bra016026	Bra	A07	Cluster_183	4	Bra016026 Bra016027 Bra016028 Bra016029
Bra016027	Bra	A07	Cluster_183	4	Bra016026 Bra016027 Bra016028 Bra016029
Bra016028	Bra	A07	Cluster_183	4	Bra016026 Bra016027 Bra016028 Bra016029
Bra016029	Bra	A07	Cluster_183	4	Bra016026 Bra016027 Bra016028 Bra016029
Bra016781	Bra	A08	Cluster_1769	2	Bra016781 Bra016782
Bra016782	Bra	A08	Cluster_1769	2	Bra016781 Bra016782
Bra017542	Bra	A09	Cluster_792	2	Bra017542 Bra017544
Bra017544	Bra	A09	Cluster_792	2	Bra017542 Bra017544
Bra018196	Bra	A06	Cluster_550	3	Bra018196 Bra018197 Bra018198
Bra018198	Bra	A06	Cluster_550	3	Bra018196 Bra018197 Bra018198
Bra018834	Bra	A06	Cluster_2026	2	Bra018834 Bra018835
Bra018835	Bra	A06	Cluster_2026	2	Bra018834 Bra018835
Bra019409	Bra	A03	Cluster_385	2	Bra019409 Bra019410
Bra019410	Bra	A03	Cluster_385	2	Bra019409 Bra019410
Bra019752	Bra	A06	Cluster_73	3	Bra019752 Bra019754 Bra019755
Bra019754	Bra	A06	Cluster_73	3	Bra019752 Bra019754 Bra019755
Bra019755	Bra	A06	Cluster_73	3	Bra019752 Bra019754 Bra019755
Bra021952	Bra	A02	Cluster_1476	2	Bra021952 Bra021953
Bra021953	Bra	A02	Cluster_1476	2	Bra021952 Bra021953
Bra022034	Bra	A02	Cluster_89	5	Bra022034 Bra022035 Bra022036 Bra022037 Bra022039
Bra022035	Bra	A02	Cluster_89	5	Bra022034 Bra022035 Bra022036 Bra022037 Bra022039
Bra022036	Bra	A02	Cluster_89	5	Bra022034 Bra022035 Bra022036 Bra022037 Bra022039
Bra022037	Bra	A02	Cluster_89	5	Bra022034 Bra022035 Bra022036 Bra022037 Bra022039
Bra022039	Bra	A02	Cluster_89	5	Bra022034 Bra022035 Bra022036 Bra022037 Bra022039
Bra023646	Bra	A02	Cluster_164	4	Bra023646 Bra023647 Bra023648 Bra023649
Bra023647	Bra	A02	Cluster_164	4	Bra023646 Bra023647 Bra023648 Bra023649
Bra023648	Bra	A02	Cluster_164	4	Bra023646 Bra023647 Bra023648 Bra023649
Bra023649	Bra	A02	Cluster_164	4	Bra023646 Bra023647 Bra023648 Bra023649
Bra023670	Bra	A02	Cluster_407	2	Bra023670 Bra023671
Bra023671	Bra	A02	Cluster_407	2	Bra023670 Bra023671
Bra024651	Bra	A09	Cluster_1528	2	Bra024651 Bra024652
Bra024652	Bra	A09	Cluster_1528	2	Bra024651 Bra024652
Bra026923	Bra	A09	Cluster_1621	2	Bra026923 Bra026924
Bra026924	Bra	A09	Cluster_1621	2	Bra026923 Bra026924
Bra026977	Bra	A09	Cluster_517	3	Bra026977 Bra026978 Bra026979
Bra026978	Bra	A09	Cluster_517	3	Bra026977 Bra026978 Bra026979
Bra026979	Bra	A09	Cluster_517	3	Bra026977 Bra026978 Bra026979
Bra027332	Bra	A05	Cluster_1869	2	Bra027332 Bra027333
Bra027333	Bra	A05	Cluster_1869	2	Bra027332 Bra027333
Bra027598	Bra	A09	Cluster_1624	2	Bra027598 Bra027599
Bra027599	Bra	A09	Cluster_1624	2	Bra027598 Bra027599
Bra027772	Bra	A09	Cluster_17	3	Bra027772 Bra027774 Bra027775
Bra027774	Bra	A09	Cluster_17	3	Bra027772 Bra027774 Bra027775
Bra027775	Bra	A09	Cluster_17	3	Bra027772 Bra027774 Bra027775
Bra027778	Bra	A09	Cluster_18	3	Bra027778 Bra027779 Bra027780
Bra027779	Bra	A09	Cluster_18	3	Bra027778 Bra027779 Bra027780
Bra027780	Bra	A09	Cluster_18	3	Bra027778 Bra027779 Bra027780
Bra027790	Bra	A09	Cluster_1676	2	Bra027790 Bra027791
Bra027791	Bra	A09	Cluster_1676	2	Bra027790 Bra027791
Bra028499	Bra	A07	Cluster_1790	2	Bra028499 Bra028500
Bra028500	Bra	A07	Cluster_1790	2	Bra028499 Bra028500
Bra029431	Bra	A09	Cluster_916	2	Bra029431 Bra029432
Bra029432	Bra	A09	Cluster_916	2	Bra029431 Bra029432
Bra030778	Bra	A08	Cluster_1841	2	Bra030778 Bra030779
Bra030779	Bra	A08	Cluster_1841	2	Bra030778 Bra030779
Bra030995	Bra	A09	Cluster_365	3	Bra030995 Bra030997 Bra030998
Bra030997	Bra	A09	Cluster_365	3	Bra030995 Bra030997 Bra030998
Bra030998	Bra	A09	Cluster_365	3	Bra030995 Bra030997 Bra030998
Bra036790	Bra	A09	Cluster_1187	2	Bra036790 Bra036791
Bra036791	Bra	A09	Cluster_1187	2	Bra036790 Bra036791
Bra037451	Bra	A06	Cluster_1879	2	Bra037451 Bra037453
Bra037453	Bra	A06	Cluster_1879	2	Bra037451 Bra037453
Bra040208	Bra	Unknown	Cluster_1847	2	Bra040208 Bra040210
Bra040210	Bra	Unknown	Cluster_1847	2	Bra040208 Bra040210
Bra040841	Bra	Unknown	Cluster_913	2	Bra040841 Bra040843
Bra040843	Bra	Unknown	Cluster_913	2	Bra040841 Bra040843
Bol000970	Bol	Unknown	Cluster_1451	2	Bol000970 Bol000971
Bol000971	Bol	Unknown	Cluster_1451	2	Bol000970 Bol000971
Bol003710	Bol	Unknown	Cluster_1402	2	Bol003710 Bol003711
Bol003711	Bol	Unknown	Cluster_1402	2	Bol003710 Bol003711
Bol004490	Bol	C07	Cluster_14	4	Bol004490 Bol004492 Bol004493 Bol004495
Bol004492	Bol	C07	Cluster_14	4	Bol004490 Bol004492 Bol004493 Bol004495
Bol004493	Bol	C07	Cluster_14	4	Bol004490 Bol004492 Bol004493 Bol004495
Bol004495	Bol	C07	Cluster_14	4	Bol004490 Bol004492 Bol004493 Bol004495
Bol005097	Bol	C05	Cluster_1152	2	Bol005097 Bol005098
Bol005098	Bol	C05	Cluster_1152	2	Bol005097 Bol005098
Bol005623	Bol	C07	Cluster_350	3	Bol005623 Bol005625 Bol005626
Bol005625	Bol	C07	Cluster_350	3	Bol005623 Bol005625 Bol005626
Bol005626	Bol	C07	Cluster_350	3	Bol005623 Bol005625 Bol005626
Bol010610	Bol	Unknown	Cluster_558	2	Bol010610 Bol010611
Bol010611	Bol	Unknown	Cluster_558	2	Bol010610 Bol010611
Bol012346	Bol	C02	Cluster_758	2	Bol012346 Bol012347
Bol012347	Bol	C02	Cluster_758	2	Bol012346 Bol012347
Bol018675	Bol	C07	Cluster_1547	2	Bol018675 Bol018676
Bol018676	Bol	C07	Cluster_1547	2	Bol018675 Bol018676
Bol018760	Bol	C01	Cluster_316	3	Bol018760 Bol018761 Bol018762
Bol018762	Bol	C01	Cluster_316	3	Bol018760 Bol018761 Bol018762
Bol019767	Bol	C09	Cluster_1	2	Bol019767 Bol019768
Bol019768	Bol	C09	Cluster_1	2	Bol019767 Bol019768
Bol021052	Bol	Unknown	Cluster_1598	2	Bol021052 Bol021054
Bol021054	Bol	Unknown	Cluster_1598	2	Bol021052 Bol021054
Bol021355	Bol	C02	Cluster_892	2	Bol021355 Bol021357
Bol021357	Bol	C02	Cluster_892	2	Bol021355 Bol021357
Bol021382	Bol	C02	Cluster_242	2	Bol021382 Bol021383
Bol021383	Bol	C02	Cluster_242	2	Bol021382 Bol021383
Bol022628	Bol	Unknown	Cluster_75	3	Bol022628 Bol022630 Bol022631
Bol022630	Bol	Unknown	Cluster_75	3	Bol022628 Bol022630 Bol022631
Bol022631	Bol	Unknown	Cluster_75	3	Bol022628 Bol022630 Bol022631
Bol022840	Bol	C02	Cluster_1544	2	Bol022840 Bol022842
Bol022842	Bol	C02	Cluster_1544	2	Bol022840 Bol022842
Bol024368	Bol	C07	Cluster_156	4	Bol024368 Bol024369 Bol024371 Bol024372
Bol024369	Bol	C07	Cluster_156	4	Bol024368 Bol024369 Bol024371 Bol024372
Bol024371	Bol	C07	Cluster_156	4	Bol024368 Bol024369 Bol024371 Bol024372
Bol024372	Bol	C07	Cluster_156	4	Bol024368 Bol024369 Bol024371 Bol024372
Bol024375	Bol	C07	Cluster_1698	2	Bol024375 Bol024376
Bol024376	Bol	C07	Cluster_1698	2	Bol024375 Bol024376
Bol026303	Bol	C06	Cluster_26	5	Bol026303 Bol026304 Bol026305 Bol026306 Bol026308
Bol026304	Bol	C06	Cluster_26	5	Bol026303 Bol026304 Bol026305 Bol026306 Bol026308
Bol026305	Bol	C06	Cluster_26	5	Bol026303 Bol026304 Bol026305 Bol026306 Bol026308
Bol026306	Bol	C06	Cluster_26	5	Bol026303 Bol026304 Bol026305 Bol026306 Bol026308
Bol026308	Bol	C06	Cluster_26	5	Bol026303 Bol026304 Bol026305 Bol026306 Bol026308
Bol029861	Bol	C03	Cluster_155	4	Bol029861 Bol029862 Bol029864 Bol029866
Bol029862	Bol	C03	Cluster_155	4	Bol029861 Bol029862 Bol029864 Bol029866
Bol029864	Bol	C03	Cluster_155	4	Bol029861 Bol029862 Bol029864 Bol029866
Bol029866	Bol	C03	Cluster_155	4	Bol029861 Bol029862 Bol029864 Bol029866
Bol030521	Bol	C03	Cluster_1352	2	Bol030521 Bol030522
Bol030522	Bol	C03	Cluster_1352	2	Bol030521 Bol030522
Bol032050	Bol	C09	Cluster_138	6	Bol032050 Bol032051 Bol032052 Bol032054 Bol032056 Bol032058
Bol032051	Bol	C09	Cluster_138	6	Bol032050 Bol032051 Bol032052 Bol032054 Bol032056 Bol032058
Bol032052	Bol	C09	Cluster_138	6	Bol032050 Bol032051 Bol032052 Bol032054 Bol032056 Bol032058
Bol032054	Bol	C09	Cluster_138	6	Bol032050 Bol032051 Bol032052 Bol032054 Bol032056 Bol032058
Bol032056	Bol	C09	Cluster_138	6	Bol032056 Bol032058 Bol032052 Bol032054 Bol032056 Bol032058
Bol032058	Bol	C09	Cluster_138	6	Bol032056 Bol032058 Bol032052 Bol032054 Bol032056 Bol032058
Bol032124	Bol	C09	Cluster_198	3	Bol032124 Bol032125 Bol032126
Bol032125	Bol	C09	Cluster_198	3	Bol032124 Bol032125 Bol032126
Bol032126	Bol	C09	Cluster_198	3	Bol032124 Bol032125 Bol032126
Bol032697	Bol	C03	Cluster_1688	2	Bol032697 Bol032699
Bol032699	Bol	C03	Cluster_1688	2	Bol032697 Bol032699
Bol034463	Bol	C03	Cluster_1157	2	Bol034463 Bol034465
Bol034465	Bol	C03	Cluster_1157	2	Bol034463 Bol034465
Bol036978	Bol	C07	Cluster_190	2	Bol036978 Bol036980
Bol036980	Bol	C07	Cluster_190	2	Bol036978 Bol036980
Bol040038	Bol	C06	Cluster_1033	2	Bol040038 Bol040039
Bol040039	Bol	C06	Cluster_1033	2	Bol040038 Bol040039
