# Supplementary material for: Genome-wide comparative analysis of NBS-encoding genes between Brassica species and Arabidopsis thaliana
Source: BMC Genomics. 2014 Jan 3;15(1):3. doi: 10.1186/1471-2164-15-3 (PMC4008172; doi:10.1186/1471-2164-15-3)
Supplement: Supplementary file 5 — Additional file 5: Table S3: Co-retained tandem duplicated genes of NBS-encoding genes in A. thaliana compared to B. oleracea and A. thaliana compared to B. rapa genomes. This table contain co-retained tandem duplicated genes of NBS-encoding genes in A. thaliana compared to B. oleracea and A. thaliana compared to B. rapa genomes. (XLS 24 KB) [file 12864_2013_6997_MOESM5_ESM.xls]

## Sheet: triplicated regions
A.thaliana	B.rapa Triplicated Regions						B.oleracea Triplicated Regions
	Region1	Location	Region2	Location	Region3	Location	Region1	Location	Region2	Location	Region3	Location
AT1G12210	Bra019755	A06	/	/	/	/	/	/	/	/	/	/
AT1G12220	Bra019754	A06	/	/	/	/	/	/	/	/	/	/
AT1G17600	/	/	Bra030998	A09	/	/	/	/	/	/	/	/
AT1G17610	/	/	Bra030997	A09	/	/	/	/	/	/	/	/
AT3G14460	Bra027333	A05	/	/	/	/	Bol005097	C05	/	/	/	/
AT3G14470	Bra027332	A05	/	/	/	/	Bol005098	C05	/	/	/	/
AT3G51560	Bra036791	A09	/	/	/	/	Bol010610	Unknown	/	/	/	/
AT3G51570	Bra036790	A09	/	/	/	/	Bol010611	Unknown	/	/	/	/
AT4G12010	/	/	Bra000759	A03	/	/	/	/	Bol030522	C03	/	/
AT4G12020	/	/	Bra000758	A03	/	/	/	/	Bol030521	C03	/	/
AT4G19500	/	/	/	/	/	/	Bol003710	Unknown	Bol024375	C07	Bol029862	C03
AT4G19510	/	/	/	/	/	/	Bol003711	Unknown	Bol024376	C07	Bol029861	C03
AT4G19520	/	/	/	/	/	/	/	/	Bol024371	C07	/	/
AT4G19530	/	/	/	/	/	/	/	/	Bol024372	C07	/	/
AT4G36140	Bra011665	A01	/	/	/	/	/	/	/	/	/	/
AT4G36150	Bra011666	A01	/	/	/	/	/	/	/	/	/	/
AT5G45200	/	/	/	/	/	/	/	/	Bol032050	C09	/	/
AT5G45210	/	/	/	/	/	/	/	/	Bol032051	C09	/	/
AT5G46450	/	/	Bra017542	A09	/	/	/	/	Bol032126	C09	/	/
AT5G46470	/	/	Bra017544	A09	/	/	/	/	Bol032125	C09	/	/
